# Supplementary material for: MCM8 interacts with DDX5 to promote R-loop resolution
Source: EMBO J. 2024 Jun 10;43(14):3044–71. doi: 10.1038/s44318-024-00134-0 (PMC11251167; doi:10.1038/s44318-024-00134-0)
Supplement: Supplementary file 3 — Dataset EV1 [file 44318_2024_134_MOESM3_ESM.xlsx]

## Sheet: title
Dataset EV1
MCM8-associated proteins identified by mass spectrometry in P19 cells.
Total cell lysates from P19 cells, respectively, were subjected to immunoprecipitation with IgG and anti-MCM8 antibodies. The precipitated proteins were identified by mass spectrometry.

## Sheet: MCM8-IP in P19 cells
Title: MCM8 antibody precipitated proteins in P19 cells
Accession	Protein names	Gene names	MW [kDa]	Protein score	Sequence coverage (%)	# Unique Peptides	# Peptides	# PSMs	Abundances
Q61879	Myosin-10	Myh10	228.9	6717	50	78	89	155	18501264761
Q8VDD5	Myosin-9	Myh9	226.2	6603	45	74	85	149	1.23895e+10
P60710	Actin, cytoplasmic 1	Actb	41.7	2560	76	1	20	57	37758163200
P63260	Actin, cytoplasmic 2	Actg1	41.8	2537	76	1	20	57	6.64673e+06
E9Q7G0	Nuclear mitotic apparatus protein 1	Numa1	235.5	1650	28	42	42	52	1448702467
P57780	Alpha-actinin-4	Actn4	104.9	1560	44	23	32	40	1521075409
Q9QXS6	Drebrin	Dbn1	77.2	894	25	16	16	22	1210632805
Q8K3X4	Probable E3 ubiquitin-protein ligase IRF2BPL	Irf2bpl	80.5	609	21	12	12	15	259288815
P68134	Actin, alpha skeletal muscle	Acta1	42	591	29	2	8	22	3.14622e+09
Q7TPR4	Alpha-actinin-1	Actn1	103	488	12	1	10	11	13849278
Q3THE2	Myosin regulatory light chain 12B	Myl12b	19.8	478	51	7	7	11	1252651992
Q9WTI7	Unconventional myosin-Ic	Myo1c	121.9	462	15	10	10	11	1.87037e+08
Q61937	Nucleophosmin	Npm1	32.5	426	26	5	5	10	346242875
Q9JHJ0	Tropomodulin-3	Tmod3	39.5	410	29	7	7	8	1.60349e+08
P46735	Unconventional myosin-Ib	Myo1b	128.5	385	17	13	13	13	281754315
Q62167	ATP-dependent RNA helicase DDX3X	Ddx3x	73.1	381	18	8	8	9	1.03574e+08
P16858	Glyceraldehyde-3-phosphate dehydrogenase	Gapdh	35.8	376	27	5	5	10	177227295
P68369	Tubulin alpha-1A chain	Tuba1a	50.1	335	22	6	6	7	100770969
P63017	Heat shock cognate 71 kDa protein	Hspa8	70.8	313	17	7	8	9	193567692
P49312	Heterogeneous nuclear ribonucleoprotein A1	Hnrnpa1	34.2	303	25	4	6	6	63500526
O88477	Insulin-like growth factor 2 mRNA-binding protein 1	Igf2bp1	63.4	301	10	4	4	5	59332526
Q9ERG0	LIM domain and actin-binding protein 1	Lima1	84	300	17	7	7	9	134881667
Q60605	Myosin light polypeptide 6	Myl6	16.9	282	40	6	6	7	702530864
Q7TPV4	Myb-binding protein 1A	Mybbp1a	151.9	281	9	8	8	9	9.00735e+07
P11499	Heat shock protein HSP 90-beta	Hsp90ab1	83.2	264	14	6	8	8	199459186
Q91WK0	Leucine-rich repeat flightless-interacting protein 2	Lrrfip2	47.1	262	33	7	7	7	9.12466e+07
P39447	Tight junction protein ZO-1	Tjp1	194.6	258	7	8	8	9	6.56181e+07
P97351	40S ribosomal protein S3a	Rps3a	29.9	249	19	4	4	6	5.13934e+07
P10126	Elongation factor 1-alpha 1	Eef1a1	50.1	235	13	4	4	6	2.60426e+08
P58771	Tropomyosin alpha-1 chain	Tpm1	32.7	229	19	3	6	7	567934842
P99024	Tubulin beta-5 chain	Tubb5	49.6	220	19	5	5	6	1.14982e+08
P0DP27	Calmodulin-2	Calm2	16.8	216	42	5	5	7	115527993
P09405	Nucleolin	Ncl	76.7	211	12	6	6	6	111549756
Q60598	Src substrate cortactin	Cttn	61.2	211	11	5	5	5	78839025
Q9CWV1	DNA helicase MCM8	Mcm8	92.3	209	8	4	4	5	54916760
P02535	Keratin, type I cytoskeletal 10	Krt10	57.7	209	8	3	4	4	365238324
Q9WV92	Band 4.1-like protein 3	Epb41l3	103.3	208	8	6	6	7	9.82315e+07
P33174	Chromosome-associated kinesin KIF4	Kif4	139.4	202	5	5	5	5	5.46655e+07
P62960	Y-box-binding protein 1	Ybx1	35.7	201	23	4	4	4	39804785
Q8VIJ6	Splicing factor, proline- and glutamine-rich	Sfpq	75.4	199	9	3	3	5	1.58189e+07
Q8BG05	Heterogeneous nuclear ribonucleoprotein A3	Hnrnpa3	39.6	197	14	3	4	4	19678359
P47911	60S ribosomal protein L6	Rpl6	33.5	194	24	6	6	7	9.12977e+07
Q9DBR7	Protein phosphatase 1 regulatory subunit 12A	Ppp1r12a	114.9	187	5	4	4	4	3.01696e+07
P47753	F-actin-capping protein subunit alpha-1	Capza1	32.9	186	30	4	5	5	137330861
P21107	Tropomyosin alpha-3 chain	Tpm3	33	183	14	3	5	6	226525020
Q9JJ28	Protein flightless-1 homolog	Flii	144.7	180	6	5	5	5	2.33941e+07
Q2KN98	Cytospin-A	Specc1l	124.4	178	6	5	5	5	3.61215e+07
P16546	Spectrin alpha chain, non-erythrocytic 1	Sptan1	284.4	175	4	6	6	6	5.67713e+07
Q569Z6	Thyroid hormone receptor-associated protein 3	Thrap3	108.1	172	7	5	5	5	7.66344e+07
P38647	Stress-70 protein, mitochondrial	Hspa9	73.4	171	9	5	5	5	136828952
Q8VED5	Keratin, type II cytoskeletal 79	Krt79	57.5	170	6	1	4	5	47734424
P42208	Septin-2	Septin2	41.5	162	8	2	2	3	1.17361e+07
Q3TTY5	Keratin, type II cytoskeletal 2 epidermal	Krt2	70.9	160	5	2	4	4	88536433
P63101	14-3-3 protein zeta/delta	Ywhaz	27.8	157	18	2	4	4	1.39662e+07
Q62261	Spectrin beta chain, non-erythrocytic 1	Sptbn1	274.1	153	3	6	6	6	53966021
P61982	14-3-3 protein gamma	Ywhag	28.3	144	17	2	4	4	51346826
P62259	14-3-3 protein epsilon	Ywhae	29.2	142	14	1	3	4	11645387
Q99104	Unconventional myosin-Va	Myo5a	215.4	139	3	5	5	5	3.62609e+07
Q61656	Probable ATP-dependent RNA helicase DDX5	Ddx5	69.2	138	9	4	4	4	44033424
P17182	Alpha-enolase	Eno1	47.1	136	11	3	3	4	3.11462e+07
Q922U2	Keratin, type II cytoskeletal 5	Krt5	61.7	136	5	1	4	5	2.23841e+08
P58774	Tropomyosin beta chain	Tpm2	32.8	133	11	1	3	4	20957998
Q9WUM4	Coronin-1C	Coro1c	53.1	131	6	2	2	2	57464520
Q61584	Fragile X mental retardation syndrome-related protein 1	Fxr1	76.2	129	5	2	2	2	14837628
Q8VEK3	Heterogeneous nuclear ribonucleoprotein U	Hnrnpu	87.9	129	5	3	3	3	45852560
Q9Z0U1	Tight junction protein ZO-2	Tjp2	131.2	125	4	4	4	4	2.86548e+07
P68254	14-3-3 protein theta	Ywhaq	27.8	125	13	1	3	3	12471725
P07901	Heat shock protein HSP 90-alpha	Hsp90aa1	84.7	118	8	3	5	5	2.70094e+07
P18760	Cofilin-1	Cfl1	18.5	117	17	2	2	3	4.28272e+07
Q9Z2X1	Heterogeneous nuclear ribonucleoprotein F	Hnrnpf	45.7	115	8	2	2	2	24703184
P62754	40S ribosomal protein S6	Rps6	28.7	114	15	3	3	4	86488411
P62908	40S ribosomal protein S3	Rps3	26.7	110	15	3	3	3	41785263
P12970	60S ribosomal protein L7a	Rpl7a	30	108	11	3	3	3	80309048
Q9CXW4	60S ribosomal protein L11	Rpl11	20.2	104	15	2	2	3	3.22678e+07
Q9JMH9	Unconventional myosin-XVIIIa	Myo18a	232.6	100	2	3	3	3	1.07125e+07
Q6IRU2	Tropomyosin alpha-4 chain	Tpm4	28.5	99	9	2	2	2	13712489
P62918	60S ribosomal protein L8	Rpl8	28	99	11	2	2	2	67774678
Q9D8Y0	EF-hand domain-containing protein D2	Efhd2	26.8	96	7	2	2	2	21157174
P62242	40S ribosomal protein S8	Rps8	24.2	95	19	3	3	3	92017426
P47963	60S ribosomal protein L13	Rpl13	24.3	95	10	2	2	3	54757156
P47757	F-actin-capping protein subunit beta	Capzb	31.3	92	10	2	2	3	66963935
P25444	40S ribosomal protein S2	Rps2	31.2	92	11	3	3	3	76744018
P20029	Endoplasmic reticulum chaperone BiP	Hspa5	72.4	92	4	1	2	2	7062968
Q5SRX1	TOM1-like protein 2	Tom1l2	55.6	90	8	2	2	2	1.24164e+07
P05064	Fructose-bisphosphate aldolase A	Aldoa	39.3	88	6	2	2	2	18902929
O88569	Heterogeneous nuclear ribonucleoproteins A2/B1	Hnrnpa2b1	37.4	88	5	1	2	2	16021557
P47754	F-actin-capping protein subunit alpha-2	Capza2	32.9	87	12	1	2	3	17212056
Q9CR57	60S ribosomal protein L14	Rpl14	23.5	87	6	1	1	1	33302456
Q61414	Keratin, type I cytoskeletal 15	Krt15	49.1	87	4	1	2	2	24105898
Q6NXH9	Keratin, type II cytoskeletal 73	Krt73	58.9	86	6	2	3	3	418880896
P62301	40S ribosomal protein S13	Rps13	17.2	85	19	3	3	3	2.79666e+07
Q9CY58	Plasminogen activator inhibitor 1 RNA-binding protein	Serbp1	44.7	85	7	2	2	2	1.24781e+07
Q8BVY0	Ribosomal L1 domain-containing protein 1	Rsl1d1	50.4	85	5	1	1	1
Q9JIX8	Apoptotic chromatin condensation inducer in the nucleus	Acin1	150.6	84	1	1	1	1	4.73431e+06
P27659	60S ribosomal protein L3	Rpl3	46.1	84	5	2	2	2	30130994
Q9D0E1	Heterogeneous nuclear ribonucleoprotein M	Hnrnpm	77.6	82	2	1	1	1	11782572
O55131	Septin-7	Septin7	50.5	82	8	2	2	2	9.95677e+06
P17751	Triosephosphate isomerase	Tpi1	26.7	82	5	1	1	1	7.87911e+06
P29341	Polyadenylate-binding protein 1	Pabpc1	70.6	82	4	2	2	2	1.39437e+07
P80316	T-complex protein 1 subunit epsilon	Cct5	59.6	81	3	1	1	1	3.27031e+06
P52480	Pyruvate kinase PKM	Pkm	57.8	81	3	1	1	1	1.65186e+06
Q8K019	Bcl-2-associated transcription factor 1	Bclaf1	105.9	79	3	3	3	3	40992379
P62996	Transformer-2 protein homolog beta	Tra2b	33.6	75	6	1	1	1	7480008
O09167	60S ribosomal protein L21	Rpl21	18.6	75	7	1	1	1	16536552
Q80UG5	Septin-9	Septin9	65.5	74	4	2	2	2
P61979	Heterogeneous nuclear ribonucleoprotein K	Hnrnpk	50.9	74	6	2	2	2	22009958
Q99020	Heterogeneous nuclear ribonucleoprotein A/B	Hnrnpab	30.8	72	11	2	2	2	1.59523e+07
Q61781	Keratin, type I cytoskeletal 14	Krt14	52.8	71	3	1	2	2	8855235
Q9WVR4	Fragile X mental retardation syndrome-related protein 2	Fxr2	73.7	70	2	1	1	1	5.3902e+06
Q587J6	LINE-1 type transposase domain-containing protein 1	L1td1	88.1	70	3	2	2	2	1.17811e+07
P23242	Gap junction alpha-1 protein	Gja1	43	69	6	2	2	2	2.03117e+07
P61358	60S ribosomal protein L27	Rpl27	15.8	69	21	2	2	2	2.48641e+07
Q6ZWV3	60S ribosomal protein L10	Rpl10	24.6	69	11	2	2	3	3.07664e+07
Q9JIK5	Nucleolar RNA helicase 2	Ddx21	93.5	67	3	2	2	2	5936229
Q6AW69	Cingulin-like protein 1	Cgnl1	148.1	67	1	1	1	1
O35129	Prohibitin-2	Phb2	33.3	66	10	2	2	2	1.61077e+07
P14115	60S ribosomal protein L27a	Rpl27a	16.6	66	14	2	2	2	90470686
Q8BGD9	Eukaryotic translation initiation factor 4B	Eif4b	68.8	66	5	2	2	2	1787754
P62082	40S ribosomal protein S7	Rps7	22.1	66	18	2	2	2	35020924
Q9D8E6	60S ribosomal protein L4	Rpl4	47.1	65	3	1	1	1	23058696
Q9CPR4	60S ribosomal protein L17	Rpl17	21.4	65	9	1	1	2	51369335
Q91VC3	Eukaryotic initiation factor 4A-III	Eif4a3	46.8	63	6	1	1	1	3705467
Q9CQN1	Heat shock protein 75 kDa, mitochondrial	Trap1	80.2	61	2	1	1	1	44724032
Q9WV02	RNA-binding motif protein, X chromosome	Rbmx	42.3	60	3	1	1	1	8474046
P62264	40S ribosomal protein S14	Rps14	16.3	59	7	1	1	1	28926172
P58252	Elongation factor 2	Eef2	95.3	59	1	1	1	1
P51881	ADP/ATP translocase 2	Slc25a5	32.9	56	8	2	2	2	34231699
P19253	60S ribosomal protein L13a	Rpl13a	23.4	55	5	1	1	1	38923136
P52430	Serum paraoxonase/arylesterase 1	Pon1	39.5	53	3	1	1	1	45230308
Q01320	DNA topoisomerase 2-alpha	Top2a	172.7	53	1	1	1	1	6.34056e+06
Q9EQU5	Protein SET	Set	33.4	52	11	1	1	1	6455988
Q99KP6	Pre-mRNA-processing factor 19	Prpf19	55.2	52	3	1	1	1	2687139
Q8R081	Heterogeneous nuclear ribonucleoprotein L	Hnrnpl	63.9	52	4	2	2	2	3.33603e+06
Q6IFX2	Keratin, type I cytoskeletal 42	Krt42	50.1	51	3	1	1	1	11056127
P62849	40S ribosomal protein S24	Rps24	15.4	51	9	1	1	1	10327559
Q80X90	Filamin-B	Flnb	277.7	51	0	1	1	1	3.3319e+06
P63038	60 kDa heat shock protein, mitochondrial	Hspd1	60.9	49	2	1	1	1
Q91VN6	Probable ATP-dependent RNA helicase DDX41	Ddx41	69.8	49	2	1	1	1	1445058
Q60865	Caprin-1	Caprin1	78.1	49	2	1	1	1	4.22163e+06
P51410	60S ribosomal protein L9	Rpl9	21.9	48	18	2	2	2	21238612
Q9JIF0	Protein arginine N-methyltransferase 1	Prmt1	42.4	48	3	1	1	1	2396646
Q8BP67	60S ribosomal protein L24	Rpl24	17.8	47	6	1	1	1	16048681
P35980	60S ribosomal protein L18	Rpl18	21.6	46	7	1	1	1	17203152
Q99LC5	Electron transfer flavoprotein subunit alpha, mitochondrial	Etfa	35	46	6	1	1	1	15408806
Q9Z204	Heterogeneous nuclear ribonucleoproteins C1/C2	Hnrnpc	34.4	45	4	1	1	1	8112252
Q9DA19	Corepressor interacting with RBPJ 1	Cir1	51.8	45	3	1	1	1	1.77656e+06
P63087	Serine/threonine-protein phosphatase PP1-gamma catalytic subunit	Ppp1cc	37	44	5	1	1	1	4598993
P84244	Histone H3.3	H3-3a	15.3	44	5	1	1	1	55684512
P14148	60S ribosomal protein L7	Rpl7	31.4	44	2	1	1	1	29929260
P29788	Vitronectin	Vtn	54.8	44	4	1	1	1	4.44368e+06
Q61749	Translation initiation factor eIF-2B subunit delta	Eif2b4	57.6	42	1	1	1	1	6.38215e+06
P63037	DnaJ homolog subfamily A member 1	Dnaja1	44.8	42	3	1	1	1
P14869	60S acidic ribosomal protein P0	Rplp0	34.2	40	10	1	1	1	15473488
Q91XV3	Brain acid soluble protein 1	Basp1	22.1	40	6	1	1	1
P08249	Malate dehydrogenase, mitochondrial	Mdh2	35.6	39	6	1	1	1	2.68882e+06
P62852	40S ribosomal protein S25	Rps25	13.7	39	8	1	1	1	19694028
P17742	Peptidyl-prolyl cis-trans isomerase A	Ppia	18	39	11	1	1	1	3.56684e+06
B1AVY7	Kinesin-like protein KIF16B	Kif16b	150	39	1	1	1	1	300931808
P62702	40S ribosomal protein S4, X isoform	Rps4x	29.6	38	4	1	1	1	34783460
Q64475	Histone H2B type 1-B	H2bc3	13.9	38	12	1	1	1
Q921F2	TAR DNA-binding protein 43	Tardbp	44.5	37	3	1	1	1	2.63081e+06
P28656	Nucleosome assembly protein 1-like 1	Nap1l1	45.3	37	3	1	1	1	8360020
P80318	T-complex protein 1 subunit gamma	Cct3	60.6	37	2	1	1	1	6169584
P60843	Eukaryotic initiation factor 4A-I	Eif4a1	46.1	37	3	1	1	1	8875307
E9Q5C9	Nucleolar and coiled-body phosphoprotein 1	Nolc1	73.7	37	2	1	1	1	4.16005e+06
P35922	Synaptic functional regulator FMR1	Fmr1	68.9	37	2	1	1	1	1.52632e+06
O70566	Protein diaphanous homolog 2	Diaph2	124.8	36	1	1	1	1	17358994
P32067	Lupus La protein homolog	Ssb	47.7	36	3	1	1	1	6.81203e+06
Q64523	Histone H2A type 2-C	H2ac20	14	36	5	1	1	1	52246576
Q6ZWN5	40S ribosomal protein S9	Rps9	22.6	35	4	1	1	1	13856124
Q6NS60	F-box only protein 41	Fbxo41	94.3	34	1	1	1	1	20722242
Q62376	U1 small nuclear ribonucleoprotein 70 kDa	Snrnp70	52	34	3	1	1	1
Q9R0L6	Pericentriolar material 1 protein	Pcm1	228.7	33	1	1	1	1
P70158	Acid sphingomyelinase-like phosphodiesterase 3a	Smpdl3a	49.8	32	1	1	1	1	9513986
Q9CZM2	60S ribosomal protein L15	Rpl15	24.1	32	7	1	1	1	17461006
Q8R3Y8	Interferon regulatory factor 2-binding protein 1	Irf2bp1	61.7	32	3	1	1	1	3.69657e+06
P63325	40S ribosomal protein S10	Rps10	18.9	31	5	1	1	1	10846166
P53026	60S ribosomal protein L10a	Rpl10a	24.9	31	4	1	1	1	18140464
Q9DBJ1	Phosphoglycerate mutase 1	Pgam1	28.8	31	11	1	1	1	3.01868e+06
Q99MR6	Serrate RNA effector molecule homolog	Srrt	100.4	30	1	1	1	1	1.81807e+06
Q00PI9	Heterogeneous nuclear ribonucleoprotein U-like protein 2	Hnrnpul2	84.9	30	2	1	1	1
O70133	ATP-dependent RNA helicase A	Dhx9	149.4	29	1	1	1	1	2.42602e+06
Q8CHH9	Septin-8	Septin8	49.8	29	2	1	1	1	11150765
P09411	Phosphoglycerate kinase 1	Pgk1	44.5	28	4	1	1	1	4.52412e+06
P14131	40S ribosomal protein S16	Rps16	16.4	28	7	1	1	1	15355210
Q8K224	RNA cytidine acetyltransferase	Nat10	115.3	26	2	1	1	1	1.35701e+06
Q5SYD0	Unconventional myosin-Id	Myo1d	116	26	1	1	1	1	5.43372e+06
P35979	60S ribosomal protein L12	Rpl12	17.8	26	5	1	1	1	40563444
Q8K310	Matrin-3	Matr3	94.6	25	2	1	1	1	4808555

## Sheet: IgG-IP in P19 cells
Title: IgG antibody precipitated proteins in P19 cells
Accession	Protein names	Gene names	MW [kDa]	Protein score	Sequence coverage (%)	# Unique Peptides	# Peptides	# PSMs	Abundances
Q61879	Myosin-10	Myh10	228.9	4465	42	60	68	104	4.84186e+09
Q8VDD5	Myosin-9	Myh9	226.2	3725	35	56	64	96	2.80149e+09
P63260	Actin, cytoplasmic 2	Actg1	41.8	1655	66	13	18	41	1.94144e+10
P57780	Alpha-actinin-4	Actn4	104.9	666	28	12	18	20	500891038
Q9QXS6	Drebrin	Dbn1	77.2	513	19	9	9	11	294330957
P68134	Actin, alpha skeletal muscle	Acta1	42	319	20	1	6	12	457563728
P16858	Glyceraldehyde-3-phosphate dehydrogenase	Gapdh	35.8	307	26	5	5	7	219803957
P63017	Heat shock cognate 71 kDa protein	Hspa8	70.8	286	17	6	8	8	1.12114e+08
Q61937	Nucleophosmin	Npm1	32.5	284	18	3	3	5	76809834
Q9CQ19	Myosin regulatory light polypeptide 9	Myl9	19.8	261	32	4	4	7	1.49195e+08
Q7TMM9	Tubulin beta-2A chain	Tubb2a	49.9	228	15	4	4	5	7.07462e+07
P11499	Heat shock protein HSP 90-beta	Hsp90ab1	83.2	224	13	3	6	7	137030481
Q7TPR4	Alpha-actinin-1	Actn1	103	224	10	1	7	7	3.5755e+06
P52480	Pyruvate kinase PKM	Pkm	57.8	195	12	4	4	5	13294079
P02535	Keratin, type I cytoskeletal 10	Krt10	57.7	194	8	4	4	5	308363008
Q60605	Myosin light polypeptide 6	Myl6	16.9	178	29	4	4	5	163126392
Q922U2	Keratin, type II cytoskeletal 5	Krt5	61.7	168	6	2	4	5	195801242
Q9JHJ0	Tropomodulin-3	Tmod3	39.5	159	22	4	4	4	3.80137e+07
Q9JJ28	Protein flightless-1 homolog	Flii	144.7	158	3	3	3	3	1.32954e+07
Q9ERG0	LIM domain and actin-binding protein 1	Lima1	84	156	5	2	2	4	30927918
Q9WTI7	Unconventional myosin-Ic	Myo1c	121.9	153	6	4	4	4	60212785
P63101	14-3-3 protein zeta/delta	Ywhaz	27.8	146	13	1	3	4	5.01701e+07
Q3TTY5	Keratin, type II cytoskeletal 2 epidermal	Krt2	70.9	142	3	2	3	3	32112283
P17182	Alpha-enolase	Eno1	47.1	133	12	3	3	3	2.45684e+07
P20029	Endoplasmic reticulum chaperone BiP	Hspa5	72.4	131	5	1	3	3	8819357
P21107	Tropomyosin alpha-3 chain	Tpm3	33	130	11	3	4	4	96633826
P58771	Tropomyosin alpha-1 chain	Tpm1	32.7	127	14	2	3	4	6.25549e+07
Q91WK0	Leucine-rich repeat flightless-interacting protein 2	Lrrfip2	47.1	123	8	3	3	3	26435507
P10126	Elongation factor 1-alpha 1	Eef1a1	50.1	121	10	3	3	3	65380557
P07901	Heat shock protein HSP 90-alpha	Hsp90aa1	84.7	117	7	1	4	4	20290674
P14206	40S ribosomal protein SA	Rpsa	32.8	114	5	1	1	1	7762852
Q9DBR7	Protein phosphatase 1 regulatory subunit 12A	Ppp1r12a	114.9	113	3	2	2	2	6.16345e+06
Q8VED5	Keratin, type II cytoskeletal 79	Krt79	57.5	110	4	1	3	4	18109420
P63038	60 kDa heat shock protein, mitochondrial	Hspd1	60.9	109	6	2	2	3	3.16611e+06
Q6IFZ6	Keratin, type II cytoskeletal 1b	Krt77	61.3	109	4	1	3	4	193171712
P62259	14-3-3 protein epsilon	Ywhae	29.2	107	15	1	3	4	2.32758e+06
P49312	Heterogeneous nuclear ribonucleoprotein A1	Hnrnpa1	34.2	106	8	2	2	2	7175218
Q9WUM4	Coronin-1C	Coro1c	53.1	104	6	2	2	2	18327520
P97351	40S ribosomal protein S3a	Rps3a	29.9	100	10	2	2	2	6966400
Q9Z0U1	Tight junction protein ZO-2	Tjp2	131.2	98	2	3	3	3	1.12028e+07
P0DP27	Calmodulin-2	Calm2	16.8	96	28	3	3	3	4.08724e+07
P46735	Unconventional myosin-Ib	Myo1b	128.5	94	5	3	3	3	1.6776e+07
P09405	Nucleolin	Ncl	76.7	93	4	2	2	2	1.17784e+07
P14869	60S acidic ribosomal protein P0	Rplp0	34.2	93	15	3	3	3	25697523
P08249	Malate dehydrogenase, mitochondrial	Mdh2	35.6	88	9	2	2	2	6496844
P47753	F-actin-capping protein subunit alpha-1	Capza1	32.9	88	17	3	3	3	43109698
P80316	T-complex protein 1 subunit epsilon	Cct5	59.6	81	3	1	1	1	2.07795e+06
Q62167	ATP-dependent RNA helicase DDX3X	Ddx3x	73.1	81	5	2	2	2	9.32774e+06
P80318	T-complex protein 1 subunit gamma	Cct3	60.6	80	4	2	2	2	10029183
P61979	Heterogeneous nuclear ribonucleoprotein K	Hnrnpk	50.9	77	6	2	2	2	1.06573e+07
Q03265	ATP synthase subunit alpha, mitochondrial	Atp5f1a	59.7	75	6	2	2	2	9.02723e+07
Q9CY58	Plasminogen activator inhibitor 1 RNA-binding protein	Serbp1	44.7	75	4	1	1	1	4920131
Q9CQN1	Heat shock protein 75 kDa, mitochondrial	Trap1	80.2	73	2	1	1	1	47329860
Q99020	Heterogeneous nuclear ribonucleoprotein A/B	Hnrnpab	30.8	70	7	1	1	1	2.34273e+06
P16546	Spectrin alpha chain, non-erythrocytic 1	Sptan1	284.4	70	1	2	2	2	9708770
P62908	40S ribosomal protein S3	Rps3	26.7	68	5	1	1	1	13962280
Q8BG05	Heterogeneous nuclear ribonucleoprotein A3	Hnrnpa3	39.6	68	6	1	1	1	1.77077e+06
P58774	Tropomyosin beta chain	Tpm2	32.8	68	4	1	1	1	7.03147e+06
P17751	Triosephosphate isomerase	Tpi1	26.7	68	5	1	1	1	6.99716e+06
P62960	Y-box-binding protein 1	Ybx1	35.7	68	7	1	1	1	1.97578e+06
P05214	Tubulin alpha-3 chain	Tuba3a	49.9	67	8	2	2	2	22741607
P58252	Elongation factor 2	Eef2	95.3	67	3	1	1	2	8.88795e+06
P70168	Importin subunit beta-1	Kpnb1	97.1	66	3	2	2	2	2.17587e+06
P18760	Cofilin-1	Cfl1	18.5	65	23	2	2	2	26958587
P23242	Gap junction alpha-1 protein	Gja1	43	64	9	2	2	2	6637138
P56480	ATP synthase subunit beta, mitochondrial	Atp5f1b	56.3	62	6	2	2	2	7.91653e+06
P62751	60S ribosomal protein L23a	Rpl23a	17.7	60	8	1	1	1	9984307
Q9Z2X1	Heterogeneous nuclear ribonucleoprotein F	Hnrnpf	45.7	58	4	1	1	1
Q91XV3	Brain acid soluble protein 1	Basp1	22.1	58	6	1	1	1
P62264	40S ribosomal protein S14	Rps14	16.3	57	7	1	1	1	8507663
P05064	Fructose-bisphosphate aldolase A	Aldoa	39.3	53	4	1	1	1	14726251
Q9D2G2	Dihydrolipoyllysine-residue succinyltransferase component of 2-oxoglutarate dehydrogenase complex, mitochondrial	Dlst	49	53	2	1	1	1	102707152
P27659	60S ribosomal protein L3	Rpl3	46.1	53	3	1	1	1	4.303e+06
Q9CXW4	60S ribosomal protein L11	Rpl11	20.2	52	7	1	1	1	1.04381e+06
P62918	60S ribosomal protein L8	Rpl8	28	52	6	1	1	1	3.38327e+06
Q80X90	Filamin-B	Flnb	277.7	50	0	1	1	1	2.26494e+06
P06151	L-lactate dehydrogenase A chain	Ldha	36.5	48	5	1	1	1	2.65335e+06
O70251	Elongation factor 1-beta	Eef1b	24.7	47	7	1	1	1	8712363
P38647	Stress-70 protein, mitochondrial	Hspa9	73.4	47	2	1	1	1	7.76498e+06
O35129	Prohibitin-2	Phb2	33.3	46	4	1	1	1	2.37821e+06
Q99LC5	Electron transfer flavoprotein subunit alpha, mitochondrial	Etfa	35	45	6	1	1	1	21613220
Q8JZQ9	Eukaryotic translation initiation factor 3 subunit B	Eif3b	91.3	45	3	1	1	1
Q99JB2	Stomatin-like protein 2, mitochondrial	Stoml2	38.4	45	4	1	1	1
Q64737	Trifunctional purine biosynthetic protein adenosine-3	Gart	107.4	45	2	1	1	1	852953
Q2KN98	Cytospin-A	Specc1l	124.4	44	1	1	1	1	1.17827e+06
P62082	40S ribosomal protein S7	Rps7	22.1	44	11	1	1	1	7.00316e+06
Q9D8N0	Elongation factor 1-gamma	Eef1g	50	44	3	1	1	1	14084129
Q9DBJ1	Phosphoglycerate mutase 1	Pgam1	28.8	43	4	1	1	1	7.29275e+06
P60843	Eukaryotic initiation factor 4A-I	Eif4a1	46.1	43	2	1	1	1	9492514
P62827	GTP-binding nuclear protein Ran	Ran	24.4	43	6	1	1	1	4.62578e+06
P25444	40S ribosomal protein S2	Rps2	31.2	43	2	1	1	1	12964485
P47911	60S ribosomal protein L6	Rpl6	33.5	42	3	1	1	1	2008271
Q7TPV4	Myb-binding protein 1A	Mybbp1a	151.9	42	1	1	1	1	2.59171e+06
Q6IRU2	Tropomyosin alpha-4 chain	Tpm4	28.5	39	6	1	1	1	2737388
Q9D4J1	EF-hand domain-containing protein D1	Efhd1	27	39	5	1	1	1	7.96761e+06
Q68FD5	Clathrin heavy chain 1	Cltc	191.4	38	1	1	1	1
Q9EQU5	Protein SET	Set	33.4	38	4	1	1	1
P62900	60S ribosomal protein L31	Rpl31	14.5	38	11	1	1	1	3.52014e+06
P80315	T-complex protein 1 subunit delta	Cct4	58	37	3	1	1	1	2.66753e+06
P63087	Serine/threonine-protein phosphatase PP1-gamma catalytic subunit	Ppp1cc	37	35	5	1	1	1	3.2021e+06
P14131	40S ribosomal protein S16	Rps16	16.4	25	7	1	1	1	6734042
Q6DI86	FAST kinase domain-containing protein 1, mitochondrial	Fastkd1	95.3	21	1	1	1	1	33015660

## Sheet: specific interactome  
Gene name of proteins only in the MCM8-IP group: (109)	Score			Gene name of proteins only in the MCM8-IP group (excluded the ribosomal proteins):(84)	Score
Actb	2560			Actb	2560
Numa1	1650			Numa1	1650
Irf2bpl	609			Irf2bpl	609
Myl12b	478			Myl12b	478
Tuba1a	335			Tuba1a	335
Igf2bp1	301			Igf2bp1	301
Tjp1	258			Tjp1	258
Tubb5	220			Tubb5	220
Cttn	211			Cttn	211
Mcm8	209			Mcm8	209
Epb41l3	208			Epb41l3	208
Kif4	202			Kif4	202
Sfpq	199			Sfpq	199
Thrap3	172			Thrap3	172
Septin2	162			Septin2	162
Sptbn1	153			Sptbn1	153
Ywhag	144			Ywhag	144
Myo5a	139			Myo5a	139
Ddx5	138			Ddx5	138
Fxr1	129			Fxr1	129
Hnrnpu	129			Hnrnpu	129
Ywhaq	125			Ywhaq	125
Rps6	114			Myo18a	100
Rpl7a	108			Efhd2	96
Myo18a	100			Capzb	92
Efhd2	96			Tom1l2	90
Rps8	95			Hnrnpa2b1	88
Rpl13	95			Capza2	87
Capzb	92			Krt15	87
Tom1l2	90			Krt73	86
Hnrnpa2b1	88			Rsl1d1	85
Capza2	87			Acin1	84
Rpl14	87			Hnrnpm	82
Krt15	87			Septin7	82
Krt73	86			Pabpc1	82
Rps13	85			Bclaf1	79
Rsl1d1	85			Tra2b	75
Acin1	84			Septin9	74
Hnrnpm	82			Krt14	71
Septin7	82			Fxr2	70
Pabpc1	82			L1td1	70
Bclaf1	79			Ddx21	67
Tra2b	75			Cgnl1	67
Rpl21	75			Eif4b	66
Septin9	74			Eif4a3	63
Krt14	71			Rbmx	60
Fxr2	70			Slc25a5	56
L1td1	70			Pon1	53
Rpl27	69			Top2a	53
Rpl10	69			Prpf19	52
Ddx21	67			Hnrnpl	52
Cgnl1	67			Krt42	51
Rpl27a	66			Ddx41	49
Eif4b	66			Caprin1	49
Rpl4	65			Prmt1	48
Rpl17	65			Hnrnpc	45
Eif4a3	63			Cir1	45
Rbmx	60			H3-3a	44
Slc25a5	56			Vtn	44
Rpl13a	55			Eif2b4	42
Pon1	53			Dnaja1	42
Top2a	53			Ppia	39
Prpf19	52			Kif16b	39
Hnrnpl	52			H2bc3	38
Krt42	51			Tardbp	37
Rps24	51			Nap1l1	37
Ddx41	49			Nolc1	37
Caprin1	49			Fmr1	37
Rpl9	48			Diaph2	36
Prmt1	48			Ssb	36
Rpl24	47			H2ac20	36
Rpl18	46			Fbxo41	34
Hnrnpc	45			Snrnp70	34
Cir1	45			Pcm1	33
H3-3a	44			Smpdl3a	32
Rpl7	44			Irf2bp1	32
Vtn	44			Srrt	30
Eif2b4	42			Hnrnpul2	30
Dnaja1	42			Dhx9	29
Rps25	39			Septin8	29
Ppia	39			Pgk1	28
Kif16b	39			Nat10	26
Rps4x	38			Myo1d	26
H2bc3	38			Matr3	25
Tardbp	37
Nap1l1	37
Nolc1	37
Fmr1	37
Diaph2	36
Ssb	36
H2ac20	36
Rps9	35
Fbxo41	34
Snrnp70	34
Pcm1	33
Smpdl3a	32
Rpl15	32
Irf2bp1	32
Rps10	31
Rpl10a	31
Srrt	30
Hnrnpul2	30
Dhx9	29
Septin8	29
Pgk1	28
Nat10	26
Myo1d	26
Rpl12	26
Matr3	25

## Sheet: 49 proteins and score in 4B
Proteins overlapped with R-loopBase
Proteins	Score
NUMA1	1650
IRF2BPL	609
TUBA1A	335
IGF2BP1	301
TJP1	258
TUBB5	220
MCM8	209
KIF4	202
SFPQ	199
THRAP3	172
SPTBN1	153
DDX5	138
FXR1	129
HNRNPU	129
HNRNPA2B1	88
KRT15	87
KRT73	86
RSL1D1	85
ACIN1	84
HNRNPM	82
PABPC1	82
BCLAF1	79
TRA2B	75
KRT14	71
FXR2	70
DDX21	67
EIF4A3	63
RBMX	60
SLC25A5	56
TOP2A	53
HNRNPL	52
PRPF19	52
DDX41	49
PRMT1	48
CIR1	45
HNRNPC	45
DNAJA1	42
PPIA	39
FMR1	37
NAP1L1	37
TARDBP	37
SSB	36
SNRNP70	34
IRF2BP1	32
HNRNPUL2	30
SRRT	30
DHX9	29
NAT10	26
MATR3	25
