# Supplementary material for: MCM8 interacts with DDX5 to promote R-loop resolution
Source: EMBO J. 2024 Jun 10;43(14):3044–71. doi: 10.1038/s44318-024-00134-0 (PMC11251167; doi:10.1038/s44318-024-00134-0)
Supplement: Supplementary file 4 — Dataset EV2 [file 44318_2024_134_MOESM4_ESM.xlsx]

## Sheet: title
Dataset EV2
Analysis of differentially expressed genes (DEGs) from RNA-seq in WT and KO MEFs.

## Sheet: DEG(down) in EV4G
Title: Analysis of differentially expressed genes (DEGs) from KO group compared to WT group_downregulation
gene_id	KO1	KO2	KO3	WT1	WT2	WT3	KO	WT	log2FoldChange	pvalue	padj	gene_name	gene_chr	gene_start	gene_end	gene_strand	gene_length	gene_biotype	gene_description	Family
ENSMUSG00000105987	1515.59	1556.94	1521.62	8185.99	8308.98	8188.82	1531.38	8227.93	-2.42589	0	0	AI506816	5	23903294	23917665	-	4479	lncRNA	expressed sequence AI506816 [Source:MGI Symbol;Acc:MGI:2140929] && sp|Q2F7I8|ENV_XMRV4 Envelope glycoprotein OS=Xenotropic MuLV-related virus (isolate VP42) OX=356664 GN=env PE=3 SV=1 && PF00429:ENV polyprotein (coat polyprotein)	-
ENSMUSG00000067608	11.4759	11.7283	21.2884	1325.14	918.318	1005.08	14.8309	1082.85	-6.21757	1.79859e-137	9.39463e-134	Pcna-ps2	19	9260744	9261524	+	781	processed_pseudogene	proliferating cell nuclear antigen pseudogene 2 [Source:MGI Symbol;Acc:MGI:97505] && sp|P17918|PCNA_MOUSE Proliferating cell nuclear antigen OS=Mus musculus OX=10090 GN=Pcna PE=1 SV=2 && PF00705:Proliferating cell nuclear antigen, N-terminal domain|PF02747:Proliferating cell nuclear antigen, C-terminal domain	-
ENSMUSG00000107383	411.604	436.881	454.153	1916.79	1772.78	1725.97	434.213	1805.18	-2.05678	4.0038e-112	1.04566e-108	Gm4366	7	116423745	116425086	-	1342	processed_pseudogene	predicted gene 4366 [Source:MGI Symbol;Acc:MGI:3782551] && sp|Q9D8N0|EF1G_MOUSE Elongation factor 1-gamma OS=Mus musculus OX=10090 GN=Eef1g PE=1 SV=3 && PF00647:Elongation factor 1 gamma, conserved domain	-
ENSMUSG00000021388	930.317	839.554	840.386	3194.66	2853.64	2614.08	870.086	2887.46	-1.72791	8.41997e-82	1.31941e-78	Aspn	13	49697919	49721041	+	2354	protein_coding	asporin [Source:MGI Symbol;Acc:MGI:1913945] && sp|Q99MQ4|ASPN_MOUSE Asporin OS=Mus musculus OX=10090 GN=Aspn PE=1 SV=1 && PF01462:Leucine rich repeat N-terminal domain|PF13855:Leucine rich repeat	-
ENSMUSG00000107092	345.044	349.896	381.164	1512.99	1230.62	1341.26	358.701	1361.62	-1.9252	1.37423e-73	1.34589e-70	Gm7993	5	96122099	96123482	+	1384	processed_pseudogene	predicted gene 7993 [Source:MGI Symbol;Acc:MGI:3647399] && sp|P00860|DCOR_MOUSE Ornithine decarboxylase OS=Mus musculus OX=10090 GN=Odc1 PE=1 SV=2 && PF02784:Pyridoxal-dependent decarboxylase, pyridoxal binding domain	-
ENSMUSG00000033685	461.333	515.07	485.579	1565.38	1437.27	1537.95	487.327	1513.53	-1.63672	5.83229e-71	5.07733e-68	Ucp2	7	100142544	100151227	+	6989	protein_coding	uncoupling protein 2 (mitochondrial, proton carrier) [Source:MGI Symbol;Acc:MGI:109354] && sp|P70406|UCP2_MOUSE Mitochondrial uncoupling protein 2 OS=Mus musculus OX=10090 GN=Ucp2 PE=1 SV=1 && -	-
ENSMUSG00000056116	390.182	396.809	356.835	1152.63	1213.2	1166.24	381.275	1177.36	-1.6254	1.96282e-62	1.53787e-59	H2-T22	17	36348020	36353639	-	3414	protein_coding	histocompatibility 2, T region locus 22 [Source:MGI Symbol;Acc:MGI:95956] && sp|P01898|HA10_MOUSE H-2 class I histocompatibility antigen, Q10 alpha chain OS=Mus musculus OX=10090 GN=H2-Q10 PE=1 SV=3 && PF00129:Class I Histocompatibility antigen, domains alpha 1 and 2|PF07654:Immunoglobulin C1-set domain	-
ENSMUSG00000032011	3069.43	3107.03	3255.1	6554.16	6255.25	6413.46	3143.86	6407.62	-1.02753	6.06817e-61	4.13427e-58	Thy1	9	43954681	43959876	+	2995	protein_coding	thymus cell antigen 1, theta [Source:MGI Symbol;Acc:MGI:98747] && sp|P01831|THY1_MOUSE Thy-1 membrane glycoprotein OS=Mus musculus OX=10090 GN=Thy1 PE=1 SV=1 && PF00047:Immunoglobulin domain	-
ENSMUSG00000064193	3238.51	3226.27	3418.31	7426.94	6510.66	7539.85	3294.37	7159.15	-1.12018	6.90407e-54	3.86381e-51	Gm4735	2	80667485	80668786	+	1302	processed_pseudogene	predicted gene 4735 [Source:MGI Symbol;Acc:MGI:3645521] && sp|P17182|ENOA_MOUSE Alpha-enolase OS=Mus musculus OX=10090 GN=Eno1 PE=1 SV=3 && PF03952:Enolase, N-terminal domain|PF00113:Enolase, C-terminal TIM barrel domain	-
ENSMUSG00000027220	186.675	194.495	225.049	704.102	739.531	776.339	202.073	739.991	-1.87802	9.73276e-53	5.25905e-50	Syt13	2	92745443	92786403	+	3761	protein_coding	synaptotagmin XIII [Source:MGI Symbol;Acc:MGI:1933945] && sp|Q9EQT6|SYT13_MOUSE Synaptotagmin-13 OS=Mus musculus OX=10090 GN=Syt13 PE=1 SV=1 && PF00168:C2 domain	-
ENSMUSG00000008668	3168.89	3121.69	3126.36	9981.38	6904.22	8739.01	3138.98	8541.54	-1.44405	2.5466e-47	1.20925e-44	Rps18	17	34170973	34174975	-	2451	protein_coding	ribosomal protein S18 [Source:MGI Symbol;Acc:MGI:98146] && sp|Q3T0R1|RS18_BOVIN 40S ribosomal protein S18 OS=Bos taurus OX=9913 GN=RPS18 PE=2 SV=3 && -	-
ENSMUSG00000048087	1104.75	1204.11	1237.77	2522.5	2505.35	2430.39	1182.21	2486.08	-1.07345	2.51439e-44	1.09446e-41	Ahcyl	16	45973348	45975440	-	2093	protein_coding	adenosylhomocysteinase like [Source:MGI Symbol;Acc:MGI:3643647] && sp|P50247|SAHH_MOUSE Adenosylhomocysteinase OS=Mus musculus OX=10090 GN=Ahcy PE=1 SV=3 && PF00670:S-adenosyl-L-homocysteine hydrolase, NAD binding domain|PF05221:S-adenosyl-L-homocysteine hydrolase	-
ENSMUSG00000059040	3161.24	3055.23	3178.06	6970.74	5868.65	6261.83	3131.51	6367.07	-1.0234	1.14893e-43	4.86587e-41	Eno1b	18	48178402	48181479	+	1877	protein_coding	enolase 1B, retrotransposed [Source:MGI Symbol;Acc:MGI:3648653] && sp|P17182|ENOA_MOUSE Alpha-enolase OS=Mus musculus OX=10090 GN=Eno1 PE=1 SV=3 && PF03952:Enolase, N-terminal domain|PF00113:Enolase, C-terminal TIM barrel domain	-
ENSMUSG00000074971	153.778	202.314	163.211	624.875	640.849	581.388	173.101	615.704	-1.83354	2.55283e-41	9.75679e-39	Fibin	2	110191262	110193528	-	2267	protein_coding	fin bud initiation factor homolog (zebrafish) [Source:MGI Symbol;Acc:MGI:1914856] && sp|Q9CQS3|FIBIN_MOUSE Fin bud initiation factor homolog OS=Mus musculus OX=10090 GN=Fibin PE=2 SV=1 && PF15819:Fin bud initiation factor homologue	-
ENSMUSG00000009097	40.5484	43.0039	47.6455	315.632	251.928	283.329	43.7326	283.63	-2.70168	1.99828e-39	7.11659e-37	Tbx1	16	18399729	18409421	-	3517	protein_coding	T-box 1 [Source:MGI Symbol;Acc:MGI:98493] && sp|P70323|TBX1_MOUSE T-box transcription factor TBX1 OS=Mus musculus OX=10090 GN=Tbx1 PE=1 SV=2 && -	T-box
ENSMUSG00000086503	7687.36	8037.83	7709.46	15330.5	22134.8	20819.1	7811.55	19428.1	-1.31465	3.00111e-39	1.04505e-36	Xist	X	102503972	102526860	-	17946	lncRNA	inactive X specific transcripts [Source:MGI Symbol;Acc:MGI:98974] && - && -	-
ENSMUSG00000079037	1198.85	1126.9	1164.78	2514.83	2216.27	2391.4	1163.51	2374.17	-1.02815	1.89973e-38	6.33377e-36	Prnp	2	131751848	131780349	+	2343	protein_coding	prion protein [Source:MGI Symbol;Acc:MGI:97769] && sp|P04925|PRIO_MOUSE Major prion protein OS=Mus musculus OX=10090 GN=Prnp PE=1 SV=2 && PF11587:Major prion protein bPrPp - N terminal|PF00377:Prion/Doppel alpha-helical domain	-
ENSMUSG00000020140	364.17	306.892	335.546	811.442	1012.36	937.499	335.536	920.432	-1.45444	3.14372e-35	8.79681e-33	Lgr5	10	115286216	115423685	-	10264	protein_coding	leucine rich repeat containing G protein coupled receptor 5 [Source:MGI Symbol;Acc:MGI:1341817] && sp|Q9Z1P4|LGR5_MOUSE Leucine-rich repeat-containing G-protein coupled receptor 5 OS=Mus musculus OX=10090 GN=Lgr5 PE=2 SV=2 && PF01462:Leucine rich repeat N-terminal domain|PF13855:Leucine rich repeat	-
ENSMUSG00000028111	571.502	574.689	569.719	1254.86	1153.99	1187.9	571.97	1198.92	-1.06715	4.13806e-32	1.06301e-29	Ctsk	3	95406567	95416673	+	1512	protein_coding	cathepsin K [Source:MGI Symbol;Acc:MGI:107823] && sp|P55097|CATK_MOUSE Cathepsin K OS=Mus musculus OX=10090 GN=Ctsk PE=1 SV=2 && PF00112:Papain family cysteine protease|PF08246:Cathepsin propeptide inhibitor domain (I29)	-
novel.79	149.952	154.423	201.733	598.04	546.812	477.414	168.703	540.755	-1.68255	3.64374e-29	8.39668e-27	-	4	12235023	12238035	+	2928	-	- && - && -	-
ENSMUSG00000104222	160.663	138.785	135.841	457.475	401.692	454.02	145.096	437.729	-1.58863	2.0469e-27	4.33444e-25	Gm7292	6	117693303	117695829	+	2527	lncRNA	predicted gene 7292 [Source:MGI Symbol;Acc:MGI:3645786] && - && -	-
ENSMUSG00000030220	514.888	472.066	520.046	1098.96	992.62	999.017	502.333	1030.2	-1.03449	9.83016e-26	1.90171e-23	Arhgdib	6	136900653	136918897	-	1707	protein_coding	Rho, GDP dissociation inhibitor (GDI) beta [Source:MGI Symbol;Acc:MGI:101940] && sp|Q61599|GDIR2_MOUSE Rho GDP-dissociation inhibitor 2 OS=Mus musculus OX=10090 GN=Arhgdib PE=1 SV=3 && PF02115:RHO protein GDP dissociation inhibitor	-
ENSMUSG00000017652	19.8916	24.4341	33.4533	189.124	164.856	156.827	25.9263	170.269	-2.73028	9.49477e-25	1.75039e-22	Cd40	2	164897547	164914868	+	3406	protein_coding	CD40 antigen [Source:MGI Symbol;Acc:MGI:88336] && sp|P27512|TNR5_MOUSE Tumor necrosis factor receptor superfamily member 5 OS=Mus musculus OX=10090 GN=Cd40 PE=1 SV=3 && PF00020:TNFR/NGFR cysteine-rich region	-
ENSMUSG00000032243	534.779	449.587	460.236	916.227	1189.98	1208.7	481.534	1104.97	-1.19804	1.92251e-23	3.38492e-21	Itga11	9	62585108	62691264	+	5131	protein_coding	integrin alpha 11 [Source:MGI Symbol;Acc:MGI:2442114] && sp|P61622|ITA11_MOUSE Integrin alpha-11 OS=Mus musculus OX=10090 GN=Itga11 PE=1 SV=1 && PF00092:von Willebrand factor type A domain|PF08441:Integrin alpha	-
ENSMUSG00000066000	117.82	72.3248	86.1675	348.856	378.473	297.192	92.104	341.507	-1.87689	6.61352e-23	1.10249e-20	Zfp979	4	147696394	147726970	-	4111	protein_coding	zinc finger protein 979 [Source:MGI Symbol;Acc:MGI:2148252] && sp|E9PW05|ZFP54_MOUSE Zinc finger protein 54 OS=Mus musculus OX=10090 GN=Zfp54 PE=2 SV=1 && PF01352:KRAB box	zf-C2H2
ENSMUSG00000027318	156.838	150.514	206.802	483.032	431.877	468.749	171.385	461.219	-1.43231	9.48379e-22	1.50112e-19	Adam33	2	130892511	130905734	-	5394	protein_coding	a disintegrin and metallopeptidase domain 33 [Source:MGI Symbol;Acc:MGI:1341813] && sp|Q923W9|ADA33_MOUSE Disintegrin and metalloproteinase domain-containing protein 33 OS=Mus musculus OX=10090 GN=Adam33 PE=1 SV=3 && PF08516:ADAM cysteine-rich	-
ENSMUSG00000097891	22.1868	29.3209	29.3983	196.791	116.096	200.15	26.9687	171.012	-2.67745	6.08227e-21	8.9074e-19	Gm3650	18	43605881	43608234	+	747	unprocessed_pseudogene	predicted gene 3650 [Source:MGI Symbol;Acc:MGI:3781826] && sp|Q3UHA3|SPTCS_MOUSE Spatacsin OS=Mus musculus OX=10090 GN=Spg11 PE=1 SV=3 && PF14649:Spatacsin C-terminus	-
ENSMUSG00000031451	191.266	223.816	187.541	498.366	480.637	452.287	200.874	477.097	-1.24762	2.30073e-20	3.1625e-18	Gas6	8	13515374	13544490	-	2548	protein_coding	growth arrest specific 6 [Source:MGI Symbol;Acc:MGI:95660] && sp|Q61592|GAS6_MOUSE Growth arrest-specific protein 6 OS=Mus musculus OX=10090 GN=Gas6 PE=2 SV=2 && PF02210:Laminin G domain|PF07645:Calcium-binding EGF domain|PF00054:Laminin G domain|PF14670:Coagulation Factor Xa inhibitory site|PF00594:Vitamin K-dependent carboxylation/gamma-carboxyglutamic (GLA) domain	-
ENSMUSG00000032271	66.5605	92.8494	67.9203	244.072	269.342	241.74	75.7767	251.718	-1.73608	3.37555e-19	4.198e-17	Nnmt	9	48503177	48516453	-	1576	protein_coding	nicotinamide N-methyltransferase [Source:MGI Symbol;Acc:MGI:1099443] && sp|O55239|NNMT_MOUSE Nicotinamide N-methyltransferase OS=Mus musculus OX=10090 GN=Nnmt PE=1 SV=1 && PF01234:NNMT/PNMT/TEMT family	-
ENSMUSG00000004151	42.0785	52.7776	43.5906	172.511	190.397	182.821	46.1489	181.91	-1.98386	5.91642e-19	7.07712e-17	Etv1	12	38829379	38920483	+	13296	protein_coding	ets variant 1 [Source:MGI Symbol;Acc:MGI:99254] && sp|P41164|ETV1_MOUSE ETS translocation variant 1 OS=Mus musculus OX=10090 GN=Etv1 PE=1 SV=1 && -	ETS
ENSMUSG00000079481	299.14	297.118	310.203	559.704	664.068	678.43	302.154	634.067	-1.07243	7.05931e-19	8.25518e-17	Nhsl2	X	100892991	101135661	+	16952	protein_coding	NHS-like 2 [Source:MGI Symbol;Acc:MGI:3645090] && sp|B1AXH1|NHSL2_MOUSE NHS-like protein 2 OS=Mus musculus OX=10090 GN=Nhsl2 PE=1 SV=2 && -	-
ENSMUSG00000027353	68.0906	72.3248	66.9065	224.904	270.503	206.215	69.1073	233.874	-1.75659	9.85494e-19	1.13549e-16	Mcm8	2	132658061	132686117	+	3718	protein_coding	minichromosome maintenance 8 homologous recombination repair factor [Source:MGI Symbol;Acc:MGI:1913884] && sp|Q9CWV1|MCM8_MOUSE DNA helicase MCM8 OS=Mus musculus OX=10090 GN=Mcm8 PE=1 SV=3 && PF17855:MCM AAA-lid domain|PF17207:MCM OB domain|PF00493:MCM P-loop domain	-
ENSMUSG00000055301	226.459	177.88	191.596	530.313	424.911	493.877	198.645	483.033	-1.27693	1.23736e-18	1.41528e-16	Adh7	3	137923521	137939143	+	3787	protein_coding	alcohol dehydrogenase 7 (class IV), mu or sigma polypeptide [Source:MGI Symbol;Acc:MGI:87926] && sp|Q64437|ADH7_MOUSE All-trans-retinol dehydrogenase [NAD(+)] ADH7 OS=Mus musculus OX=10090 GN=Adh7 PE=2 SV=2 && PF00107:Zinc-binding dehydrogenase|PF08240:Alcohol dehydrogenase GroES-like domain	-
ENSMUSG00000096768	415.429	384.103	395.357	1021.01	696.575	881.18	398.296	866.256	-1.11932	7.15953e-18	7.52952e-16	Gm47283	Y	90796007	90827734	+	4501	lncRNA	predicted gene, 47283 [Source:MGI Symbol;Acc:MGI:6096131] && - && -	-
ENSMUSG00000021732	277.718	302.005	313.244	622.319	626.918	556.261	297.656	601.833	-1.01594	2.0504e-17	2.08635e-15	Fgf10	13	118806327	118928651	+	4601	protein_coding	fibroblast growth factor 10 [Source:MGI Symbol;Acc:MGI:1099809] && sp|O35565|FGF10_MOUSE Fibroblast growth factor 10 OS=Mus musculus OX=10090 GN=Fgf10 PE=2 SV=1 && PF00167:Fibroblast growth factor	-
ENSMUSG00000028497	221.103	215.02	193.623	394.859	500.373	480.88	209.915	458.704	-1.12799	1.49064e-15	1.38215e-13	Hacd4	4	88314381	88357165	-	6756	protein_coding	3-hydroxyacyl-CoA dehydratase 4 [Source:MGI Symbol;Acc:MGI:1914025] && sp|A2AKM2|HACD4_MOUSE Very-long-chain (3R)-3-hydroxyacyl-CoA dehydratase 4 OS=Mus musculus OX=10090 GN=Hacd4 PE=2 SV=2 && PF04387:Protein tyrosine phosphatase-like protein, PTPLA	-
ENSMUSG00000042436	219.573	242.386	209.843	452.363	453.935	465.284	223.934	457.194	-1.03069	2.25755e-15	2.05673e-13	Mfap4	11	61376257	61379726	+	1922	protein_coding	microfibrillar-associated protein 4 [Source:MGI Symbol;Acc:MGI:1342276] && sp|Q9D1H9|MFAP4_MOUSE Microfibril-associated glycoprotein 4 OS=Mus musculus OX=10090 GN=Mfap4 PE=1 SV=1 && PF00147:Fibrinogen beta and gamma chains, C-terminal globular domain	-
ENSMUSG00000032020	144.597	146.604	118.607	269.629	383.116	333.583	136.603	328.776	-1.26631	2.57117e-13	1.91859e-11	Ubash3b	9	40922394	41072993	-	7326	protein_coding	ubiquitin associated and SH3 domain containing, B [Source:MGI Symbol;Acc:MGI:1920078] && sp|Q8BGG7|UBS3B_MOUSE Ubiquitin-associated and SH3 domain-containing protein B OS=Mus musculus OX=10090 GN=Ubash3b PE=1 SV=1 && PF14604:Variant SH3 domain|PF00300:Histidine phosphatase superfamily (branch 1)|PF00627:UBA/TS-N domain	-
ENSMUSG00000042228	191.266	190.586	184.5	356.524	409.818	367.375	188.784	377.906	-1.00047	1.2064e-12	8.3279e-11	Lyn	4	3678115	3813122	+	4073	protein_coding	LYN proto-oncogene, Src family tyrosine kinase [Source:MGI Symbol;Acc:MGI:96892] && sp|P25911|LYN_MOUSE Tyrosine-protein kinase Lyn OS=Mus musculus OX=10090 GN=Lyn PE=1 SV=4 && PF00017:SH2 domain|PF00018:SH3 domain|PF07714:Protein tyrosine kinase	-
ENSMUSG00000027068	57.3797	66.4606	53.728	164.844	178.788	162.893	59.1894	168.841	-1.51224	2.48994e-12	1.6964e-10	Dhrs9	2	69210789	69234877	+	4281	protein_coding	dehydrogenase/reductase (SDR family) member 9 [Source:MGI Symbol;Acc:MGI:2442798] && sp|Q58NB6|DHRS9_MOUSE Dehydrogenase/reductase SDR family member 9 OS=Mus musculus OX=10090 GN=Dhrs9 PE=2 SV=2 && PF00106:short chain dehydrogenase	-
novel.125	72.681	76.2342	80.0851	157.177	221.743	240.007	76.3334	206.309	-1.44259	1.18935e-11	7.48476e-10	-	JH584304.1	39098	52067	+	3426	-	- && sp|Q3UZY0|SFI1_MOUSE Protein SFI1 homolog OS=Mus musculus OX=10090 GN=Sfi1 PE=2 SV=1 && -	-
ENSMUSG00000020154	26.0122	30.2982	33.4533	98.3954	107.969	128.235	29.9212	111.533	-1.91145	1.29154e-11	8.06311e-10	Ptprb	10	116111428	116225440	+	13333	protein_coding	protein tyrosine phosphatase, receptor type, B [Source:MGI Symbol;Acc:MGI:97809] && sp|B2RU80|PTPRB_MOUSE Receptor-type tyrosine-protein phosphatase beta OS=Mus musculus OX=10090 GN=Ptprb PE=1 SV=1 && PF00041:Fibronectin type III domain|PF00102:Protein-tyrosine phosphatase	-
ENSMUSG00000027009	94.1028	85.0305	77.0439	162.288	278.63	218.345	85.3924	219.755	-1.36175	3.87227e-10	1.996e-08	Itga4	2	79085770	79163467	+	13978	protein_coding	integrin alpha 4 [Source:MGI Symbol;Acc:MGI:96603] && sp|Q00651|ITA4_MOUSE Integrin alpha-4 OS=Mus musculus OX=10090 GN=Itga4 PE=1 SV=1 && PF08441:Integrin alpha|PF01839:FG-GAP repeat	-
ENSMUSG00000067212	47.4339	65.4833	49.673	157.177	132.349	157.694	54.1967	149.073	-1.46575	4.30512e-10	2.18321e-08	H2-T23	17	36340665	36343747	-	2889	protein_coding	histocompatibility 2, T region locus 23 [Source:MGI Symbol;Acc:MGI:95957] && sp|P06339|HA15_MOUSE H-2 class I histocompatibility antigen, D-37 alpha chain OS=Mus musculus OX=10090 GN=H2-T23 PE=1 SV=1 && PF00129:Class I Histocompatibility antigen, domains alpha 1 and 2	-
ENSMUSG00000022358	146.127	129.989	112.525	305.409	280.952	240.873	129.547	275.745	-1.0804	5.82005e-10	2.88608e-08	Fbxo32	15	58039275	58078328	-	6976	protein_coding	F-box protein 32 [Source:MGI Symbol;Acc:MGI:1914981] && sp|Q9CPU7|FBX32_MOUSE F-box only protein 32 OS=Mus musculus OX=10090 GN=Fbxo32 PE=2 SV=1 && -	-
ENSMUSG00000024481	55.8496	50.8228	66.9065	167.4	141.637	147.297	57.8597	152.111	-1.3951	7.59479e-10	3.71907e-08	Lvrn	18	46983105	47040309	+	5275	protein_coding	laeverin [Source:MGI Symbol;Acc:MGI:1921824] && sp|Q6Q4G3|AMPQ_HUMAN Aminopeptidase Q OS=Homo sapiens OX=9606 GN=LVRN PE=1 SV=4 && PF11838:ERAP1-like C-terminal domain|PF17900:Peptidase M1 N-terminal domain|PF01433:Peptidase family M1 domain	-
ENSMUSG00000041112	113.994	123.148	93.2636	209.569	240.318	259.935	110.135	236.608	-1.1049	1.95316e-09	9.00179e-08	Elmo1	13	20274766	20792523	+	12580	protein_coding	engulfment and cell motility 1 [Source:MGI Symbol;Acc:MGI:2153044] && sp|Q8BPU7|ELMO1_MOUSE Engulfment and cell motility protein 1 OS=Mus musculus OX=10090 GN=Elmo1 PE=1 SV=2 && PF04727:ELMO/CED-12 family|PF16457:Pleckstrin homology domain|PF11841:Domain of unknown function (DUF3361)	-
ENSMUSG00000021047	127.001	124.125	110.497	246.627	255.411	232.209	120.541	244.749	-1.01749	2.1356e-09	9.78505e-08	Nova1	12	46741300	46865712	-	8747	protein_coding	NOVA alternative splicing regulator 1 [Source:MGI Symbol;Acc:MGI:104297] && sp|Q9JKN6|NOVA1_MOUSE RNA-binding protein Nova-1 OS=Mus musculus OX=10090 GN=Nova1 PE=1 SV=2 && -	-
ENSMUSG00000053835	26.0122	18.5699	35.4807	61.3374	141.637	128.235	26.6876	110.403	-2.0574	2.831e-09	1.26028e-07	H2-T24	17	36316587	36331452	-	2182	protein_coding	histocompatibility 2, T region locus 24 [Source:MGI Symbol;Acc:MGI:95958] && sp|P16210|1A02_PANTR Patr class I histocompatibility antigen, A-5 alpha chain OS=Pan troglodytes OX=9598 PE=2 SV=1 && -	-
ENSMUSG00000022419	125.47	118.261	138.882	224.904	262.377	292.86	127.538	260.047	-1.03375	2.92387e-09	1.29793e-07	Deptor	15	54975713	55122667	+	8874	protein_coding	DEP domain containing MTOR-interacting protein [Source:MGI Symbol;Acc:MGI:2146322] && sp|Q570Y9|DPTOR_MOUSE DEP domain-containing mTOR-interacting protein OS=Mus musculus OX=10090 GN=Deptor PE=1 SV=2 && PF00610:Domain found in Dishevelled, Egl-10, and Pleckstrin (DEP)	-
ENSMUSG00000000392	41.3134	57.6644	30.4121	157.177	163.695	97.0424	43.1299	139.305	-1.68432	4.15783e-09	1.75855e-07	Fap	2	62331287	62404419	-	5662	protein_coding	fibroblast activation protein [Source:MGI Symbol;Acc:MGI:109608] && sp|P97321|SEPR_MOUSE Prolyl endopeptidase FAP OS=Mus musculus OX=10090 GN=Fap PE=1 SV=1 && PF00930:Dipeptidyl peptidase IV (DPP IV) N-terminal region	-
ENSMUSG00000049999	118.585	103.6	137.868	242.794	255.411	233.075	120.018	243.76	-1.02228	5.9712e-09	2.44944e-07	Ppp1r3d	2	178052999	178056265	-	3267	protein_coding	protein phosphatase 1, regulatory subunit 3D [Source:MGI Symbol;Acc:MGI:1917664] && sp|O95685|PPR3D_HUMAN Protein phosphatase 1 regulatory subunit 3D OS=Homo sapiens OX=9606 GN=PPP1R3D PE=1 SV=1 && PF03370:Carbohydrate/starch-binding module (family 21)	-
ENSMUSG00000026414	53.5544	32.2529	37.5082	112.452	117.257	131.7	41.1052	120.47	-1.54061	9.06114e-09	3.60376e-07	Tnnt2	1	135764092	135779998	+	7752	protein_coding	troponin T2, cardiac [Source:MGI Symbol;Acc:MGI:104597] && - && -	-
ENSMUSG00000102697	32.1327	15.6378	21.2884	80.5053	73.1404	107.44	23.0196	87.0285	-1.90581	2.23246e-08	8.30942e-07	Pcdhac2	18	37276556	37320710	+	5888	protein_coding	protocadherin alpha subfamily C, 2 [Source:MGI Symbol;Acc:MGI:1891443] && sp|Q9Y5I4|PCDC2_HUMAN Protocadherin alpha-C2 OS=Homo sapiens OX=9606 GN=PCDHAC2 PE=2 SV=1 && PF08266:Cadherin-like|PF15974:Cadherin C-terminal cytoplasmic tail, catenin-binding region|PF00028:Cadherin domain|PF16492:Cadherin cytoplasmic C-terminal	-
ENSMUSG00000024084	87.2172	72.3248	57.7829	194.235	168.339	149.029	72.4416	170.534	-1.22175	4.1494e-08	1.50164e-06	Qpct	17	79359335	79397807	+	2539	protein_coding	glutaminyl-peptide cyclotransferase (glutaminyl cyclase) [Source:MGI Symbol;Acc:MGI:1917786] && sp|Q9CYK2|QPCT_MOUSE Glutaminyl-peptide cyclotransferase OS=Mus musculus OX=10090 GN=Qpct PE=1 SV=2 && PF04389:Peptidase family M28	-
ENSMUSG00000028186	0	0	1.01374	49.8366	45.2774	25.9935	0.337912	40.3692	-6.9399	4.36886e-08	1.56659e-06	Uox	3	146276181	146338060	+	5007	protein_coding	urate oxidase [Source:MGI Symbol;Acc:MGI:98907] && sp|P25688|URIC_MOUSE Uricase OS=Mus musculus OX=10090 GN=Uox PE=1 SV=2 && PF01014:Uricase	-
ENSMUSG00000078503	27.5423	40.0718	36.4945	108.618	111.452	85.7786	34.7029	101.95	-1.5595	4.75437e-08	1.69706e-06	Zfp990	4	145237329	145265758	+	3498	protein_coding	zinc finger protein 990 [Source:MGI Symbol;Acc:MGI:3652161] && sp|E9PW05|ZFP54_MOUSE Zinc finger protein 54 OS=Mus musculus OX=10090 GN=Zfp54 PE=2 SV=1 && PF01352:KRAB box|PF00096:Zinc finger, C2H2 type	zf-C2H2
novel.123	6.88557	3.90945	11.1511	35.7801	70.8185	41.5896	7.31537	49.3961	-2.76272	4.9506e-08	1.76309e-06	-	JH584304.1	24796	28430	+	1610	-	- && sp|Q3UZY0|SFI1_MOUSE Protein SFI1 homolog OS=Mus musculus OX=10090 GN=Sfi1 PE=2 SV=1 && -	-
ENSMUSG00000063696	1753.53	1621.44	1631.1	4977.27	2804.88	4012.53	1668.69	3931.56	-1.23622	1.10064e-07	3.74121e-06	Gm8730	8	103591477	103592430	-	954	processed_pseudogene	predicted pseudogene 8730 [Source:MGI Symbol;Acc:MGI:3644565] && sp|P14869|RLA0_MOUSE 60S acidic ribosomal protein P0 OS=Mus musculus OX=10090 GN=Rplp0 PE=1 SV=3 && PF00428:60s Acidic ribosomal protein|PF17777:Insertion domain in 60S ribosomal protein L10P|PF00466:Ribosomal protein L10	-
ENSMUSG00000030222	45.1387	77.2116	84.14	168.678	172.983	148.163	68.8301	163.275	-1.25674	1.86895e-07	6.16555e-06	Rerg	6	137031823	137147495	-	2731	protein_coding	RAS-like, estrogen-regulated, growth-inhibitor [Source:MGI Symbol;Acc:MGI:2665139] && sp|Q8R367|RERG_MOUSE Ras-related and estrogen-regulated growth inhibitor OS=Mus musculus OX=10090 GN=Rerg PE=2 SV=1 && PF00071:Ras family	-
ENSMUSG00000004872	35.958	25.4114	27.3708	81.7832	94.0377	87.5115	29.5801	87.7774	-1.55894	1.96089e-07	6.41487e-06	Pax3	1	78077904	78173771	-	6187	protein_coding	paired box 3 [Source:MGI Symbol;Acc:MGI:97487] && sp|P24610|PAX3_MOUSE Paired box protein Pax-3 OS=Mus musculus OX=10090 GN=Pax3 PE=1 SV=2 && PF00292:'Paired box' domain|PF00046:Homeodomain|PF12360:Paired box protein 7	PAX
ENSMUSG00000034881	39.0182	28.3435	26.3571	74.116	96.3596	102.241	31.2396	90.9056	-1.53407	4.09715e-07	1.24907e-05	Tbxa2r	10	81164565	81171006	+	1919	protein_coding	thromboxane A2 receptor [Source:MGI Symbol;Acc:MGI:98496] && sp|P30987|TA2R_MOUSE Thromboxane A2 receptor OS=Mus musculus OX=10090 GN=Tbxa2r PE=1 SV=1 && PF00001:7 transmembrane receptor (rhodopsin family)	-
ENSMUSG00000025529	0.765063	0	0	24.2794	49.9212	19.9284	0.255021	31.3763	-6.5802	4.16382e-07	1.26693e-05	Zfp711	X	111510223	111544767	+	5535	protein_coding	zinc finger protein 711 [Source:MGI Symbol;Acc:MGI:3045342] && sp|A2ANX9|ZN711_MOUSE Zinc finger protein 711 OS=Mus musculus OX=10090 GN=Znf711 PE=3 SV=1 && PF00096:Zinc finger, C2H2 type|PF04704:Zfx / Zfy transcription activation region|PF13909:C2H2-type zinc-finger domain	zf-C2H2
ENSMUSG00000039706	50.4942	53.7549	49.673	139.287	121.901	103.974	51.3074	121.721	-1.2407	4.81498e-07	1.45658e-05	Ldb2	5	44629474	44957022	-	3336	protein_coding	LIM domain binding 2 [Source:MGI Symbol;Acc:MGI:894670] && sp|O55203|LDB2_MOUSE LIM domain-binding protein 2 OS=Mus musculus OX=10090 GN=Ldb2 PE=1 SV=2 && PF01803:LIM-domain binding protein	-
ENSMUSG00000034777	104.049	93.8268	114.552	253.017	156.729	230.476	104.142	213.407	-1.03582	6.29959e-07	1.88028e-05	Vax2	6	83688246	83715295	+	1242	protein_coding	ventral anterior homeobox 2 [Source:MGI Symbol;Acc:MGI:1346018] && sp|Q9WTP9|VAX2_MOUSE Ventral anterior homeobox 2 OS=Mus musculus OX=10090 GN=Vax2 PE=1 SV=1 && PF00046:Homeodomain	Homeobox
ENSMUSG00000032532	8.4157	2.93209	4.05494	31.9466	33.6678	45.0554	5.13424	36.8899	-2.80704	6.53322e-07	1.94261e-05	Cck	9	121318890	121324760	-	1305	protein_coding	cholecystokinin [Source:MGI Symbol;Acc:MGI:88297] && sp|P09240|CCKN_MOUSE Cholecystokinin OS=Mus musculus OX=10090 GN=Cck PE=1 SV=3 && PF00918:Gastrin/cholecystokinin family	-
ENSMUSG00000044258	30.6025	18.5699	28.3846	79.2275	74.3014	81.4463	25.8523	78.325	-1.5921	6.97011e-07	2.06079e-05	Ctla2a	13	61081969	61084439	-	2108	protein_coding	cytotoxic T lymphocyte-associated protein 2 alpha [Source:MGI Symbol;Acc:MGI:88554] && sp|P12399|CTL2A_MOUSE Protein CTLA-2-alpha OS=Mus musculus OX=10090 GN=Ctla2a PE=2 SV=2 && PF08246:Cathepsin propeptide inhibitor domain (I29)	-
ENSMUSG00000042190	91.8076	141.717	118.607	190.401	235.675	275.531	117.377	233.869	-1.00621	7.81021e-07	2.26222e-05	Cmklr1	5	113750415	113788487	-	3408	protein_coding	chemokine-like receptor 1 [Source:MGI Symbol;Acc:MGI:109603] && sp|P97468|CML1_MOUSE Chemokine-like receptor 1 OS=Mus musculus OX=10090 GN=Cmklr1 PE=1 SV=1 && -	-
ENSMUSG00000056258	46.6689	52.7776	44.6043	94.5618	125.384	123.902	48.0169	114.616	-1.26029	7.95567e-07	2.3001e-05	Kcnq3	15	65858236	66158491	-	14708	protein_coding	potassium voltage-gated channel, subfamily Q, member 3 [Source:MGI Symbol;Acc:MGI:1336181] && sp|Q8K3F6|KCNQ3_MOUSE Potassium voltage-gated channel subfamily KQT member 3 OS=Mus musculus OX=10090 GN=Kcnq3 PE=1 SV=2 && -	-
ENSMUSG00000105558	71.1509	62.5512	60.8241	138.009	121.901	163.759	64.8421	141.223	-1.12374	9.36976e-07	2.66953e-05	Gm5855	3	130723015	130724319	-	1305	processed_pseudogene	predicted gene 5855 [Source:MGI Symbol;Acc:MGI:3645472] && sp|P17182|ENOA_MOUSE Alpha-enolase OS=Mus musculus OX=10090 GN=Eno1 PE=1 SV=3 && PF03952:Enolase, N-terminal domain|PF00113:Enolase, C-terminal TIM barrel domain	-
novel.124	16.0663	9.77362	12.1648	46.003	66.1746	46.7883	12.6683	52.9887	-2.04753	9.75379e-07	2.7739e-05	-	JH584304.1	33241	35507	+	2267	-	- && sp|P05197|EF2_RAT Elongation factor 2 OS=Rattus norvegicus OX=10116 GN=Eef2 PE=1 SV=4 && PF00009:Elongation factor Tu GTP binding domain	-
ENSMUSG00000104918	32.1327	30.2982	23.3159	77.9496	85.9109	77.1141	28.5823	80.3249	-1.4825	1.34934e-06	3.69913e-05	Gm42944	3	18676326	18680305	+	3980	TEC	predicted gene 42944 [Source:MGI Symbol;Acc:MGI:5663081] && - && -	-
ENSMUSG00000083554	1.53013	0.977362	1.01374	23.0015	25.5411	25.1271	1.17374	24.5566	-4.35713	1.41017e-06	3.84303e-05	Gm6645	X	153754203	153757717	-	2726	processed_pseudogene	predicted gene 6645 [Source:MGI Symbol;Acc:MGI:3647900] && sp|Q8BRH0|TMTC3_MOUSE Protein O-mannosyl-transferase TMTC3 OS=Mus musculus OX=10090 GN=Tmtc3 PE=1 SV=2 && -	-
ENSMUSG00000000305	19.8916	11.7283	7.09615	40.8916	53.4041	76.2476	12.9054	56.8478	-2.11944	1.56708e-06	4.24112e-05	Cdh4	2	179084224	179541166	+	7257	protein_coding	cadherin 4 [Source:MGI Symbol;Acc:MGI:99218] && sp|P39038|CADH4_MOUSE Cadherin-4 OS=Mus musculus OX=10090 GN=Cdh4 PE=2 SV=1 && -	-
ENSMUSG00000021367	61.2051	55.7096	65.8928	129.064	153.247	116.104	60.9358	132.805	-1.12073	1.68804e-06	4.53715e-05	Edn1	13	42454952	42461466	+	2139	protein_coding	endothelin 1 [Source:MGI Symbol;Acc:MGI:95283] && sp|P22387|EDN1_MOUSE Endothelin-1 OS=Mus musculus OX=10090 GN=Edn1 PE=1 SV=3 && PF00322:Endothelin family	-
ENSMUSG00000065999	15.3013	5.86417	5.06868	62.6152	34.8288	40.7232	8.7447	46.0557	-2.34853	3.12059e-06	7.89977e-05	Zfp985	4	147637734	147669655	+	2871	protein_coding	zinc finger protein 985 [Source:MGI Symbol;Acc:MGI:3651986] && sp|E9PW05|ZFP54_MOUSE Zinc finger protein 54 OS=Mus musculus OX=10090 GN=Zfp54 PE=2 SV=1 && PF01352:KRAB box	zf-C2H2
ENSMUSG00000032238	62.7352	46.9134	26.3571	113.73	140.476	98.7753	45.3352	117.66	-1.3578	4.65871e-06	0.000114066	Rora	9	68561068	69295528	+	13071	protein_coding	RAR-related orphan receptor alpha [Source:MGI Symbol;Acc:MGI:104661] && sp|P51448|RORA_MOUSE Nuclear receptor ROR-alpha OS=Mus musculus OX=10090 GN=Rora PE=1 SV=1 && PF00105:Zinc finger, C4 type (two domains)|PF00104:Ligand-binding domain of nuclear hormone receptor	THR-like
ENSMUSG00000034382	32.1327	16.6152	28.3846	58.7817	88.2329	76.2476	25.7108	74.4207	-1.52599	8.66105e-06	0.000202263	AI661453	17	47747540	47781563	+	5056	protein_coding	expressed sequence AI661453 [Source:MGI Symbol;Acc:MGI:2146908] && sp|Q91Z58|CF132_MOUSE Uncharacterized protein C6orf132 homolog OS=Mus musculus OX=10090 PE=1 SV=2 && -	-
novel.151	44.3737	57.6644	59.8104	67.7267	174.144	165.492	53.9495	135.787	-1.34369	1.23541e-05	0.000276161	-	Y	90788170	90795942	-	6773	-	- && - && -	-
ENSMUSG00000022899	15.3013	12.7057	10.1374	31.9466	67.3356	46.7883	12.7148	48.6902	-1.92768	1.36209e-05	0.00030026	Slc15a2	16	36570539	36605324	-	7361	protein_coding	solute carrier family 15 (H+/peptide transporter), member 2 [Source:MGI Symbol;Acc:MGI:1890457] && sp|Q9ES07|S15A2_MOUSE Solute carrier family 15 member 2 OS=Mus musculus OX=10090 GN=Slc15a2 PE=1 SV=1 && PF00854:POT family	-
ENSMUSG00000029309	17.5965	13.6831	13.1786	49.8366	54.5651	44.189	14.8194	49.5302	-1.72671	1.67925e-05	0.000360463	Sparcl1	5	104226977	104261599	-	2937	protein_coding	SPARC-like 1 [Source:MGI Symbol;Acc:MGI:108110] && sp|P70663|SPRL1_MOUSE SPARC-like protein 1 OS=Mus musculus OX=10090 GN=Sparcl1 PE=1 SV=3 && PF00050:Kazal-type serine protease inhibitor domain|PF10591:Secreted protein acidic and rich in cysteine Ca binding region|PF09289:Follistatin/Osteonectin-like EGF domain	-
ENSMUSG00000053399	13.7711	12.7057	14.1923	49.8366	44.1164	45.0554	13.5564	46.3362	-1.77095	1.71921e-05	0.000366032	Adamts18	8	114423758	114575370	-	10178	protein_coding	a disintegrin-like and metallopeptidase (reprolysin type) with thrombospondin type 1 motif, 18 [Source:MGI Symbol;Acc:MGI:2442600] && sp|Q4VC17|ATS18_MOUSE A disintegrin and metalloproteinase with thrombospondin motifs 18 OS=Mus musculus OX=10090 GN=Adamts18 PE=2 SV=2 && -	-
ENSMUSG00000046598	53.5544	51.8002	50.6868	122.675	83.589	127.368	52.0138	111.211	-1.09817	2.53464e-05	0.00051716	Bdh1	16	31241098	31277719	+	3888	protein_coding	3-hydroxybutyrate dehydrogenase, type 1 [Source:MGI Symbol;Acc:MGI:1919161] && sp|Q80XN0|BDH_MOUSE D-beta-hydroxybutyrate dehydrogenase, mitochondrial OS=Mus musculus OX=10090 GN=Bdh1 PE=1 SV=2 && PF00106:short chain dehydrogenase	-
ENSMUSG00000091900	47.4339	18.5699	52.7142	62.6152	120.74	152.495	39.5727	111.95	-1.50427	2.89929e-05	0.000578751	Gm4353	7	115682602	115683793	-	978	processed_pseudogene	predicted gene 4353 [Source:MGI Symbol;Acc:MGI:3782538] && sp|Q8R4R6|NUP35_MOUSE Nucleoporin NUP35 OS=Mus musculus OX=10090 GN=Nup35 PE=1 SV=2 && PF05172:Nup53/35/40-type RNA recognition motif	-
novel.26	19.1266	17.5925	19.261	51.1145	48.7603	60.6515	18.66	53.5088	-1.5236	4.27508e-05	0.000815962	-	12	22152247	22154572	-	2326	-	- && - && -	-
ENSMUSG00000047643	6.12051	9.77362	15.206	39.6137	41.7945	36.3909	10.3667	39.2664	-1.94522	4.63623e-05	0.000879371	Gm5454	13	103492760	103494212	+	1453	processed_pseudogene	predicted gene 5454 [Source:MGI Symbol;Acc:MGI:3648286] && sp|P41164|ETV1_MOUSE ETS translocation variant 1 OS=Mus musculus OX=10090 GN=Etv1 PE=1 SV=1 && PF04621:PEA3 subfamily ETS-domain transcription factor N terminal domain|PF00178:Ets-domain	ETS
ENSMUSG00000031253	19.1266	19.5472	21.2884	63.8931	51.0822	51.987	19.9874	55.6541	-1.47616	4.92812e-05	0.000927054	Srpx2	X	132809175	132833195	+	2922	protein_coding	sushi-repeat-containing protein, X-linked 2 [Source:MGI Symbol;Acc:MGI:1916042] && sp|Q8R054|SRPX2_MOUSE Sushi repeat-containing protein SRPX2 OS=Mus musculus OX=10090 GN=Srpx2 PE=1 SV=2 && PF02494:HYR domain|PF13778:Domain of unknown function (DUF4174)|PF00084:Sushi repeat (SCR repeat)	-
ENSMUSG00000023094	9.94582	9.77362	13.1786	52.3923	33.6678	34.658	10.966	40.2394	-1.87497	5.12006e-05	0.000955134	Msrb2	2	19376251	19399787	+	1377	protein_coding	methionine sulfoxide reductase B2 [Source:MGI Symbol;Acc:MGI:1923717] && sp|Q78J03|MSRB2_MOUSE Methionine-R-sulfoxide reductase B2, mitochondrial OS=Mus musculus OX=10090 GN=Msrb2 PE=1 SV=1 && PF01641:SelR domain	-
ENSMUSG00000095562	283.838	494.545	587.966	1256.14	957.791	1613.33	455.45	1275.75	-1.48726	5.80829e-05	0.00107204	Erdr1	X	168792655	168802277	+	1577	lncRNA	erythroid differentiation regulator 1 [Source:NCBI gene (formerly Entrezgene);Acc:170942] && - && -	-
ENSMUSG00000026768	45.9038	39.0945	34.467	63.8931	126.545	90.1108	39.8218	93.5161	-1.22746	6.47353e-05	0.00118229	Itga8	2	12111443	12306733	-	7368	protein_coding	integrin alpha 8 [Source:MGI Symbol;Acc:MGI:109442] && sp|A2ARA8|ITA8_MOUSE Integrin alpha-8 OS=Mus musculus OX=10090 GN=Itga8 PE=1 SV=1 && PF01839:FG-GAP repeat|PF08441:Integrin alpha	-
ENSMUSG00000020990	25.2471	14.6604	37.5082	62.6152	70.8185	72.7818	25.8052	68.7385	-1.41959	6.62538e-05	0.00120649	Cdkl1	12	69793622	69838041	-	2041	protein_coding	cyclin-dependent kinase-like 1 (CDC2-related kinase) [Source:MGI Symbol;Acc:MGI:1918341] && sp|Q8CEQ0|CDKL1_MOUSE Cyclin-dependent kinase-like 1 OS=Mus musculus OX=10090 GN=Cdkl1 PE=2 SV=1 && PF00069:Protein kinase domain	-
ENSMUSG00000042501	48.199	33.2303	43.5906	81.7832	90.5548	97.9089	41.6733	90.0823	-1.10976	7.39481e-05	0.00133507	Cpa6	1	10394945	10790170	-	6840	protein_coding	carboxypeptidase A6 [Source:MGI Symbol;Acc:MGI:3045348] && sp|P11369|LORF2_MOUSE LINE-1 retrotransposable element ORF2 protein OS=Mus musculus OX=10090 GN=Pol PE=1 SV=2 && PF08333:Protein of unknown function (DUF1725)	-
ENSMUSG00000045930	27.5423	34.2077	25.3434	65.171	65.0137	77.9805	29.0311	69.3884	-1.26318	7.88721e-05	0.00141735	Clec14a	12	58311506	58316076	-	4571	protein_coding	C-type lectin domain family 14, member a [Source:MGI Symbol;Acc:MGI:1914114] && sp|Q8VCP9|CLC14_MOUSE C-type lectin domain family 14 member A OS=Mus musculus OX=10090 GN=Clec14a PE=1 SV=2 && -	-
ENSMUSG00000057836	0.765063	0	0	11.5008	15.0925	16.4626	0.255021	14.3519	-5.46254	8.2126e-05	0.00146908	Xlr3a	X	72129899	72140701	-	4045	protein_coding	X-linked lymphocyte-regulated 3A [Source:MGI Symbol;Acc:MGI:109506] && sp|Q60595|XL3A_MOUSE X-linked lymphocyte-regulated protein 3A OS=Mus musculus OX=10090 GN=Xlr3a PE=1 SV=1 && PF04803:Cor1/Xlr/Xmr conserved region	-
ENSMUSG00000091866	3.82532	4.88681	1.01374	49.8366	9.28767	19.9284	3.24195	26.3509	-2.99527	8.88392e-05	0.00157123	Gm6257	9	63350448	63351357	-	910	processed_pseudogene	predicted gene 6257 [Source:MGI Symbol;Acc:MGI:3645370] && sp|Q91WT4|DJC17_MOUSE DnaJ homolog subfamily C member 17 OS=Mus musculus OX=10090 GN=Dnajc17 PE=1 SV=2 && PF00226:DnaJ domain	-
ENSMUSG00000063568	31.3676	44.9587	32.4395	92.0061	65.0137	86.645	36.2553	81.2216	-1.16901	0.00011845	0.00203076	Jazf1	6	52745782	53045616	-	2536	protein_coding	JAZF zinc finger 1 [Source:MGI Symbol;Acc:MGI:2141450] && sp|Q80ZQ5|JAZF1_MOUSE Juxtaposed with another zinc finger protein 1 OS=Mus musculus OX=10090 GN=Jazf1 PE=1 SV=2 && -	-
ENSMUSG00000032010	43.6086	75.2569	43.5906	103.507	107.969	117.837	54.152	109.771	-1.02763	0.000148708	0.0024685	Usp2	9	43978318	44006924	+	4818	protein_coding	ubiquitin specific peptidase 2 [Source:MGI Symbol;Acc:MGI:1858178] && sp|O88623|UBP2_MOUSE Ubiquitin carboxyl-terminal hydrolase 2 OS=Mus musculus OX=10090 GN=Usp2 PE=1 SV=2 && -	-
ENSMUSG00000041261	16.0663	27.3661	20.2747	60.0595	56.887	49.3877	21.2357	55.4447	-1.39113	0.000165611	0.00271457	Car8	4	8143362	8239041	-	3853	protein_coding	carbonic anhydrase 8 [Source:MGI Symbol;Acc:MGI:88253] && sp|P28651|CAH8_MOUSE Carbonic anhydrase-related protein OS=Mus musculus OX=10090 GN=Ca8 PE=1 SV=5 && PF00194:Eukaryotic-type carbonic anhydrase	-
ENSMUSG00000114737	53.5544	66.4606	53.728	162.288	70.8185	131.7	57.9143	121.602	-1.07111	0.000211644	0.0033807	Gm8483	14	8020819	8022102	+	1284	processed_pseudogene	predicted gene 8483 [Source:MGI Symbol;Acc:MGI:3644915] && sp|P17182|ENOA_MOUSE Alpha-enolase OS=Mus musculus OX=10090 GN=Eno1 PE=1 SV=3 && PF00113:Enolase, C-terminal TIM barrel domain|PF03952:Enolase, N-terminal domain	-
novel.122	4.59038	9.77362	9.12362	29.3908	29.024	32.0587	7.82921	30.1578	-1.97252	0.000230467	0.00363433	-	JH584304.1	4979	20447	+	654	-	- && sp|Q3UZY0|SFI1_MOUSE Protein SFI1 homolog OS=Mus musculus OX=10090 GN=Sfi1 PE=2 SV=1 && -	-
ENSMUSG00000053465	11.4759	9.77362	15.206	26.8351	52.2431	38.9903	12.1519	39.3562	-1.703	0.000256575	0.00398467	Hs6st3	14	119375753	120107227	+	1708	protein_coding	heparan sulfate 6-O-sulfotransferase 3 [Source:MGI Symbol;Acc:MGI:1354960] && sp|Q9QYK4|H6ST3_MOUSE Heparan-sulfate 6-O-sulfotransferase 3 OS=Mus musculus OX=10090 GN=Hs6st3 PE=1 SV=2 && PF03567:Sulfotransferase family	-
ENSMUSG00000058897	19.1266	20.5246	13.1786	40.8916	62.6918	40.7232	17.6099	48.1022	-1.44119	0.000379547	0.00563744	Col25a1	3	129925150	130393526	+	13028	protein_coding	collagen, type XXV, alpha 1 [Source:MGI Symbol;Acc:MGI:1924268] && sp|Q99MQ5|COPA1_MOUSE Collagen alpha-1(XXV) chain OS=Mus musculus OX=10090 GN=Col25a1 PE=2 SV=2 && -	-
ENSMUSG00000041923	16.8314	20.5246	19.261	48.5588	38.3116	59.7851	18.8723	48.8852	-1.3852	0.000385604	0.00570577	Nol4	18	22826238	23174710	-	5692	protein_coding	nucleolar protein 4 [Source:MGI Symbol;Acc:MGI:2441684] && sp|P60954|NOL4_MOUSE Nucleolar protein 4 OS=Mus musculus OX=10090 GN=Nol4 PE=2 SV=2 && -	-
ENSMUSG00000053469	18.3615	11.7283	22.3022	67.7267	49.9212	32.0587	17.464	49.9022	-1.50175	0.000407553	0.00598054	Tg	15	66542602	66722570	+	8883	protein_coding	thyroglobulin [Source:MGI Symbol;Acc:MGI:98733] && sp|O08710|THYG_MOUSE Thyroglobulin OS=Mus musculus OX=10090 GN=Tg PE=1 SV=3 && PF00135:Carboxylesterase family|PF07699:Putative ephrin-receptor like|PF00086:Thyroglobulin type-1 repeat	-
ENSMUSG00000024897	17.5965	16.6152	28.3846	53.6702	51.0822	50.2541	20.8654	51.6688	-1.31643	0.000490242	0.0070132	Apba1	19	23736251	23926960	+	6885	protein_coding	amyloid beta (A4) precursor protein binding, family A, member 1 [Source:MGI Symbol;Acc:MGI:1860297] && sp|B2RUJ5|APBA1_MOUSE Amyloid-beta A4 precursor protein-binding family A member 1 OS=Mus musculus OX=10090 GN=Apba1 PE=1 SV=2 && PF00640:Phosphotyrosine interaction domain (PTB/PID)|PF00595:PDZ domain	-
ENSMUSG00000007653	0.765063	0.977362	0	8.94504	15.0925	14.7297	0.580808	12.9224	-4.43833	0.000493552	0.00703087	Gabrb2	11	42310584	42519855	+	6360	protein_coding	gamma-aminobutyric acid (GABA) A receptor, subunit beta 2 [Source:MGI Symbol;Acc:MGI:95620] && sp|P63138|GBRB2_RAT Gamma-aminobutyric acid receptor subunit beta-2 OS=Rattus norvegicus OX=10116 GN=Gabrb2 PE=1 SV=1 && PF02931:Neurotransmitter-gated ion-channel ligand binding domain|PF02932:Neurotransmitter-gated ion-channel transmembrane region	-
ENSMUSG00000030219	0.765063	0	0	14.0565	10.4486	7.79805	0.255021	10.7677	-5.0334	0.000521238	0.00735837	Erp27	6	136884309	136899178	-	2981	protein_coding	endoplasmic reticulum protein 27 [Source:MGI Symbol;Acc:MGI:1916437] && sp|Q9D8U3|ERP27_MOUSE Endoplasmic reticulum resident protein 27 OS=Mus musculus OX=10090 GN=Erp27 PE=1 SV=1 && PF13848:Thioredoxin-like domain	-
ENSMUSG00000069893	16.0663	23.4567	24.3296	42.1695	62.6918	49.3877	21.2842	51.4163	-1.28495	0.000718348	0.00962095	9930111J21Rik1	11	48836977	48870225	-	4895	protein_coding	RIKEN cDNA 9930111J21 gene 1 [Source:MGI Symbol;Acc:MGI:3041173] && sp|Q62293|TGTP1_MOUSE T-cell-specific guanine nucleotide triphosphate-binding protein 1 OS=Mus musculus OX=10090 GN=Tgtp1 PE=1 SV=1 && -	-
ENSMUSG00000113411	6.12051	4.88681	7.09615	26.8351	26.7021	19.0619	6.03449	24.1997	-1.99673	0.000770959	0.0102035	Gm48643	12	19915127	19915496	-	370	processed_pseudogene	predicted gene, 48643 [Source:MGI Symbol;Acc:MGI:6098250] && - && -	-
ENSMUSG00000084459	24.482	32.2529	28.3846	62.6152	60.3699	58.0522	28.3732	60.3458	-1.09298	0.00093174	0.011803	Gm24598	X	63540190	63540263	+	74	snoRNA	predicted gene, 24598 [Source:MGI Symbol;Acc:MGI:5454375] && - && -	-
ENSMUSG00000025610	38.2532	43.9813	26.3571	92.0061	62.6918	70.1825	36.1972	74.9601	-1.04217	0.000963667	0.0121193	Map3k7cl	16	87350218	87392224	+	1652	protein_coding	Map3k7 C-terminal like [Source:MGI Symbol;Acc:MGI:2446584] && sp|P58500|M3KCL_MOUSE MAP3K7 C-terminal-like protein OS=Mus musculus OX=10090 GN=Map3k7cl PE=2 SV=1 && -	-
ENSMUSG00000116972	8.4157	7.8189	11.1511	16.6122	85.9109	13.8632	9.12856	38.7955	-2.0852	0.00103319	0.0128274	Gm6278	16	85441140	85441911	+	772	processed_pseudogene	predicted gene 6278 [Source:MGI Symbol;Acc:MGI:3644862] && sp|P14869|RLA0_MOUSE 60S acidic ribosomal protein P0 OS=Mus musculus OX=10090 GN=Rplp0 PE=1 SV=3 && PF17777:Insertion domain in 60S ribosomal protein L10P	-
ENSMUSG00000030532	6.12051	9.77362	10.1374	17.8901	37.1507	32.9251	8.67716	29.322	-1.78026	0.00104563	0.0129525	Hddc3	7	79992852	80000295	+	3775	protein_coding	HD domain containing 3 [Source:MGI Symbol;Acc:MGI:1915945] && sp|Q9D114|MESH1_MOUSE Guanosine-3',5'-bis(diphosphate) 3'-pyrophosphohydrolase MESH1 OS=Mus musculus OX=10090 GN=Hddc3 PE=1 SV=1 && PF13328:HD domain	-
ENSMUSG00000034353	0.765063	0.977362	5.06868	21.7237	13.9315	12.1303	2.27037	15.9285	-2.86009	0.00108881	0.0133817	Ramp1	1	91107544	91152918	+	3022	protein_coding	receptor (calcitonin) activity modifying protein 1 [Source:MGI Symbol;Acc:MGI:1858418] && sp|Q9WTJ5|RAMP1_MOUSE Receptor activity-modifying protein 1 OS=Mus musculus OX=10090 GN=Ramp1 PE=1 SV=1 && PF04901:Receptor activity modifying family	-
ENSMUSG00000041911	29.0724	29.3209	40.5494	65.171	85.9109	55.4528	32.9809	68.8449	-1.06244	0.00112821	0.0137688	Dlx1	2	71358457	71364325	+	5396	protein_coding	distal-less homeobox 1 [Source:MGI Symbol;Acc:MGI:94901] && sp|P56177|DLX1_HUMAN Homeobox protein DLX-1 OS=Homo sapiens OX=9606 GN=DLX1 PE=1 SV=3 && PF00046:Homeodomain	Homeobox
novel.24	9.18076	3.90945	5.06868	29.3908	18.5753	24.2606	6.05296	24.0756	-1.96054	0.00124713	0.0149637	-	12	22005986	22029374	-	635	-	- && sp|P62748|HPCL1_MOUSE Hippocalcin-like protein 1 OS=Mus musculus OX=10090 GN=Hpcal1 PE=1 SV=2 && -	-
ENSMUSG00000056145	3.82532	5.86417	14.1923	16.6122	35.9897	34.658	7.96059	29.0866	-1.90765	0.00128212	0.0152898	AI504432	3	106946820	106961663	+	5569	lncRNA	expressed sequence AI504432 [Source:MGI Symbol;Acc:MGI:2139742] && - && -	-
ENSMUSG00000081434	29.0724	42.0266	32.4395	94.5618	53.4041	65.8502	34.5128	71.272	-1.04606	0.0014825	0.0172463	Gm14165	2	152195535	152196486	+	952	processed_pseudogene	predicted gene 14165 [Source:MGI Symbol;Acc:MGI:3650537] && sp|P14869|RLA0_MOUSE 60S acidic ribosomal protein P0 OS=Mus musculus OX=10090 GN=Rplp0 PE=1 SV=3 && PF17777:Insertion domain in 60S ribosomal protein L10P|PF00428:60s Acidic ribosomal protein	-
ENSMUSG00000034265	6.88557	15.6378	9.12362	28.113	30.1849	36.3909	10.549	31.5629	-1.60269	0.00151458	0.01756	Zdhhc14	17	5542832	5804086	+	3078	protein_coding	zinc finger, DHHC domain containing 14 [Source:MGI Symbol;Acc:MGI:2653229] && sp|Q8BQQ1|ZDH14_MOUSE Palmitoyltransferase ZDHHC14 OS=Mus musculus OX=10090 GN=Zdhhc14 PE=1 SV=1 && PF01529:DHHC palmitoyltransferase	-
ENSMUSG00000107385	3.82532	6.84153	0	21.7237	24.3801	12.1303	3.55562	19.4114	-2.42641	0.00166447	0.019066	C330024D21Rik	5	67621240	67634975	+	4070	lncRNA	RIKEN cDNA C330024D21 gene [Source:MGI Symbol;Acc:MGI:2444116] && - && -	-
ENSMUSG00000096592	15.3013	25.4114	25.3434	46.003	53.4041	48.5212	22.0187	49.3094	-1.17757	0.00187143	0.0208573	Gm15801	19	40548981	40549502	-	522	processed_pseudogene	predicted gene 15801 [Source:MGI Symbol;Acc:MGI:3779625] && sp|Q93096|TP4A1_HUMAN Protein tyrosine phosphatase type IVA 1 OS=Homo sapiens OX=9606 GN=PTP4A1 PE=1 SV=2 && PF00782:Dual specificity phosphatase, catalytic domain	-
novel.141	29.0724	34.2077	36.4945	34.5023	83.589	97.9089	33.2582	72.0001	-1.13072	0.00210263	0.0229444	-	Y	90776385	90785594	+	4041	-	- && - && -	-
ENSMUSG00000074071	5.35544	5.86417	8.10988	20.4458	19.7363	25.9935	6.44317	22.0585	-1.79326	0.00279605	0.0290159	Fam169b	7	67923587	68012840	+	7027	protein_coding	family with sequence similarity 169, member B [Source:MGI Symbol;Acc:MGI:3644026] && - && -	-
ENSMUSG00000022015	13.0061	18.5699	14.1923	38.3359	39.4726	32.0587	15.2561	36.6224	-1.26496	0.0036144	0.0352224	Tnfsf11	14	78514885	78545483	-	2236	protein_coding	tumor necrosis factor (ligand) superfamily, member 11 [Source:MGI Symbol;Acc:MGI:1100089] && sp|O35235|TNF11_MOUSE Tumor necrosis factor ligand superfamily member 11 OS=Mus musculus OX=10090 GN=Tnfsf11 PE=1 SV=2 && PF00229:TNF(Tumour Necrosis Factor) family	-
ENSMUSG00000035407	3.82532	3.90945	4.05494	14.0565	12.7705	23.3942	3.9299	16.7404	-2.10588	0.00375607	0.0362424	Kank4	4	98643135	98705774	-	4795	protein_coding	KN motif and ankyrin repeat domains 4 [Source:MGI Symbol;Acc:MGI:3043381] && sp|Q6P9J5|KANK4_MOUSE KN motif and ankyrin repeat domain-containing protein 4 OS=Mus musculus OX=10090 GN=Kank4 PE=1 SV=1 && PF13857:Ankyrin repeats (many copies)|PF12075:KN motif	-
ENSMUSG00000074207	2.29519	2.93209	2.02747	12.7786	13.9315	12.9968	2.41825	13.2356	-2.45406	0.0037782	0.036411	Adh1	3	137966752	137996459	+	2233	protein_coding	alcohol dehydrogenase 1 (class I) [Source:MGI Symbol;Acc:MGI:87921] && sp|P00329|ADH1_MOUSE Alcohol dehydrogenase 1 OS=Mus musculus OX=10090 GN=Adh1 PE=1 SV=2 && PF00107:Zinc-binding dehydrogenase|PF08240:Alcohol dehydrogenase GroES-like domain	-
ENSMUSG00000019836	7.65063	10.751	11.1511	31.9466	29.024	21.6613	9.8509	27.5439	-1.48673	0.00422453	0.0397349	Amd-ps4	4	51253025	51254027	-	1003	processed_pseudogene	S-adenosylmethionine decarboxylase, pseudogene 4 [Source:MGI Symbol;Acc:MGI:3650439] && sp|P0DMN7|DCAM1_MOUSE S-adenosylmethionine decarboxylase proenzyme 1 OS=Mus musculus OX=10090 GN=Amd1 PE=1 SV=1 && PF01536:Adenosylmethionine decarboxylase	-
ENSMUSG00000044646	13.7711	15.6378	14.1923	23.0015	53.4041	32.9251	14.5337	36.4436	-1.32942	0.00434774	0.0405771	Zbtb7c	18	75953249	76281635	+	4732	protein_coding	zinc finger and BTB domain containing 7C [Source:MGI Symbol;Acc:MGI:2443302] && sp|Q8VCZ7|ZBT7C_MOUSE Zinc finger and BTB domain-containing protein 7C OS=Mus musculus OX=10090 GN=Zbtb7c PE=2 SV=1 && -	ZBTB
ENSMUSG00000022548	14.5362	17.5925	10.1374	34.5023	35.9897	32.0587	14.0887	34.1836	-1.27317	0.00485451	0.0442526	Apod	16	31115010	31133626	-	2577	protein_coding	apolipoprotein D [Source:MGI Symbol;Acc:MGI:88056] && sp|P51910|APOD_MOUSE Apolipoprotein D OS=Mus musculus OX=10090 GN=Apod PE=1 SV=1 && PF08212:Lipocalin-like domain	-
ENSMUSG00000043424	465.158	184.721	155.101	702.824	659.425	742.548	268.327	701.599	-1.38501	0.00536709	0.0482238	Eif3j2	18	43608483	43610861	-	2379	protein_coding	eukaryotic translation initiation factor 3, subunit J2 [Source:MGI Symbol;Acc:MGI:3704486] && sp|Q3UGC7|EI3JA_MOUSE Eukaryotic translation initiation factor 3 subunit J-A OS=Mus musculus OX=10090 GN=Eif3j1 PE=2 SV=1 && PF08597:Translation initiation factor eIF3 subunit	-

## Sheet: DEG(UP) in EV4G
Title: Analysis of differentially expressed genes (DEGs) from KO group compared to WT group_upregulation
gene_id	KO1	KO2	KO3	WT1	WT2	WT3	KO	WT	log2FoldChange	pvalue	padj	gene_name	gene_chr	gene_start	gene_end	gene_strand	gene_length	gene_biotype	gene_description	Family
ENSMUSG00000062713	885.178	789.709	892.087	44.7252	35.9897	42.4561	855.658	41.057	4.38084	3.6693e-138	2.8749e-134	Sim2	16	93885790	93927891	+	4221	protein_coding	single-minded family bHLH transcription factor 2 [Source:MGI Symbol;Acc:MGI:98307] && sp|Q61079|SIM2_MOUSE Single-minded homolog 2 OS=Mus musculus OX=10090 GN=Sim2 PE=1 SV=1 && PF00989:PAS fold|PF06621:Single-minded protein C-terminus|PF08447:PAS fold	-
ENSMUSG00000027500	1189.67	1233.43	1166.81	180.179	148.603	149.896	1196.64	159.559	2.91447	1.35654e-136	5.31423e-133	Stmn2	3	8574420	8626666	+	5602	protein_coding	stathmin-like 2 [Source:MGI Symbol;Acc:MGI:98241] && sp|Q93045|STMN2_HUMAN Stathmin-2 OS=Homo sapiens OX=9606 GN=STMN2 PE=1 SV=3 && -	-
ENSMUSG00000063011	697.738	785.799	701.505	44.7252	49.9212	45.9219	728.347	46.8561	3.95847	1.15911e-117	3.63265e-114	Msln	17	25967587	25973352	-	3064	protein_coding	mesothelin [Source:MGI Symbol;Acc:MGI:1888992] && sp|Q61468|MSLN_MOUSE Mesothelin OS=Mus musculus OX=10090 GN=Msln PE=1 SV=1 && PF06060:Pre-pro-megakaryocyte potentiating factor precursor (Mesothelin)	-
ENSMUSG00000060938	2152.12	2189.29	2107.56	637.653	522.431	514.671	2149.66	558.252	1.95002	8.5959e-97	1.92425e-93	Rpl26	11	68792409	68797815	+	1444	protein_coding	ribosomal protein L26 [Source:MGI Symbol;Acc:MGI:106022] && sp|P61257|RL26_BOVIN 60S ribosomal protein L26 OS=Bos taurus OX=9913 GN=RPL26 PE=2 SV=1 && PF16906:Ribosomal proteins L26 eukaryotic, L24P archaeal	-
ENSMUSG00000080242	739.816	777.003	765.37	122.675	94.0377	113.505	760.73	110.072	2.78895	2.76119e-91	5.40849e-88	Atp6v0c-ps2	6	37783021	37783485	+	465	processed_pseudogene	ATPase, H+ transporting, lysosomal V0 subunit C, pseudogene 2 [Source:MGI Symbol;Acc:MGI:2151816] && sp|P63082|VATL_MOUSE V-type proton ATPase 16 kDa proteolipid subunit OS=Mus musculus OX=10090 GN=Atp6v0c PE=1 SV=1 && PF00137:ATP synthase subunit C	-
ENSMUSG00000015647	1592.86	1463.11	1625.02	247.905	368.024	343.114	1560.33	319.681	2.28115	2.02859e-82	3.532e-79	Lama5	2	179818166	179867652	-	11388	protein_coding	laminin, alpha 5 [Source:MGI Symbol;Acc:MGI:105382] && sp|Q61001|LAMA5_MOUSE Laminin subunit alpha-5 OS=Mus musculus OX=10090 GN=Lama5 PE=1 SV=4 && PF06009:Laminin Domain II|PF00055:Laminin N-terminal (Domain VI)|PF00052:Laminin B (Domain IV)|PF06008:Laminin Domain I|PF02210:Laminin G domain|PF00053:Laminin EGF domain	-
novel.96	675.551	580.553	644.736	61.3374	65.0137	89.2444	633.613	71.8651	3.11805	5.48233e-80	7.80983e-77	-	5	23896285	23900669	-	4385	-	- && sp|Q9TTC0|ENV_KORV Envelope glycoprotein OS=Koala retrovirus OX=394239 GN=env PE=3 SV=1 && -	-
ENSMUSG00000002020	1642.59	1612.65	1793.3	477.92	495.729	532	1682.85	501.883	1.74183	4.7969e-79	6.26395e-76	Ltbp2	12	84829986	84923306	-	8184	protein_coding	latent transforming growth factor beta binding protein 2 [Source:MGI Symbol;Acc:MGI:99502] && sp|O08999|LTBP2_MOUSE Latent-transforming growth factor beta-binding protein 2 OS=Mus musculus OX=10090 GN=Ltbp2 PE=1 SV=2 && PF07645:Calcium-binding EGF domain|PF00683:TB domain	-
ENSMUSG00000059921	738.286	674.38	625.475	92.0061	101.003	110.906	679.38	101.305	2.73764	4.77098e-78	5.75086e-75	Unc5c	3	141170977	141540685	+	19135	protein_coding	unc-5 netrin receptor C [Source:MGI Symbol;Acc:MGI:1095412] && sp|O08747|UNC5C_MOUSE Netrin receptor UNC5C OS=Mus musculus OX=10090 GN=Unc5c PE=1 SV=1 && -	-
ENSMUSG00000003038	1286.07	1029.16	1082.67	224.904	260.055	235.674	1132.63	240.211	2.23865	1.41042e-76	1.57866e-73	Hmgn2	4	133692049	133695961	-	3060	protein_coding	high mobility group nucleosomal binding domain 2 [Source:MGI Symbol;Acc:MGI:96136] && sp|Q86SG4|DPCA2_HUMAN Putative Dresden prostate carcinoma protein 2 OS=Homo sapiens OX=9606 GN=HMGN2P46 PE=5 SV=1 && -	-
ENSMUSG00000000031	10041.5	10485.1	9761.26	4725.53	4573.02	4746.41	10096	4681.65	1.10857	4.15216e-75	4.33762e-72	H19	7	142129266	142131880	-	2460	lncRNA	H19, imprinted maternally expressed transcript [Source:MGI Symbol;Acc:MGI:95891] && - && -	-
ENSMUSG00000096403	607.46	603.032	567.692	103.507	82.4281	83.1792	592.728	89.7047	2.73429	6.26903e-73	5.77857e-70	Rnps1-ps	6	7982541	7983383	-	843	processed_pseudogene	RNA binding protein with serine rich domain 1, pseudogene [Source:MGI Symbol;Acc:MGI:3708729] && sp|A6QR16|RNPS1_BOVIN RNA-binding protein with serine-rich domain 1 OS=Bos taurus OX=9913 GN=RNPS1 PE=2 SV=1 && PF00076:RNA recognition motif. (a.k.a. RRM, RBD, or RNP domain)	-
ENSMUSG00000026167	363.405	410.492	376.096	8.94504	4.64384	15.5961	383.331	9.72832	5.22171	1.04759e-62	8.6399e-60	Wnt10a	1	74830675	74843338	+	2468	protein_coding	wingless-type MMTV integration site family, member 10A [Source:MGI Symbol;Acc:MGI:108071] && sp|P70701|WN10A_MOUSE Protein Wnt-10a OS=Mus musculus OX=10090 GN=Wnt10a PE=2 SV=1 && -	-
ENSMUSG00000046352	741.346	766.252	785.645	203.18	186.914	181.088	764.414	190.394	2.00925	3.77986e-62	2.72256e-59	Gjb2	14	57336057	57342159	-	2406	protein_coding	gap junction protein, beta 2 [Source:MGI Symbol;Acc:MGI:95720] && sp|Q00977|CXB2_MOUSE Gap junction beta-2 protein OS=Mus musculus OX=10090 GN=Gjb2 PE=1 SV=1 && PF00029:Connexin	-
ENSMUSG00000069045	656.424	791.663	628.516	141.843	110.291	126.502	692.201	126.212	2.45732	3.82235e-62	2.72256e-59	Ddx3y	Y	1260771	1286629	-	5199	protein_coding	DEAD box helicase 3, Y-linked [Source:MGI Symbol;Acc:MGI:1349406] && sp|Q62095|DDX3Y_MOUSE ATP-dependent RNA helicase DDX3Y OS=Mus musculus OX=10090 GN=Ddx3y PE=1 SV=2 && PF00270:DEAD/DEAH box helicase|PF00271:Helicase conserved C-terminal domain	-
ENSMUSG00000021806	1487.28	1639.04	1620.96	402.527	530.558	510.339	1582.43	481.141	1.71291	2.31419e-59	1.51097e-56	Nid2	14	19801333	19861855	+	5174	protein_coding	nidogen 2 [Source:MGI Symbol;Acc:MGI:1298229] && sp|O88322|NID2_MOUSE Nidogen-2 OS=Mus musculus OX=10090 GN=Nid2 PE=1 SV=2 && PF00058:Low-density lipoprotein receptor repeat class B|PF00086:Thyroglobulin type-1 repeat|PF07645:Calcium-binding EGF domain|PF06119:Nidogen-like|PF07474:G2F domain	-
ENSMUSG00000113061	1709.15	1685.95	1605.76	546.925	467.866	369.974	1666.95	461.589	1.86088	1.15236e-58	7.22297e-56	Rps18-ps5	13	28441511	28442117	+	607	protein_coding	ribosomal protein S18, pseudogene 5 [Source:MGI Symbol;Acc:MGI:3649931] && sp|Q3T0R1|RS18_BOVIN 40S ribosomal protein S18 OS=Bos taurus OX=9913 GN=RPS18 PE=2 SV=3 && PF00416:Ribosomal protein S13/S18	-
ENSMUSG00000020467	2254.64	2455.13	2163.31	977.565	912.514	872.515	2291.03	920.864	1.31702	1.72316e-54	1.03853e-51	Efemp1	11	28803204	28876743	+	2037	protein_coding	epidermal growth factor-containing fibulin-like extracellular matrix protein 1 [Source:MGI Symbol;Acc:MGI:1339998] && sp|Q8BPB5|FBLN3_MOUSE EGF-containing fibulin-like extracellular matrix protein 1 OS=Mus musculus OX=10090 GN=Efemp1 PE=1 SV=1 && PF07645:Calcium-binding EGF domain|PF12662:Complement Clr-like EGF-like	-
ENSMUSG00000032548	454.448	445.677	463.277	81.7832	75.4623	85.7786	454.467	81.008	2.48362	2.62822e-54	1.52534e-51	Slco2a1	9	102865911	102973201	+	13545	protein_coding	solute carrier organic anion transporter family, member 2a1 [Source:MGI Symbol;Acc:MGI:1346021] && sp|Q9EPT5|SO2A1_MOUSE Solute carrier organic anion transporter family member 2A1 OS=Mus musculus OX=10090 GN=Slco2a1 PE=1 SV=2 && -	-
ENSMUSG00000035566	348.104	354.782	326.423	35.7801	42.9555	44.189	343.103	40.9749	3.05545	5.08265e-52	2.65484e-49	Pcdh17	14	84681003	84776442	+	12991	protein_coding	protocadherin 17 [Source:MGI Symbol;Acc:MGI:2684924] && sp|O14917|PCD17_HUMAN Protocadherin-17 OS=Homo sapiens OX=9606 GN=PCDH17 PE=1 SV=2 && PF08266:Cadherin-like|PF00028:Cadherin domain	-
ENSMUSG00000032232	1253.17	1409.36	1310.76	337.356	459.74	451.42	1324.43	416.172	1.66443	3.19881e-48	1.56642e-45	Cgnl1	9	71533791	71678884	-	7844	protein_coding	cingulin-like 1 [Source:MGI Symbol;Acc:MGI:1915428] && sp|Q6AW69|CGNL1_MOUSE Cingulin-like protein 1 OS=Mus musculus OX=10090 GN=Cgnl1 PE=1 SV=2 && -	-
ENSMUSG00000022887	1279.95	1226.59	1292.51	512.423	522.431	488.678	1266.35	507.844	1.32009	9.2833e-47	4.27851e-44	Masp1	16	23268167	23339565	-	9833	protein_coding	mannan-binding lectin serine peptidase 1 [Source:MGI Symbol;Acc:MGI:88492] && sp|P98064|MASP1_MOUSE Mannan-binding lectin serine protease 1 OS=Mus musculus OX=10090 GN=Masp1 PE=1 SV=2 && PF00084:Sushi repeat (SCR repeat)|PF00089:Trypsin|PF00431:CUB domain	-
ENSMUSG00000028776	680.906	607.919	678.189	191.679	190.397	180.222	655.671	187.433	1.80985	3.46379e-46	1.55079e-43	Tinagl1	4	130058247	130068915	-	4358	protein_coding	tubulointerstitial nephritis antigen-like 1 [Source:MGI Symbol;Acc:MGI:2137617] && sp|Q99JR5|TINAL_MOUSE Tubulointerstitial nephritis antigen-like OS=Mus musculus OX=10090 GN=Tinagl1 PE=1 SV=1 && PF00112:Papain family cysteine protease	-
ENSMUSG00000034220	2816.96	2858.78	3045.26	1270.2	1347.87	1464.3	2907	1360.79	1.09249	1.32957e-43	5.48272e-41	Gpc1	1	92759367	92788501	+	5159	protein_coding	glypican 1 [Source:MGI Symbol;Acc:MGI:1194891] && sp|Q9QZF2|GPC1_MOUSE Glypican-1 OS=Mus musculus OX=10090 GN=Gpc1 PE=1 SV=1 && PF01153:Glypican	-
ENSMUSG00000069049	560.791	559.051	504.84	148.232	148.603	126.502	541.561	141.112	1.94853	3.53388e-43	1.4199e-40	Eif2s3y	Y	1010543	1028847	+	4161	protein_coding	eukaryotic translation initiation factor 2, subunit 3, structural gene Y-linked [Source:MGI Symbol;Acc:MGI:1349430] && sp|Q9Z0N2|IF2H_MOUSE Eukaryotic translation initiation factor 2 subunit 3, Y-linked OS=Mus musculus OX=10090 GN=Eif2s3y PE=1 SV=2 && PF09173:Initiation factor eIF2 gamma, C terminal	-
ENSMUSG00000001507	1070.32	1031.12	1100.92	407.638	361.058	430.626	1067.45	399.774	1.41387	1.44374e-42	5.65587e-40	Itga3	11	94935300	94967627	-	5710	protein_coding	integrin alpha 3 [Source:MGI Symbol;Acc:MGI:96602] && sp|Q62470|ITA3_MOUSE Integrin alpha-3 OS=Mus musculus OX=10090 GN=Itga3 PE=1 SV=1 && PF01839:FG-GAP repeat|PF08441:Integrin alpha	-
ENSMUSG00000004885	470.514	456.428	457.195	115.008	125.384	112.639	461.379	117.677	1.9739	4.95026e-41	1.84692e-38	Crabp2	3	87855973	87860683	+	1322	protein_coding	cellular retinoic acid binding protein II [Source:MGI Symbol;Acc:MGI:88491] && sp|P22935|RABP2_MOUSE Cellular retinoic acid-binding protein 2 OS=Mus musculus OX=10090 GN=Crabp2 PE=2 SV=2 && PF00061:Lipocalin / cytosolic fatty-acid binding protein family	-
ENSMUSG00000090958	494.231	531.685	484.565	127.786	121.901	143.831	503.494	131.173	1.93367	5.18805e-41	1.89062e-38	Lrrc32	7	98138490	98151388	+	4688	protein_coding	leucine rich repeat containing 32 [Source:MGI Symbol;Acc:MGI:93882] && sp|G3XA59|LRC32_MOUSE Transforming growth factor beta activator LRRC32 OS=Mus musculus OX=10090 GN=Lrrc32 PE=1 SV=1 && PF13855:Leucine rich repeat	-
ENSMUSG00000056673	379.471	411.469	366.972	85.6168	92.8767	84.9121	385.971	87.8019	2.13776	1.72957e-38	5.89182e-36	Kdm5d	Y	897788	956786	+	15164	protein_coding	lysine (K)-specific demethylase 5D [Source:MGI Symbol;Acc:MGI:99780] && sp|Q62240|KDM5D_MOUSE Lysine-specific demethylase 5D OS=Mus musculus OX=10090 GN=Kdm5d PE=2 SV=2 && PF02373:JmjC domain, hydroxylase|PF01388:ARID/BRIGHT DNA binding domain|PF02375:jmjN domain|PF00628:PHD-finger|PF08429:PLU-1-like protein|PF02928:C5HC2 zinc finger	ARID
ENSMUSG00000081684	4466.44	4699.16	4882.15	2266.93	1833.15	2319.49	4682.58	2139.86	1.12884	2.35042e-38	7.51655e-36	Rps2-ps13	X	51987465	51988346	+	882	processed_pseudogene	ribosomal protein S2, pseudogene 13 [Source:MGI Symbol;Acc:MGI:3705640] && sp|P25444|RS2_MOUSE 40S ribosomal protein S2 OS=Mus musculus OX=10090 GN=Rps2 PE=1 SV=3 && PF03719:Ribosomal protein S5, C-terminal domain|PF00333:Ribosomal protein S5, N-terminal domain	-
ENSMUSG00000030218	314.441	306.892	283.846	52.3923	23.2192	45.9219	301.726	40.5111	2.89449	5.50255e-38	1.7245e-35	Mgp	6	136849433	136852821	-	1187	protein_coding	matrix Gla protein [Source:MGI Symbol;Acc:MGI:96976] && - && -	-
ENSMUSG00000021506	522.538	439.813	524.101	130.342	97.5205	136.033	495.484	121.298	2.02546	3.3078e-37	1.01634e-34	Pitx1	13	55972864	55984005	-	2656	protein_coding	paired-like homeodomain transcription factor 1 [Source:MGI Symbol;Acc:MGI:107374] && sp|P70314|PITX1_MOUSE Pituitary homeobox 1 OS=Mus musculus OX=10090 GN=Pitx1 PE=2 SV=2 && PF00046:Homeodomain|PF03826:OAR domain	Homeobox
ENSMUSG00000017009	1909.6	2023.14	1883.52	991.621	804.544	842.189	1938.75	879.452	1.14268	7.75597e-36	2.29313e-33	Sdc4	2	164266167	164285807	-	2547	protein_coding	syndecan 4 [Source:MGI Symbol;Acc:MGI:1349164] && sp|O35988|SDC4_MOUSE Syndecan-4 OS=Mus musculus OX=10090 GN=Sdc4 PE=1 SV=1 && -	-
ENSMUSG00000038418	2126.88	2339.8	2432.96	1179.47	1057.63	1111.66	2299.88	1116.25	1.04271	1.1215e-35	3.25444e-33	Egr1	18	34992876	34998037	+	4484	protein_coding	early growth response 1 [Source:MGI Symbol;Acc:MGI:95295] && sp|P08046|EGR1_MOUSE Early growth response protein 1 OS=Mus musculus OX=10090 GN=Egr1 PE=1 SV=2 && -	zf-C2H2
ENSMUSG00000022996	306.79	300.05	299.052	72.8381	65.0137	64.9838	301.964	67.6119	2.16413	2.14932e-32	5.70845e-30	Wnt10b	15	98668593	98676031	-	3401	protein_coding	wingless-type MMTV integration site family, member 10B [Source:MGI Symbol;Acc:MGI:108061] && sp|P48614|WN10B_MOUSE Protein Wnt-10b OS=Mus musculus OX=10090 GN=Wnt10b PE=2 SV=1 && PF00110:wnt family	-
ENSMUSG00000016494	585.273	569.802	609.255	219.792	203.168	214.88	588.11	212.613	1.4677	3.16173e-32	8.25738e-30	Cd34	1	194621127	194643587	+	7290	protein_coding	CD34 antigen [Source:MGI Symbol;Acc:MGI:88329] && sp|Q64314|CD34_MOUSE Hematopoietic progenitor cell antigen CD34 OS=Mus musculus OX=10090 GN=Cd34 PE=1 SV=1 && -	-
ENSMUSG00000032373	459.803	414.402	388.261	123.953	134.671	113.505	420.822	124.043	1.76923	3.88072e-30	9.50169e-28	Car12	9	66620968	66674127	+	7597	protein_coding	carbonic anhydrase 12 [Source:MGI Symbol;Acc:MGI:1923709] && sp|Q8CI85|CAH12_MOUSE Carbonic anhydrase 12 OS=Mus musculus OX=10090 GN=Ca12 PE=1 SV=1 && PF00194:Eukaryotic-type carbonic anhydrase	-
ENSMUSG00000024247	527.894	540.481	533.225	191.679	142.798	194.951	533.867	176.476	1.59303	2.35898e-29	5.6008e-27	Pkdcc	17	83522721	83532499	+	2712	protein_coding	protein kinase domain containing, cytoplasmic [Source:MGI Symbol;Acc:MGI:2147077] && sp|Q5RJI4|PKDCC_MOUSE Extracellular tyrosine-protein kinase PKDCC OS=Mus musculus OX=10090 GN=Pkdcc PE=1 SV=2 && PF12260:Protein-kinase domain of FAM69	-
ENSMUSG00000026981	244.82	233.59	264.585	38.3359	51.0822	51.987	247.665	47.135	2.38063	3.1425e-29	7.34971e-27	Il1rn	2	24226865	24241506	+	5535	protein_coding	interleukin 1 receptor antagonist [Source:MGI Symbol;Acc:MGI:96547] && - && -	-
ENSMUSG00000034463	413.899	442.745	407.522	130.342	136.993	138.632	421.389	135.322	1.63627	4.97997e-29	1.13096e-26	Scara3	14	66156843	66191384	-	3597	protein_coding	scavenger receptor class A, member 3 [Source:MGI Symbol;Acc:MGI:2444418] && sp|Q8C850|SCAR3_MOUSE Scavenger receptor class A member 3 OS=Mus musculus OX=10090 GN=Scara3 PE=2 SV=1 && -	-
ENSMUSG00000066553	218.808	296.141	272.695	49.8366	54.5651	47.6548	262.548	50.6855	2.374	1.18664e-28	2.61896e-26	Gm6969	12	24688668	24689009	-	342	processed_pseudogene	predicted pseudogene 6969 [Source:MGI Symbol;Acc:MGI:3645320] && sp|Q61387|COX7R_MOUSE Cytochrome c oxidase subunit 7A-related protein, mitochondrial OS=Mus musculus OX=10090 GN=Cox7a2l PE=1 SV=1 && PF02238:Cytochrome c oxidase subunit VII	-
ENSMUSG00000068457	260.122	279.526	251.406	47.2809	66.1746	54.5864	263.684	56.014	2.233	1.71065e-28	3.72305e-26	Uty	Y	1096861	1245759	-	9791	protein_coding	ubiquitously transcribed tetratricopeptide repeat containing, Y-linked [Source:MGI Symbol;Acc:MGI:894810] && sp|P79457|UTY_MOUSE Histone demethylase UTY OS=Mus musculus OX=10090 GN=Uty PE=1 SV=2 && PF02373:JmjC domain, hydroxylase	-
ENSMUSG00000027111	1152.95	1122.01	1150.59	546.925	597.894	556.261	1141.85	567.027	1.01027	5.48456e-28	1.1773e-25	Itga6	2	71575960	71688760	+	9142	protein_coding	integrin alpha 6 [Source:MGI Symbol;Acc:MGI:96605] && sp|Q61739|ITA6_MOUSE Integrin alpha-6 OS=Mus musculus OX=10090 GN=Itga6 PE=1 SV=3 && PF08441:Integrin alpha|PF13517:Repeat domain in Vibrio, Colwellia, Bradyrhizobium and Shewanella	-
ENSMUSG00000050295	683.202	667.538	645.749	272.185	301.849	266	665.496	280.011	1.25147	6.69269e-27	1.37993e-24	Foxc1	13	31990616	31996459	+	5844	protein_coding	forkhead box C1 [Source:MGI Symbol;Acc:MGI:1347466] && sp|Q61572|FOXC1_MOUSE Forkhead box protein C1 OS=Mus musculus OX=10090 GN=Foxc1 PE=1 SV=3 && -	Fork head
ENSMUSG00000021728	410.074	365.533	403.467	140.565	90.5548	103.108	393.025	111.409	1.82837	8.84245e-27	1.7995e-24	Emb	13	117345072	117410951	+	6906	protein_coding	embigin [Source:MGI Symbol;Acc:MGI:95321] && sp|P21995|EMB_MOUSE Embigin OS=Mus musculus OX=10090 GN=Emb PE=1 SV=2 && -	-
ENSMUSG00000016918	850.75	898.196	820.112	419.139	373.829	391.635	856.353	394.868	1.11812	2.41347e-26	4.78723e-24	Sulf1	1	12762501	12931416	+	11294	protein_coding	sulfatase 1 [Source:MGI Symbol;Acc:MGI:2138563] && sp|Q8K007|SULF1_MOUSE Extracellular sulfatase Sulf-1 OS=Mus musculus OX=10090 GN=Sulf1 PE=2 SV=1 && PF12548:Sulfatase protein|PF00884:Sulfatase	-
ENSMUSG00000038679	883.648	843.463	799.837	233.849	342.483	362.176	842.316	312.836	1.42157	1.8617e-25	3.55766e-23	Trps1	15	50518148	50753859	-	13380	protein_coding	transcriptional repressor GATA binding 1 [Source:MGI Symbol;Acc:MGI:1927616] && sp|Q925H1|TRPS1_MOUSE Zinc finger transcription factor Trps1 OS=Mus musculus OX=10090 GN=Trps1 PE=1 SV=1 && PF00320:GATA zinc finger	zf-GATA
ENSMUSG00000033170	263.947	306.892	326.423	71.5603	73.1404	96.176	299.087	80.2922	1.88099	2.97002e-23	5.11738e-21	Card10	15	78659338	78687242	-	4952	protein_coding	caspase recruitment domain family, member 10 [Source:MGI Symbol;Acc:MGI:2146012] && sp|P58660|CAR10_MOUSE Caspase recruitment domain-containing protein 10 OS=Mus musculus OX=10090 GN=Card10 PE=1 SV=1 && -	-
ENSMUSG00000030560	456.743	435.903	426.782	181.456	149.764	167.225	439.81	166.148	1.4066	2.97181e-23	5.11738e-21	Ctsc	7	87927293	87960096	+	5808	protein_coding	cathepsin C [Source:MGI Symbol;Acc:MGI:109553] && sp|P97821|CATC_MOUSE Dipeptidyl peptidase 1 OS=Mus musculus OX=10090 GN=Ctsc PE=1 SV=1 && PF08773:Cathepsin C exclusion domain	-
ENSMUSG00000005836	133.886	128.034	118.607	15.3343	12.7705	7.79805	126.843	11.9676	3.45197	9.72526e-23	1.60416e-20	Gata6	18	11052064	11085635	+	6508	protein_coding	GATA binding protein 6 [Source:MGI Symbol;Acc:MGI:107516] && sp|Q61169|GATA6_MOUSE Transcription factor GATA-6 OS=Mus musculus OX=10090 GN=Gata6 PE=1 SV=3 && PF05349:GATA-type transcription activator, N-terminal	-
ENSMUSG00000009614	288.429	310.801	367.986	89.4504	88.2329	110.039	322.405	95.9075	1.73736	4.08713e-22	6.60261e-20	Sardh	2	27078405	27138349	-	5432	protein_coding	sarcosine dehydrogenase [Source:MGI Symbol;Acc:MGI:2183102] && sp|Q99LB7|SARDH_MOUSE Sarcosine dehydrogenase, mitochondrial OS=Mus musculus OX=10090 GN=Sardh PE=1 SV=1 && PF16350:FAD dependent oxidoreductase central domain|PF08669:Glycine cleavage T-protein C-terminal barrel domain|PF01266:FAD dependent oxidoreductase|PF01571:Aminomethyltransferase folate-binding domain	-
ENSMUSG00000074743	343.513	367.488	364.945	102.229	143.959	103.108	358.649	116.432	1.62627	4.97228e-22	7.95058e-20	Thbd	2	148246386	148250108	-	3723	protein_coding	thrombomodulin [Source:MGI Symbol;Acc:MGI:98736] && sp|P15306|TRBM_MOUSE Thrombomodulin OS=Mus musculus OX=10090 GN=Thbd PE=1 SV=1 && PF00059:Lectin C-type domain|PF07645:Calcium-binding EGF domain|PF09064:Thrombomodulin like fifth domain, EGF-like	-
ENSMUSG00000069171	212.688	229.68	223.022	67.7267	48.7603	44.189	221.796	53.5586	2.06734	1.38235e-21	2.14469e-19	Nr2f1	13	78337092	78347876	-	5093	protein_coding	nuclear receptor subfamily 2, group F, member 1 [Source:MGI Symbol;Acc:MGI:1352451] && sp|Q60632|COT1_MOUSE COUP transcription factor 1 OS=Mus musculus OX=10090 GN=Nr2f1 PE=2 SV=2 && -	RXR-like
ENSMUSG00000033590	403.188	383.126	375.082	122.675	159.051	144.697	387.132	142.141	1.44287	3.01664e-21	4.58939e-19	Myo5c	9	75139302	75212733	+	9697	protein_coding	myosin VC [Source:MGI Symbol;Acc:MGI:2442485] && sp|Q9NQX4|MYO5C_HUMAN Unconventional myosin-Vc OS=Homo sapiens OX=9606 GN=MYO5C PE=1 SV=2 && PF00063:Myosin head (motor domain)|PF01843:DIL domain	-
ENSMUSG00000030257	124.705	146.604	151.047	8.94504	22.0582	21.6613	140.785	17.5548	2.96797	4.8275e-21	7.1365e-19	Srgap3	6	112694932	112924227	-	9852	protein_coding	SLIT-ROBO Rho GTPase activating protein 3 [Source:MGI Symbol;Acc:MGI:2152938] && sp|Q812A2|SRGP3_MOUSE SLIT-ROBO Rho GTPase-activating protein 3 OS=Mus musculus OX=10090 GN=Srgap3 PE=1 SV=1 && PF00620:RhoGAP domain|PF00018:SH3 domain|PF00611:Fes/CIP4, and EFC/F-BAR homology domain	-
ENSMUSG00000044254	623.527	576.644	607.227	291.353	275.147	278.997	602.466	281.832	1.09775	8.16839e-21	1.1743e-18	Pcsk9	4	106299526	106321526	-	3521	protein_coding	proprotein convertase subtilisin/kexin type 9 [Source:MGI Symbol;Acc:MGI:2140260] && sp|Q80W65|PCSK9_MOUSE Proprotein convertase subtilisin/kexin type 9 OS=Mus musculus OX=10090 GN=Pcsk9 PE=1 SV=2 && PF18463:Proprotein convertase subtilisin-like/kexin type 9 C-terminal domain|PF00082:Subtilase family|PF18459:Proprotein convertase subtilisin-like/kexin type 9 C-terminal domain|PF18464:Proprotein c…	-
ENSMUSG00000030351	331.272	345.009	323.381	100.951	120.74	126.502	333.221	116.064	1.5138	1.18439e-20	1.67201e-18	Tspan11	6	127864552	127930940	+	5326	protein_coding	tetraspanin 11 [Source:MGI Symbol;Acc:MGI:1915748] && sp|Q9D1D1|TSN11_MOUSE Tetraspanin-11 OS=Mus musculus OX=10090 GN=Tspan11 PE=2 SV=1 && PF00335:Tetraspanin family	-
ENSMUSG00000044037	216.513	232.612	250.393	62.6152	66.1746	66.7167	233.173	65.1688	1.83496	1.6465e-20	2.30362e-18	Als2cl	9	110708938	110729598	+	5883	protein_coding	ALS2 C-terminal like [Source:MGI Symbol;Acc:MGI:2447532] && sp|Q60I26|AL2CL_MOUSE ALS2 C-terminal-like protein OS=Mus musculus OX=10090 GN=Als2cl PE=1 SV=1 && PF02204:Vacuolar sorting protein 9 (VPS9) domain	-
ENSMUSG00000059336	121.645	143.672	171.321	11.5008	29.024	13.8632	145.546	18.1293	3.0122	2.24801e-20	3.11737e-18	Slc14a1	18	78143306	78185334	-	3995	protein_coding	solute carrier family 14 (urea transporter), member 1 [Source:MGI Symbol;Acc:MGI:1351654] && sp|Q8VHL0|UT1_MOUSE Urea transporter 1 OS=Mus musculus OX=10090 GN=Slc14a1 PE=1 SV=2 && PF03253:Urea transporter	-
ENSMUSG00000000567	396.303	396.809	374.068	155.899	133.51	161.16	389.06	150.19	1.37044	2.88669e-20	3.92931e-18	Sox9	11	112673050	112678586	+	4135	protein_coding	SRY (sex determining region Y)-box 9 [Source:MGI Symbol;Acc:MGI:98371] && sp|Q04887|SOX9_MOUSE Transcription factor SOX-9 OS=Mus musculus OX=10090 GN=Sox9 PE=1 SV=2 && PF00505:HMG (high mobility group) box|PF12444:Sox developmental protein N terminal	HMG
ENSMUSG00000019256	134.651	170.061	167.266	24.2794	31.3459	29.4593	157.326	28.3615	2.46215	3.84525e-20	5.15e-18	Ahr	12	35547973	35585037	-	6163	protein_coding	aryl-hydrocarbon receptor [Source:MGI Symbol;Acc:MGI:105043] && sp|Q8R4S6|AHR_MUSMC Aryl hydrocarbon receptor OS=Mus musculus castaneus OX=10091 GN=Ahr PE=2 SV=1 && PF08447:PAS fold|PF00989:PAS fold|PF00010:Helix-loop-helix DNA-binding domain	bHLH
ENSMUSG00000021950	203.507	145.627	178.417	39.6137	22.0582	36.3909	175.85	32.6876	2.42683	7.80459e-20	1.03642e-17	Anxa8	14	33807938	33822528	+	1880	protein_coding	annexin A8 [Source:MGI Symbol;Acc:MGI:1201374] && sp|O35640|ANXA8_MOUSE Annexin A8 OS=Mus musculus OX=10090 GN=Anxa8 PE=1 SV=2 && PF00191:Annexin	-
ENSMUSG00000028351	154.543	141.717	156.115	25.5572	34.8288	23.3942	150.792	27.9267	2.44412	1.36054e-19	1.77664e-17	Brinp1	4	68679751	68872634	-	6181	protein_coding	bone morphogenic protein/retinoic acid inducible neural specific 1 [Source:MGI Symbol;Acc:MGI:1928478] && sp|Q920P3|BRNP1_MOUSE BMP/retinoic acid-inducible neural-specific protein 1 OS=Mus musculus OX=10090 GN=Brinp1 PE=1 SV=1 && PF01823:MAC/Perforin domain	-
ENSMUSG00000037370	416.194	436.881	440.975	120.119	193.88	157.694	431.35	157.231	1.45154	1.45679e-19	1.88661e-17	Enpp1	10	24513812	24588057	-	10257	protein_coding	ectonucleotide pyrophosphatase/phosphodiesterase 1 [Source:MGI Symbol;Acc:MGI:97370] && sp|P06802|ENPP1_MOUSE Ectonucleotide pyrophosphatase/phosphodiesterase family member 1 OS=Mus musculus OX=10090 GN=Enpp1 PE=1 SV=4 && PF01663:Type I phosphodiesterase / nucleotide pyrophosphatase|PF01223:DNA/RNA non-specific endonuclease|PF01033:Somatomedin B domain	-
ENSMUSG00000053175	289.959	306.892	285.873	106.063	103.325	99.6418	294.241	103.01	1.51662	1.5427e-19	1.97389e-17	Bcl3	7	19542387	19556695	-	2475	protein_coding	B cell leukemia/lymphoma 3 [Source:MGI Symbol;Acc:MGI:88140] && sp|Q9Z2F6|BCL3_MOUSE B-cell lymphoma 3 protein homolog OS=Mus musculus OX=10090 GN=Bcl3 PE=1 SV=2 && PF12796:Ankyrin repeats (3 copies)	-
ENSMUSG00000026207	610.521	654.833	667.038	270.907	313.459	325.785	644.13	303.384	1.08041	1.54939e-19	1.97389e-17	Speg	1	75351941	75408964	+	12741	protein_coding	SPEG complex locus [Source:MGI Symbol;Acc:MGI:109282] && sp|Q62407|SPEG_MOUSE Striated muscle-specific serine/threonine-protein kinase OS=Mus musculus OX=10090 GN=Speg PE=1 SV=2 && -	-
ENSMUSG00000032487	739.816	717.384	666.024	384.637	311.137	284.196	707.741	326.656	1.12328	4.99989e-19	6.07352e-17	Ptgs2	1	149975782	149983978	+	4580	protein_coding	prostaglandin-endoperoxide synthase 2 [Source:MGI Symbol;Acc:MGI:97798] && sp|Q05769|PGH2_MOUSE Prostaglandin G/H synthase 2 OS=Mus musculus OX=10090 GN=Ptgs2 PE=1 SV=1 && PF03098:Animal haem peroxidase	-
ENSMUSG00000042367	142.302	148.559	152.06	37.058	22.0582	19.9284	147.64	26.3482	2.5154	5.36917e-19	6.47192e-17	Gjb3	4	127219028	127224637	-	1966	protein_coding	gap junction protein, beta 3 [Source:MGI Symbol;Acc:MGI:95721] && sp|P28231|CXB3_MOUSE Gap junction beta-3 protein OS=Mus musculus OX=10090 GN=Gjb3 PE=1 SV=1 && PF00029:Connexin	-
ENSMUSG00000025856	199.682	228.703	207.816	63.8931	49.9212	60.6515	212.067	58.1553	1.86474	6.12261e-19	7.21364e-17	Pdgfa	5	138961769	138983125	-	3119	protein_coding	platelet derived growth factor, alpha [Source:MGI Symbol;Acc:MGI:97527] && sp|P20033|PDGFA_MOUSE Platelet-derived growth factor subunit A OS=Mus musculus OX=10090 GN=Pdgfa PE=2 SV=2 && PF00341:PDGF/VEGF domain|PF04692:Platelet-derived growth factor, N terminal region	-
ENSMUSG00000079491	167.549	176.903	185.514	44.7252	41.7945	44.189	176.655	43.5695	2.01788	1.4482e-18	1.63261e-16	H2-T10	17	36426768	36432357	-	3419	polymorphic_pseudogene	histocompatibility 2, T region locus 10 [Source:MGI Symbol;Acc:MGI:95942] && sp|P16391|HA12_RAT RT1 class I histocompatibility antigen, AA alpha chain OS=Rattus norvegicus OX=10116 PE=1 SV=2 && -	-
ENSMUSG00000022636	558.496	550.255	583.911	299.02	217.099	246.072	564.221	254.064	1.15471	4.49488e-18	4.8913e-16	Alcam	16	52069359	52274437	-	7121	protein_coding	activated leukocyte cell adhesion molecule [Source:MGI Symbol;Acc:MGI:1313266] && sp|Q61490|CD166_MOUSE CD166 antigen OS=Mus musculus OX=10090 GN=Alcam PE=1 SV=3 && PF08205:CD80-like C2-set immunoglobulin domain|PF13927:Immunoglobulin domain	-
ENSMUSG00000039457	145.362	129.012	181.459	39.6137	31.3459	27.7264	151.944	32.8953	2.22226	1.62148e-16	1.57818e-14	Ppl	16	4904155	4950285	-	6893	protein_coding	periplakin [Source:MGI Symbol;Acc:MGI:1194898] && sp|Q9R269|PEPL_MOUSE Periplakin OS=Mus musculus OX=10090 GN=Ppl PE=1 SV=1 && PF17902:SH3 domain	-
ENSMUSG00000059901	320.562	364.556	388.261	148.232	139.315	155.095	357.793	147.547	1.2731	2.17639e-16	2.09227e-14	Adamts14	10	61032891	61109217	-	5197	protein_coding	a disintegrin-like and metallopeptidase (reprolysin type) with thrombospondin type 1 motif, 14 [Source:MGI Symbol;Acc:MGI:2179942] && sp|Q8WXS8|ATS14_HUMAN A disintegrin and metalloproteinase with thrombospondin motifs 14 OS=Homo sapiens OX=9606 GN=ADAMTS14 PE=2 SV=2 && PF00090:Thrombospondin type 1 domain|PF05986:ADAM-TS Spacer 1|PF17771:ADAM cysteine-rich domain|PF01562:Reprolysin family propep…	-
ENSMUSG00000114547	205.037	180.812	222.008	40.8916	71.9794	53.7199	202.619	55.5303	1.86398	2.98055e-16	2.84788e-14	Gm3226	13	112730277	112731618	-	1342	processed_pseudogene	predicted gene 3226 [Source:MGI Symbol;Acc:MGI:3804968] && sp|P81947|TBA1B_BOVIN Tubulin alpha-1B chain OS=Bos taurus OX=9913 PE=1 SV=2 && PF00091:Tubulin/FtsZ family, GTPase domain|PF03953:Tubulin C-terminal domain	-
ENSMUSG00000046318	485.05	448.609	475.442	205.736	239.158	228.743	469.7	224.545	1.06307	5.51361e-16	5.23626e-14	Ccbe1	18	66178373	66435812	-	10831	protein_coding	collagen and calcium binding EGF domains 1 [Source:MGI Symbol;Acc:MGI:2445053] && sp|Q3MI99|CCBE1_MOUSE Collagen and calcium-binding EGF domain-containing protein 1 OS=Mus musculus OX=10090 GN=Ccbe1 PE=2 SV=2 && PF01391:Collagen triple helix repeat (20 copies)|PF14670:Coagulation Factor Xa inhibitory site	-
ENSMUSG00000041453	286.899	233.59	255.461	111.174	73.1404	64.9838	258.65	83.0994	1.65678	1.72241e-15	1.58766e-13	Rpl21	5	146769700	146773842	+	3400	protein_coding	ribosomal protein L21 [Source:MGI Symbol;Acc:MGI:1278340] && sp|P46778|RL21_HUMAN 60S ribosomal protein L21 OS=Homo sapiens OX=9606 GN=RPL21 PE=1 SV=2 && -	-
ENSMUSG00000037254	94.8678	99.6909	77.0439	10.2229	12.7705	12.9968	90.5342	11.9967	2.90537	6.24928e-15	5.53256e-13	Itih2	2	10099404	10136207	-	3315	protein_coding	inter-alpha trypsin inhibitor, heavy chain 2 [Source:MGI Symbol;Acc:MGI:96619] && sp|Q61703|ITIH2_MOUSE Inter-alpha-trypsin inhibitor heavy chain H2 OS=Mus musculus OX=10090 GN=Itih2 PE=1 SV=1 && PF06668:Inter-alpha-trypsin inhibitor heavy chain C-terminus|PF08487:Vault protein inter-alpha-trypsin domain|PF00092:von Willebrand factor type A domain	-
ENSMUSG00000044217	182.085	163.219	138.882	48.5588	45.2774	35.5245	161.395	43.1202	1.92152	6.73674e-15	5.9306e-13	Aqp5	15	99488663	99492710	+	2599	protein_coding	aquaporin 5 [Source:MGI Symbol;Acc:MGI:106215] && sp|Q9WTY4|AQP5_MOUSE Aquaporin-5 OS=Mus musculus OX=10090 GN=Aqp5 PE=1 SV=1 && PF00230:Major intrinsic protein	-
ENSMUSG00000019851	106.344	102.623	101.374	17.8901	22.0582	14.7297	103.447	18.226	2.52123	7.59357e-15	6.64755e-13	Perp	10	18720768	18732821	+	1952	protein_coding	PERP, TP53 apoptosis effector [Source:MGI Symbol;Acc:MGI:1929938] && sp|Q9JK95|PERP_MOUSE p53 apoptosis effector related to PMP-22 OS=Mus musculus OX=10090 GN=Perp PE=1 SV=1 && PF00822:PMP-22/EMP/MP20/Claudin family	-
ENSMUSG00000017493	357.285	331.326	410.563	171.234	116.096	156.827	366.391	148.052	1.30638	8.08094e-15	7.0071e-13	Igfbp4	11	98932070	98945218	+	4416	protein_coding	insulin-like growth factor binding protein 4 [Source:MGI Symbol;Acc:MGI:96439] && sp|P47879|IBP4_MOUSE Insulin-like growth factor-binding protein 4 OS=Mus musculus OX=10090 GN=Igfbp4 PE=1 SV=2 && PF00219:Insulin-like growth factor binding protein|PF00086:Thyroglobulin type-1 repeat	-
ENSMUSG00000061897	270.067	226.748	208.829	71.5603	95.1986	75.3812	235.215	80.7134	1.54764	1.20851e-14	1.04051e-12	Gm14292	2	178819218	178819673	+	456	processed_pseudogene	predicted gene 14292 [Source:MGI Symbol;Acc:MGI:3649964] && sp|Q15007|FL2D_HUMAN Pre-mRNA-splicing regulator WTAP OS=Homo sapiens OX=9606 GN=WTAP PE=1 SV=2 && PF17098:WTAP/Mum2p family	-
ENSMUSG00000031734	224.164	259.978	248.365	92.0061	80.1062	98.7753	244.169	90.2958	1.42838	1.3951e-14	1.1946e-12	Irx3	8	92525153	92528695	-	2762	protein_coding	Iroquois related homeobox 3 [Source:MGI Symbol;Acc:MGI:1197522] && sp|P81067|IRX3_MOUSE Iroquois-class homeodomain protein IRX-3 OS=Mus musculus OX=10090 GN=Irx3 PE=1 SV=2 && PF05920:Homeobox KN domain	Homeobox
ENSMUSG00000023886	280.013	276.593	276.75	116.285	120.74	108.306	277.785	115.11	1.27473	1.59951e-14	1.36219e-12	Smoc2	17	14499768	14625052	+	6951	protein_coding	SPARC related modular calcium binding 2 [Source:MGI Symbol;Acc:MGI:1929881] && sp|Q8CD91|SMOC2_MOUSE SPARC-related modular calcium-binding protein 2 OS=Mus musculus OX=10090 GN=Smoc2 PE=1 SV=1 && -	-
ENSMUSG00000020388	343.513	381.171	438.947	194.235	160.212	145.564	387.877	166.67	1.22444	2.25498e-14	1.8896e-12	Pdlim4	11	53945754	53959840	-	2560	protein_coding	PDZ and LIM domain 4 [Source:MGI Symbol;Acc:MGI:1353470] && sp|P70271|PDLI4_MOUSE PDZ and LIM domain protein 4 OS=Mus musculus OX=10090 GN=Pdlim4 PE=1 SV=3 && PF00595:PDZ domain	-
ENSMUSG00000038775	123.94	130.967	142.937	29.3908	23.2192	38.9903	132.614	30.5334	2.09686	3.53994e-14	2.93497e-12	Vill	9	118881846	118900593	+	4409	protein_coding	villin-like [Source:MGI Symbol;Acc:MGI:1201781] && sp|Q91YD6|VILL_MOUSE Villin-like protein OS=Mus musculus OX=10090 GN=Vill PE=1 SV=1 && PF02209:Villin headpiece domain	-
ENSMUSG00000041889	294.549	325.462	298.038	148.232	121.901	119.57	306.016	129.901	1.24225	3.62078e-14	2.98619e-12	Shisa4	1	135298795	135302975	-	2418	protein_coding	shisa family member 4 [Source:MGI Symbol;Acc:MGI:1924802] && sp|Q8CA71|SHSA4_MOUSE Protein shisa-4 OS=Mus musculus OX=10090 GN=Shisa4 PE=1 SV=1 && PF13908:Wnt and FGF inhibitory regulator	-
ENSMUSG00000038843	91.0425	100.668	78.0576	19.1679	5.80479	10.3974	89.9228	11.79	2.95949	4.72866e-14	3.85928e-12	Gcnt1	19	17303505	17350208	-	5760	protein_coding	glucosaminyl (N-acetyl) transferase 1, core 2 [Source:MGI Symbol;Acc:MGI:95676] && sp|Q09324|GCNT1_MOUSE Beta-1,3-galactosyl-O-glycosyl-glycoprotein beta-1,6-N-acetylglucosaminyltransferase OS=Mus musculus OX=10090 GN=Gcnt1 PE=1 SV=2 && PF02485:Core-2/I-Branching enzyme	-
ENSMUSG00000022122	103.284	74.2795	78.0576	3.83359	12.7705	12.1303	85.2069	9.57814	3.11622	5.20729e-14	4.22789e-12	Ednrb	14	104052061	104081838	-	4266	protein_coding	endothelin receptor type B [Source:MGI Symbol;Acc:MGI:102720] && sp|P48302|EDNRB_MOUSE Endothelin receptor type B OS=Mus musculus OX=10090 GN=Ednrb PE=2 SV=1 && -	-
ENSMUSG00000033788	394.008	373.352	372.041	145.676	178.788	194.085	379.8	172.85	1.12815	5.9589e-14	4.78851e-12	Dysf	6	83985572	84188042	+	8328	protein_coding	dysferlin [Source:MGI Symbol;Acc:MGI:1349385] && sp|Q9ESD7|DYSF_MOUSE Dysferlin OS=Mus musculus OX=10090 GN=Dysf PE=1 SV=3 && PF00168:C2 domain|PF16165:Ferlin C-terminus|PF08150:FerB (NUC096) domain|PF08151:FerI (NUC094) domain|PF08165:FerA (NUC095) domain	-
ENSMUSG00000067219	179.79	157.355	162.198	38.3359	59.2089	49.3877	166.448	48.9775	1.76138	6.99265e-14	5.56217e-12	Nipal1	5	72805138	72828421	+	4393	protein_coding	NIPA-like domain containing 1 [Source:MGI Symbol;Acc:MGI:1917951] && sp|Q8BMW7|NIPA3_MOUSE Magnesium transporter NIPA3 OS=Mus musculus OX=10090 GN=Nipal1 PE=1 SV=2 && PF05653:Magnesium transporter NIPA	-
ENSMUSG00000032625	294.549	391.922	320.34	123.953	159.051	129.968	335.604	137.657	1.28473	7.59964e-14	5.98424e-12	Thsd7a	6	12311609	12749409	-	13737	protein_coding	thrombospondin, type I, domain containing 7A [Source:MGI Symbol;Acc:MGI:2685683] && sp|Q69ZU6|THS7A_MOUSE Thrombospondin type-1 domain-containing protein 7A OS=Mus musculus OX=10090 GN=Thsd7a PE=1 SV=2 && -	-
ENSMUSG00000028348	176.73	127.057	142.937	26.8351	26.7021	48.5212	148.908	34.0195	2.10245	1.03829e-13	8.09451e-12	Cavin4	4	48663514	48673502	+	2054	protein_coding	caveolae associated 4 [Source:MGI Symbol;Acc:MGI:1915266] && sp|A2AMM0|CAVN4_MOUSE Caveolae-associated protein 4 OS=Mus musculus OX=10090 GN=Cavin4 PE=1 SV=1 && PF15237:PTRF/SDPR family	-
ENSMUSG00000034997	111.699	109.465	97.3186	19.1679	17.4144	25.9935	106.161	20.8586	2.32754	1.0916e-13	8.46799e-12	Htr2a	14	74878280	74946934	+	5606	protein_coding	5-hydroxytryptamine (serotonin) receptor 2A [Source:MGI Symbol;Acc:MGI:109521] && sp|P35363|5HT2A_MOUSE 5-hydroxytryptamine receptor 2A OS=Mus musculus OX=10090 GN=Htr2a PE=1 SV=1 && PF00001:7 transmembrane receptor (rhodopsin family)	-
ENSMUSG00000117300	110.934	99.6909	91.2362	26.8351	9.28767	7.79805	100.62	14.6403	2.84123	1.16959e-13	8.98402e-12	Gm18736	17	65745123	65745692	-	570	processed_pseudogene	predicted gene, 18736 [Source:MGI Symbol;Acc:MGI:5010921] && sp|Q80ZK0|RT10_MOUSE 28S ribosomal protein S10, mitochondrial OS=Mus musculus OX=10090 GN=Mrps10 PE=1 SV=1 && PF00338:Ribosomal protein S10p/S20e	-
ENSMUSG00000017969	200.447	223.816	241.269	69.0046	59.2089	94.4431	221.844	74.2188	1.56199	1.49441e-13	1.13677e-11	Ptgis	2	167033725	167082524	-	2567	protein_coding	prostaglandin I2 (prostacyclin) synthase [Source:MGI Symbol;Acc:MGI:1097156] && sp|O35074|PTGIS_MOUSE Prostacyclin synthase OS=Mus musculus OX=10090 GN=Ptgis PE=1 SV=1 && PF00067:Cytochrome P450	-
ENSMUSG00000039062	278.483	250.205	244.31	81.7832	99.8425	116.971	257.666	99.5321	1.36161	2.17199e-13	1.62847e-11	Anpep	7	79471551	79510807	-	4135	protein_coding	alanyl (membrane) aminopeptidase [Source:MGI Symbol;Acc:MGI:5000466] && sp|P97449|AMPN_MOUSE Aminopeptidase N OS=Mus musculus OX=10090 GN=Anpep PE=1 SV=4 && PF01433:Peptidase family M1 domain|PF17900:Peptidase M1 N-terminal domain|PF11838:ERAP1-like C-terminal domain	-
ENSMUSG00000015053	328.977	316.665	339.601	163.566	154.408	149.896	328.415	155.957	1.07721	7.52921e-13	5.43699e-11	Gata2	6	88170873	88184014	+	5398	protein_coding	GATA binding protein 2 [Source:MGI Symbol;Acc:MGI:95662] && sp|O09100|GATA2_MOUSE Endothelial transcription factor GATA-2 OS=Mus musculus OX=10090 GN=Gata2 PE=1 SV=2 && -	zf-GATA
ENSMUSG00000072941	107.874	130.967	119.621	26.8351	29.024	32.9251	119.487	29.5947	2.00108	7.92026e-13	5.69314e-11	Sod3	5	52521133	52528760	+	3738	protein_coding	superoxide dismutase 3, extracellular [Source:MGI Symbol;Acc:MGI:103181] && sp|O09164|SODE_MOUSE Extracellular superoxide dismutase [Cu-Zn] OS=Mus musculus OX=10090 GN=Sod3 PE=1 SV=1 && PF00080:Copper/zinc superoxide dismutase (SODC)	-
ENSMUSG00000041540	77.2714	93.8268	52.7142	10.2229	6.96575	7.79805	74.6041	8.3289	3.17699	9.54987e-13	6.80211e-11	Sox5	6	143774151	144727703	-	14376	protein_coding	SRY (sex determining region Y)-box 5 [Source:MGI Symbol;Acc:MGI:98367] && sp|P35710|SOX5_MOUSE Transcription factor SOX-5 OS=Mus musculus OX=10090 GN=Sox5 PE=1 SV=2 && -	HMG
ENSMUSG00000027797	398.598	367.488	369	149.51	211.294	168.091	378.362	176.299	1.10247	1.02437e-12	7.16602e-11	Dclk1	3	55149785	55446489	+	15296	protein_coding	doublecortin-like kinase 1 [Source:MGI Symbol;Acc:MGI:1330861] && sp|Q9JLM8|DCLK1_MOUSE Serine/threonine-protein kinase DCLK1 OS=Mus musculus OX=10090 GN=Dclk1 PE=1 SV=1 && PF03607:Doublecortin|PF00069:Protein kinase domain	-
ENSMUSG00000020019	144.597	163.219	183.486	48.5588	48.7603	58.0522	163.767	51.7904	1.64924	1.14865e-12	7.99973e-11	Ntn4	10	93476543	93583069	+	3741	protein_coding	netrin 4 [Source:MGI Symbol;Acc:MGI:1888978] && sp|Q9JI33|NET4_MOUSE Netrin-4 OS=Mus musculus OX=10090 GN=Ntn4 PE=1 SV=2 && PF00055:Laminin N-terminal (Domain VI)|PF00053:Laminin EGF domain|PF01759:UNC-6/NTR/C345C module	-
ENSMUSG00000033730	156.073	120.216	127.731	38.3359	44.1164	31.1922	134.673	37.8815	1.84502	3.38216e-12	2.25923e-10	Egr3	14	70314652	70320063	+	4406	protein_coding	early growth response 3 [Source:MGI Symbol;Acc:MGI:1306780] && sp|P43300|EGR3_MOUSE Early growth response protein 3 OS=Mus musculus OX=10090 GN=Egr3 PE=2 SV=2 && -	zf-C2H2
ENSMUSG00000023043	83.3919	62.5512	76.0301	10.2229	4.64384	12.9968	73.9911	9.28783	2.96337	3.409e-12	2.26352e-10	Krt18	15	101936615	101940462	+	1437	protein_coding	keratin 18 [Source:MGI Symbol;Acc:MGI:96692] && sp|P05784|K1C18_MOUSE Keratin, type I cytoskeletal 18 OS=Mus musculus OX=10090 GN=Krt18 PE=1 SV=5 && PF00038:Intermediate filament protein	-
ENSMUSG00000006435	188.206	183.744	211.871	38.3359	60.3699	83.1792	194.607	60.6283	1.65691	5.94931e-12	3.8523e-10	Neurl1a	19	47167259	47247880	+	7284	protein_coding	neuralized E3 ubiquitin protein ligase 1A [Source:MGI Symbol;Acc:MGI:1334263] && sp|Q923S6|NEUL1_MOUSE E3 ubiquitin-protein ligase NEURL1 OS=Mus musculus OX=10090 GN=Neurl1 PE=1 SV=1 && PF07177:Neuralized|PF13920:Zinc finger, C3HC4 type (RING finger)	-
ENSMUSG00000068876	150.717	119.238	137.868	47.2809	35.9897	38.9903	135.941	40.7536	1.74649	8.81694e-12	5.61632e-10	Cgn	3	94667376	94693826	-	6044	protein_coding	cingulin [Source:MGI Symbol;Acc:MGI:1927237] && sp|P59242|CING_MOUSE Cingulin OS=Mus musculus OX=10090 GN=Cgn PE=1 SV=1 && PF01576:Myosin tail	-
ENSMUSG00000027656	318.266	276.593	306.148	138.009	154.408	127.368	300.336	139.928	1.10734	8.96734e-12	5.689e-10	Ccn5	2	163662781	163675066	+	1924	protein_coding	cellular communication network factor 5 [Source:MGI Symbol;Acc:MGI:1328326] && sp|Q9Z0G4|CCN5_MOUSE CCN family member 5 OS=Mus musculus OX=10090 GN=Ccn5 PE=2 SV=1 && PF00219:Insulin-like growth factor binding protein|PF00093:von Willebrand factor type C domain	-
ENSMUSG00000046402	204.272	210.133	218.967	102.229	73.1404	76.2476	211.124	83.8723	1.34018	1.43769e-11	8.90457e-10	Rbp1	9	98305014	98328628	+	2652	protein_coding	retinol binding protein 1, cellular [Source:MGI Symbol;Acc:MGI:97876] && sp|Q00915|RET1_MOUSE Retinol-binding protein 1 OS=Mus musculus OX=10090 GN=Rbp1 PE=1 SV=2 && PF00061:Lipocalin / cytosolic fatty-acid binding protein family	-
ENSMUSG00000034161	335.098	336.213	356.835	144.398	142.798	194.085	342.715	160.427	1.08372	1.67147e-11	1.01519e-09	Scx	15	76341652	76343658	+	2007	protein_coding	scleraxis [Source:MGI Symbol;Acc:MGI:102934] && sp|Q64124|SCX_MOUSE Basic helix-loop-helix transcription factor scleraxis OS=Mus musculus OX=10090 GN=Scx PE=1 SV=1 && PF00010:Helix-loop-helix DNA-binding domain	bHLH
ENSMUSG00000030499	234.109	196.45	223.022	104.785	82.4281	64.9838	217.86	84.0655	1.39098	2.11759e-11	1.28118e-09	Kctd15	7	34338439	34356157	-	4238	protein_coding	potassium channel tetramerisation domain containing 15 [Source:MGI Symbol;Acc:MGI:2385276] && sp|Q8K0E1|KCD15_MOUSE BTB/POZ domain-containing protein KCTD15 OS=Mus musculus OX=10090 GN=Kctd15 PE=1 SV=1 && PF02214:BTB/POZ domain	-
ENSMUSG00000036854	392.477	332.303	352.78	186.568	191.558	158.56	359.187	178.895	1.01338	2.17444e-11	1.3055e-09	Hspb6	7	30251603	30254868	+	2299	protein_coding	heat shock protein, alpha-crystallin-related, B6 [Source:MGI Symbol;Acc:MGI:2685325] && sp|Q5EBG6|HSPB6_MOUSE Heat shock protein beta-6 OS=Mus musculus OX=10090 GN=Hspb6 PE=1 SV=1 && PF00011:Hsp20/alpha crystallin family	-
ENSMUSG00000037660	103.284	122.17	93.2636	20.4458	23.2192	32.9251	106.239	25.53	2.03241	3.41321e-11	2.01072e-09	Gdf7	12	8347918	8351954	-	1423	protein_coding	growth differentiation factor 7 [Source:MGI Symbol;Acc:MGI:95690] && sp|P43029|GDF7_MOUSE Growth/differentiation factor 7 OS=Mus musculus OX=10090 GN=Gdf7 PE=2 SV=2 && PF00019:Transforming growth factor beta like domain|PF00688:TGF-beta propeptide	-
ENSMUSG00000039683	274.658	213.065	255.461	99.6733	117.257	103.974	247.728	106.968	1.21387	3.79738e-11	2.22865e-09	Sdk1	5	141227245	142201341	+	11087	protein_coding	sidekick cell adhesion molecule 1 [Source:MGI Symbol;Acc:MGI:2444413] && sp|Q3UH53|SDK1_MOUSE Protein sidekick-1 OS=Mus musculus OX=10090 GN=Sdk1 PE=1 SV=1 && PF07679:Immunoglobulin I-set domain|PF13927:Immunoglobulin domain|PF00041:Fibronectin type III domain	-
ENSMUSG00000054342	239.465	191.563	232.145	80.5053	97.5205	95.3095	221.058	91.1118	1.27567	4.16741e-11	2.42763e-09	Kcnn4	7	24069688	24086115	+	5115	protein_coding	potassium intermediate/small conductance calcium-activated channel, subfamily N, member 4 [Source:MGI Symbol;Acc:MGI:1277957] && sp|O89109|KCNN4_MOUSE Intermediate conductance calcium-activated potassium channel protein 4 OS=Mus musculus OX=10090 GN=Kcnn4 PE=2 SV=1 && -	-
ENSMUSG00000022037	76.5063	82.0984	94.2774	20.4458	18.5753	13.8632	84.294	17.6281	2.27625	5.30631e-11	3.05698e-09	Clu	14	66205932	66218996	+	3437	protein_coding	clusterin [Source:MGI Symbol;Acc:MGI:88423] && sp|Q06890|CLUS_MOUSE Clusterin OS=Mus musculus OX=10090 GN=Clu PE=1 SV=1 && PF01093:Clusterin	-
ENSMUSG00000093880	72.681	48.8681	74.0027	14.0565	4.64384	5.1987	65.1839	7.96634	3.08739	7.74506e-11	4.39728e-09	Tmem181c-ps	17	6881152	6907189	-	1386	unprocessed_pseudogene	transmembrane protein 181C, pseudogene [Source:MGI Symbol;Acc:MGI:3780993] && sp|Q9P2C4|TM181_HUMAN Transmembrane protein 181 OS=Homo sapiens OX=9606 GN=TMEM181 PE=1 SV=2 && PF06664:Wnt-binding factor required for Wnt secretion	-
ENSMUSG00000044337	312.146	272.684	311.217	132.898	163.695	133.433	298.682	143.342	1.06205	9.04372e-11	5.09767e-09	Ackr3	1	90131702	90144473	+	3348	protein_coding	atypical chemokine receptor 3 [Source:MGI Symbol;Acc:MGI:109562] && sp|P56485|ACKR3_MOUSE Atypical chemokine receptor 3 OS=Mus musculus OX=10090 GN=Ackr3 PE=1 SV=2 && -	-
ENSMUSG00000023947	147.657	139.763	133.813	54.9481	44.1164	45.9219	140.411	48.3288	1.54613	1.06507e-10	5.93937e-09	Nfkbie	17	45866629	45874095	+	3045	protein_coding	nuclear factor of kappa light polypeptide gene enhancer in B cells inhibitor, epsilon [Source:MGI Symbol;Acc:MGI:1194908] && sp|O54910|IKBE_MOUSE NF-kappa-B inhibitor epsilon OS=Mus musculus OX=10090 GN=Nfkbie PE=1 SV=2 && -	-
ENSMUSG00000020121	270.067	236.522	223.022	94.5618	113.774	116.104	243.204	108.147	1.16576	1.41401e-10	7.80198e-09	Srgap1	10	121616896	121883220	-	9132	protein_coding	SLIT-ROBO Rho GTPase activating protein 1 [Source:MGI Symbol;Acc:MGI:2152936] && sp|Q7Z6B7|SRGP1_HUMAN SLIT-ROBO Rho GTPase-activating protein 1 OS=Homo sapiens OX=9606 GN=SRGAP1 PE=1 SV=1 && -	-
ENSMUSG00000117278	56.6147	47.8907	59.8104	1.27786	2.32192	8.6645	54.7719	4.08809	3.61444	1.52667e-10	8.39399e-09	Gm36684	17	13551010	13554104	+	3095	lncRNA	predicted gene, 36684 [Source:MGI Symbol;Acc:MGI:5595843] && sp|Q9WUT3|KS6A2_MOUSE Ribosomal protein S6 kinase alpha-2 OS=Mus musculus OX=10090 GN=Rps6ka2 PE=1 SV=1 && -	-
ENSMUSG00000025314	311.381	344.031	305.134	118.841	183.431	149.029	320.182	150.434	1.08666	1.73774e-10	9.45497e-09	Ptprj	2	90260098	90410991	-	8352	protein_coding	protein tyrosine phosphatase, receptor type, J [Source:MGI Symbol;Acc:MGI:104574] && sp|Q64455|PTPRJ_MOUSE Receptor-type tyrosine-protein phosphatase eta OS=Mus musculus OX=10090 GN=Ptprj PE=1 SV=2 && PF00041:Fibronectin type III domain|PF18861:Transmembrane domain of protein tyrosine phosphatase, receptor type J|PF00102:Protein-tyrosine phosphatase	-
ENSMUSG00000075391	87.2172	102.623	88.195	23.0015	20.8973	25.9935	92.6784	23.2974	1.98221	2.53014e-10	1.33943e-08	Glo1-ps	2	35230421	35230975	+	555	processed_pseudogene	glyoxalase 1, pseudogene [Source:MGI Symbol;Acc:MGI:3649615] && sp|Q9CPU0|LGUL_MOUSE Lactoylglutathione lyase OS=Mus musculus OX=10090 GN=Glo1 PE=1 SV=3 && PF00903:Glyoxalase/Bleomycin resistance protein/Dioxygenase superfamily	-
ENSMUSG00000000094	58.1448	67.438	69.9477	5.11145	11.6096	12.9968	65.1768	9.90593	2.67644	3.37019e-10	1.74871e-08	Tbx4	11	85777248	85806923	+	3401	protein_coding	T-box 4 [Source:MGI Symbol;Acc:MGI:102556] && sp|P70325|TBX4_MOUSE T-box transcription factor TBX4 OS=Mus musculus OX=10090 GN=Tbx4 PE=1 SV=3 && PF00907:T-box	T-box
ENSMUSG00000071984	261.652	243.363	234.173	85.6168	116.096	127.368	246.396	109.694	1.15745	4.95573e-10	2.48103e-08	Fndc1	17	7957401	8046134	-	9870	protein_coding	fibronectin type III domain containing 1 [Source:MGI Symbol;Acc:MGI:1915905] && sp|Q2Q0I9|FNDC1_RAT Fibronectin type III domain-containing protein 1 OS=Rattus norvegicus OX=10116 GN=Fndc1 PE=1 SV=2 && PF00041:Fibronectin type III domain	-
ENSMUSG00000037034	58.9099	70.3701	55.7554	3.83359	4.64384	13.8632	61.6785	7.44687	2.96411	5.36084e-10	2.67476e-08	Pax1	2	147203845	147235215	+	4492	protein_coding	paired box 1 [Source:MGI Symbol;Acc:MGI:97485] && sp|P09084|PAX1_MOUSE Paired box protein Pax-1 OS=Mus musculus OX=10090 GN=Pax1 PE=2 SV=4 && PF00292:'Paired box' domain	PAX
ENSMUSG00000017817	132.356	125.102	145.978	47.2809	38.3116	52.8535	134.479	46.1487	1.53392	6.38055e-10	3.15405e-08	Jph2	2	163178162	163239913	-	4255	protein_coding	junctophilin 2 [Source:MGI Symbol;Acc:MGI:1891496] && sp|Q9ET78|JPH2_MOUSE Junctophilin-2 OS=Mus musculus OX=10090 GN=Jph2 PE=1 SV=2 && -	-
ENSMUSG00000021835	103.284	108.487	118.607	28.113	18.5753	41.5896	110.126	29.426	1.87625	7.95419e-10	3.85889e-08	Bmp4	14	46620977	46628126	-	2248	protein_coding	bone morphogenetic protein 4 [Source:MGI Symbol;Acc:MGI:88180] && sp|P21275|BMP4_MOUSE Bone morphogenetic protein 4 OS=Mus musculus OX=10090 GN=Bmp4 PE=1 SV=2 && -	-
ENSMUSG00000031075	179.79	122.17	127.731	43.4473	59.2089	34.658	143.23	45.7714	1.66242	8.44896e-10	4.0737e-08	Ano1	7	144142286	144305711	-	6322	protein_coding	anoctamin 1, calcium activated chloride channel [Source:MGI Symbol;Acc:MGI:2142149] && sp|Q8BHY3|ANO1_MOUSE Anoctamin-1 OS=Mus musculus OX=10090 GN=Ano1 PE=1 SV=2 && PF16178:Dimerisation domain of Ca+-activated chloride-channel, anoctamin|PF04547:Calcium-activated chloride channel	-
ENSMUSG00000027221	99.4582	101.646	77.0439	23.0015	8.12671	27.7264	92.7159	19.6182	2.21913	8.57437e-10	4.10888e-08	Chst1	2	92430052	92445595	+	2680	protein_coding	carbohydrate sulfotransferase 1 [Source:MGI Symbol;Acc:MGI:1924219] && sp|Q9EQC0|CHST1_MOUSE Carbohydrate sulfotransferase 1 OS=Mus musculus OX=10090 GN=Chst1 PE=2 SV=1 && -	-
ENSMUSG00000007888	496.526	550.255	512.95	130.342	55.726	136.033	519.91	107.367	2.27323	8.82476e-10	4.21597e-08	Crlf1	8	70945808	70956731	+	1644	protein_coding	cytokine receptor-like factor 1 [Source:MGI Symbol;Acc:MGI:1340030] && sp|Q9JM58|CRLF1_MOUSE Cytokine receptor-like factor 1 OS=Mus musculus OX=10090 GN=Crlf1 PE=1 SV=1 && PF00041:Fibronectin type III domain|PF09067:Erythropoietin receptor, ligand binding	-
ENSMUSG00000027208	301.435	300.05	236.2	143.121	135.832	133.433	279.228	137.462	1.02657	1.53394e-09	7.21828e-08	Fgf7	2	125876578	125933105	+	3248	protein_coding	fibroblast growth factor 7 [Source:MGI Symbol;Acc:MGI:95521] && sp|P36363|FGF7_MOUSE Fibroblast growth factor 7 OS=Mus musculus OX=10090 GN=Fgf7 PE=2 SV=1 && PF00167:Fibroblast growth factor	-
ENSMUSG00000021097	128.531	145.627	157.129	34.5023	56.887	58.0522	143.762	49.8138	1.51164	1.78733e-09	8.28625e-08	Clmn	12	104729376	104831335	-	12409	protein_coding	calmin [Source:MGI Symbol;Acc:MGI:2136957] && sp|Q8C5W0|CLMN_MOUSE Calmin OS=Mus musculus OX=10090 GN=Clmn PE=1 SV=2 && -	-
ENSMUSG00000025572	300.67	285.39	294.997	112.452	141.637	172.424	293.686	142.171	1.0347	2.39898e-09	1.08962e-07	Tmc6	11	117656814	117673024	-	4091	protein_coding	transmembrane channel-like gene family 6 [Source:MGI Symbol;Acc:MGI:1098686] && sp|Q7TN60|TMC6_MOUSE Transmembrane channel-like protein 6 OS=Mus musculus OX=10090 GN=Tmc6 PE=1 SV=2 && PF07810:TMC domain	-
ENSMUSG00000040428	120.115	136.831	151.047	60.0595	44.1164	42.4561	135.997	48.8773	1.48589	2.82904e-09	1.26028e-07	Plekha4	7	45175754	45203653	+	6371	protein_coding	pleckstrin homology domain containing, family A (phosphoinositide binding specific) member 4 [Source:MGI Symbol;Acc:MGI:1916467] && sp|P60669|PKHA4_RAT Pleckstrin homology domain-containing family A member 4 OS=Rattus norvegicus OX=10116 GN=Plekha4 PE=2 SV=1 && PF00169:PH domain	-
ENSMUSG00000034648	42.0785	54.7323	40.5494	1.27786	1.16096	6.9316	45.7867	3.12347	3.73292	3.30161e-09	1.44793e-07	Lrrn1	6	107506729	107547175	+	3700	protein_coding	leucine rich repeat protein 1, neuronal [Source:MGI Symbol;Acc:MGI:106038] && sp|Q61809|LRRN1_MOUSE Leucine-rich repeat neuronal protein 1 OS=Mus musculus OX=10090 GN=Lrrn1 PE=2 SV=1 && -	-
ENSMUSG00000023032	147.657	110.442	116.58	47.2809	37.1507	44.189	124.893	42.8735	1.54674	3.45274e-09	1.49687e-07	Slc4a8	15	100659628	100721849	+	13021	protein_coding	solute carrier family 4 (anion exchanger), member 8 [Source:MGI Symbol;Acc:MGI:1928745] && sp|Q8JZR6|S4A8_MOUSE Electroneutral sodium bicarbonate exchanger 1 OS=Mus musculus OX=10090 GN=Slc4a8 PE=2 SV=1 && -	-
ENSMUSG00000019832	191.266	224.793	232.145	111.174	91.7157	96.176	216.068	99.6886	1.11713	3.62575e-09	1.56517e-07	Rab32	10	10420746	10434009	-	2339	protein_coding	RAB32, member RAS oncogene family [Source:MGI Symbol;Acc:MGI:1915094] && sp|Q9CZE3|RAB32_MOUSE Ras-related protein Rab-32 OS=Mus musculus OX=10090 GN=Rab32 PE=1 SV=3 && PF00071:Ras family	-
ENSMUSG00000021185	67.3256	87.9626	87.1812	14.0565	24.3801	19.9284	80.8231	19.455	2.04284	4.07948e-09	1.74184e-07	Dglucy	12	100745316	100863240	+	4599	protein_coding	D-glutamate cyclase [Source:MGI Symbol;Acc:MGI:2444813] && sp|Q8BH86|GLUCM_MOUSE D-glutamate cyclase, mitochondrial OS=Mus musculus OX=10090 GN=Dglucy PE=1 SV=1 && PF07286:Protein of unknown function (DUF1445)|PF14336:Domain of unknown function (DUF4392)	-
ENSMUSG00000027199	97.163	91.872	69.9477	19.1679	24.3801	24.2606	86.3276	22.6029	1.92794	4.15541e-09	1.75855e-07	Gatm	2	122424948	122441784	-	3001	protein_coding	glycine amidinotransferase (L-arginine:glycine amidinotransferase) [Source:MGI Symbol;Acc:MGI:1914342] && sp|Q9D964|GATM_MOUSE Glycine amidinotransferase, mitochondrial OS=Mus musculus OX=10090 GN=Gatm PE=1 SV=1 && -	-
ENSMUSG00000099759	39.7833	47.8907	37.5082	1.27786	2.32192	4.33225	41.7274	2.64401	3.89333	4.7336e-09	1.9833e-07	1700030C10Rik	12	20854382	20865780	-	1735	lncRNA	RIKEN cDNA 1700030C10 gene [Source:MGI Symbol;Acc:MGI:1916763] && sp|Q6PB66|LPPRC_MOUSE Leucine-rich PPR motif-containing protein, mitochondrial OS=Mus musculus OX=10090 GN=Lrpprc PE=1 SV=2 && -	-
ENSMUSG00000034586	121.645	106.532	146.992	40.8916	49.9212	38.9903	125.056	43.2677	1.53489	4.81322e-09	2.01128e-07	Hid1	11	115238533	115258582	-	4595	protein_coding	HID1 domain containing [Source:MGI Symbol;Acc:MGI:2445087] && sp|Q8R1F6|HID1_MOUSE Protein HID1 OS=Mus musculus OX=10090 GN=Hid1 PE=1 SV=1 && PF12722:High-temperature-induced dauer-formation protein	-
ENSMUSG00000055435	178.26	170.061	174.362	65.171	49.9212	89.2444	174.228	68.1122	1.33914	5.22084e-09	2.16652e-07	Maf	8	116409681	116434533	-	8241	protein_coding	avian musculoaponeurotic fibrosarcoma oncogene homolog [Source:MGI Symbol;Acc:MGI:96909] && sp|P54843|MAF_MOUSE Transcription factor Maf OS=Mus musculus OX=10090 GN=Maf PE=1 SV=2 && PF08383:Maf N-terminal region|PF03131:bZIP Maf transcription factor	TF_bZIP
ENSMUSG00000112441	240.23	154.423	162.198	46.003	55.726	90.1108	185.617	63.9466	1.52056	6.34817e-09	2.59052e-07	Gm48898	12	8341024	8343694	-	2671	lncRNA	predicted gene, 48898 [Source:MGI Symbol;Acc:MGI:6098663] && - && -	-
ENSMUSG00000027954	164.489	205.246	167.266	77.9496	66.1746	84.0457	179	76.0566	1.22821	6.78208e-09	2.73905e-07	Efna1	3	89179040	89188449	-	1830	protein_coding	ephrin A1 [Source:MGI Symbol;Acc:MGI:103236] && sp|P52793|EFNA1_MOUSE Ephrin-A1 OS=Mus musculus OX=10090 GN=Efna1 PE=1 SV=1 && PF00812:Ephrin	-
ENSMUSG00000042379	86.4522	97.7362	87.1812	33.2244	22.0582	23.3942	90.4565	26.2256	1.79889	7.41202e-09	2.96292e-07	Esm1	13	113346193	113354632	+	2097	protein_coding	endothelial cell-specific molecule 1 [Source:MGI Symbol;Acc:MGI:1918940] && sp|Q9QYY7|ESM1_MOUSE Endothelial cell-specific molecule 1 OS=Mus musculus OX=10090 GN=Esm1 PE=2 SV=1 && -	-
ENSMUSG00000078302	78.8015	124.125	84.14	21.7237	24.3801	32.0587	95.6888	26.0541	1.8562	1.06528e-08	4.19422e-07	Foxd1	13	98490750	98495813	+	5064	protein_coding	forkhead box D1 [Source:MGI Symbol;Acc:MGI:1347463] && sp|Q61345|FOXD1_MOUSE Forkhead box protein D1 OS=Mus musculus OX=10090 GN=Foxd1 PE=2 SV=2 && -	Fork head
ENSMUSG00000106497	42.0785	35.185	39.5357	1.27786	2.32192	3.4658	38.9331	2.35519	3.98055	1.1419e-08	4.46225e-07	Gm43195	5	140134911	140137242	-	2332	TEC	predicted gene 43195 [Source:MGI Symbol;Acc:MGI:5663332] && - && -	-
ENSMUSG00000025321	87.2172	95.7815	97.3186	28.113	34.8288	23.3942	93.4391	28.7786	1.70948	1.44428e-08	5.5815e-07	Itgb8	12	119121757	119202537	-	11060	protein_coding	integrin beta 8 [Source:MGI Symbol;Acc:MGI:1338035] && sp|Q0VBD0|ITB8_MOUSE Integrin beta-8 OS=Mus musculus OX=10090 GN=Itgb8 PE=1 SV=1 && PF17205:Integrin plexin domain|PF00362:Integrin beta chain VWA domain	-
ENSMUSG00000037362	192.031	236.522	193.623	99.6733	74.3014	107.44	207.392	93.8048	1.13752	2.0363e-08	7.72611e-07	Ccn3	15	54609098	54617435	+	2869	protein_coding	cellular communication network factor 3 [Source:MGI Symbol;Acc:MGI:109185] && sp|Q64299|CCN3_MOUSE CCN family member 3 OS=Mus musculus OX=10090 GN=Ccn3 PE=1 SV=1 && PF00007:Cystine-knot domain|PF00093:von Willebrand factor type C domain|PF00219:Insulin-like growth factor binding protein	-
ENSMUSG00000030607	172.904	174.948	201.733	86.8946	76.6233	88.3779	183.195	83.9653	1.12166	2.2001e-08	8.22807e-07	Acan	7	78703231	78764847	+	7469	protein_coding	aggrecan [Source:MGI Symbol;Acc:MGI:99602] && sp|Q61282|PGCA_MOUSE Aggrecan core protein OS=Mus musculus OX=10090 GN=Acan PE=1 SV=2 && PF00059:Lectin C-type domain|PF07686:Immunoglobulin V-set domain|PF00193:Extracellular link domain|PF00084:Sushi repeat (SCR repeat)	-
ENSMUSG00000024059	71.916	86.9852	66.9065	16.6122	22.0582	19.9284	75.2692	19.5329	1.94063	2.21836e-08	8.27659e-07	Clip4	17	72075468	72171268	+	8514	protein_coding	CAP-GLY domain containing linker protein family, member 4 [Source:MGI Symbol;Acc:MGI:1919100] && sp|Q8CI96|CLIP4_MOUSE CAP-Gly domain-containing linker protein 4 OS=Mus musculus OX=10090 GN=Clip4 PE=1 SV=1 && PF01302:CAP-Gly domain	-
ENSMUSG00000025150	71.916	97.7362	95.2911	24.2794	16.2534	32.0587	88.3144	24.1972	1.84366	3.2348e-08	1.1871e-06	Cbr2	11	120620315	120622940	-	1327	protein_coding	carbonyl reductase 2 [Source:MGI Symbol;Acc:MGI:107200] && sp|P08074|CBR2_MOUSE Carbonyl reductase [NADPH] 2 OS=Mus musculus OX=10090 GN=Cbr2 PE=1 SV=1 && PF13561:Enoyl-(Acyl carrier protein) reductase	-
ENSMUSG00000024998	106.344	105.555	132.799	35.7801	35.9897	49.3877	114.899	40.3858	1.49097	3.91838e-08	1.42132e-06	Plce1	19	38469557	38773474	+	15998	protein_coding	phospholipase C, epsilon 1 [Source:MGI Symbol;Acc:MGI:1921305] && sp|Q8K4S1|PLCE1_MOUSE 1-phosphatidylinositol 4,5-bisphosphate phosphodiesterase epsilon-1 OS=Mus musculus OX=10090 GN=Plce1 PE=1 SV=3 && PF00168:C2 domain|PF00617:RasGEF domain|PF00387:Phosphatidylinositol-specific phospholipase C, Y domain|PF00788:Ras association (RalGDS/AF-6) domain|PF00388:Phosphatidylinositol-specific phospholi…	-
ENSMUSG00000091269	34.4278	50.8228	48.6593	3.83359	6.96575	6.9316	44.6367	5.91031	2.88673	5.15706e-08	1.83245e-06	Gm6682	12	4832170	4833515	+	1346	processed_pseudogene	predicted gene 6682 [Source:MGI Symbol;Acc:MGI:3647156] && sp|P68365|TBA1C_CRIGR Tubulin alpha-1C chain OS=Cricetulus griseus OX=10029 GN=TUBA1C PE=2 SV=1 && PF03953:Tubulin C-terminal domain|PF00091:Tubulin/FtsZ family, GTPase domain	-
ENSMUSG00000061684	23.717	27.3661	26.3571	0	0	0	25.8134	0	7.01054	6.92035e-08	2.42599e-06	Rpl21-ps8	18	82541664	82542146	-	483	processed_pseudogene	ribosomal protein L21, pseudogene 8 [Source:MGI Symbol;Acc:MGI:3648345] && sp|P46778|RL21_HUMAN 60S ribosomal protein L21 OS=Homo sapiens OX=9606 GN=RPL21 PE=1 SV=2 && PF01157:Ribosomal protein L21e	-
ENSMUSG00000069378	22.9519	20.5246	33.4533	0	0	0	25.6433	0	6.99991	8.43306e-08	2.92359e-06	Prdm6	18	53596655	53708979	+	3478	protein_coding	PR domain containing 6 [Source:MGI Symbol;Acc:MGI:2684938] && sp|Q3UZD5|PRDM6_MOUSE Putative histone-lysine N-methyltransferase PRDM6 OS=Mus musculus OX=10090 GN=Prdm6 PE=1 SV=1 && PF00856:SET domain	zf-C2H2
ENSMUSG00000037185	147.657	117.283	115.566	46.003	52.2431	52.8535	126.835	50.3665	1.33179	8.52654e-08	2.94003e-06	Krt80	15	101245325	101268043	-	6393	protein_coding	keratin 80 [Source:MGI Symbol;Acc:MGI:1921377] && sp|Q0VBK2|K2C80_MOUSE Keratin, type II cytoskeletal 80 OS=Mus musculus OX=10090 GN=Krt80 PE=1 SV=1 && -	-
ENSMUSG00000049001	81.0967	72.3248	63.8653	16.6122	25.5411	16.4626	72.4289	19.5386	1.90069	8.53678e-08	2.94003e-06	Ndnf	6	65648574	65689310	+	10114	protein_coding	neuron-derived neurotrophic factor [Source:MGI Symbol;Acc:MGI:1915419] && sp|Q8C119|NDNF_MOUSE Protein NDNF OS=Mus musculus OX=10090 GN=Ndnf PE=1 SV=2 && PF10179:Uncharacterised conserved protein (DUF2369)	-
ENSMUSG00000043531	59.6749	66.4606	50.6868	11.5008	5.80479	17.329	58.9408	11.5449	2.31562	8.74266e-08	2.99776e-06	Sorcs1	19	50131737	50667084	-	8441	protein_coding	sortilin-related VPS10 domain containing receptor 1 [Source:MGI Symbol;Acc:MGI:1929666] && sp|Q9JLC4|SORC1_MOUSE VPS10 domain-containing receptor SorCS1 OS=Mus musculus OX=10090 GN=Sorcs1 PE=1 SV=1 && PF15901:Sortilin, neurotensin receptor 3, C-terminal|PF15902:Sortilin, neurotensin receptor 3,|PF00801:PKD domain	-
ENSMUSG00000047261	101.753	75.2569	99.346	20.4458	33.6678	32.0587	92.1188	28.7241	1.66993	9.00984e-08	3.08262e-06	Gap43	16	42068805	42161014	-	1523	protein_coding	growth associated protein 43 [Source:MGI Symbol;Acc:MGI:95639] && sp|P06837|NEUM_MOUSE Neuromodulin OS=Mus musculus OX=10090 GN=Gap43 PE=1 SV=1 && PF10580:Gap junction protein N-terminal region|PF00612:IQ calmodulin-binding motif|PF06614:Neuromodulin	-
ENSMUSG00000024511	106.344	121.193	87.1812	38.3359	32.5068	42.4561	104.906	37.7663	1.46772	1.70496e-07	5.6844e-06	Rab27b	18	70112202	70274676	-	10679	protein_coding	RAB27B, member RAS oncogene family [Source:MGI Symbol;Acc:MGI:1931295] && sp|Q99P58|RB27B_MOUSE Ras-related protein Rab-27B OS=Mus musculus OX=10090 GN=Rab27b PE=1 SV=3 && -	-
ENSMUSG00000041046	56.6147	59.6191	92.2499	16.6122	16.2534	19.9284	69.4946	17.598	1.9667	1.81717e-07	6.0201e-06	Ramp3	11	6608521	6627475	+	1380	protein_coding	receptor (calcitonin) activity modifying protein 3 [Source:MGI Symbol;Acc:MGI:1860292] && sp|Q9WUP1|RAMP3_MOUSE Receptor activity-modifying protein 3 OS=Mus musculus OX=10090 GN=Ramp3 PE=2 SV=1 && PF04901:Receptor activity modifying family	-
ENSMUSG00000009670	26.0122	21.502	21.2884	0	0	0	22.9342	0	6.84383	1.95159e-07	6.39779e-06	Tex11	X	99882254	100103273	-	3624	protein_coding	testis expressed gene 11 [Source:MGI Symbol;Acc:MGI:1933237] && sp|Q14AT2|TEX11_MOUSE Testis-expressed protein 11 OS=Mus musculus OX=10090 GN=Tex11 PE=1 SV=1 && PF08631:Meiosis protein SPO22/ZIP4 like	-
ENSMUSG00000105703	46.6689	39.0945	50.6868	10.2229	9.28767	3.4658	45.4834	7.65879	2.62635	2.24691e-07	7.2746e-06	Gm43305	14	54529900	54534913	-	5014	lncRNA	predicted gene 43305 [Source:MGI Symbol;Acc:MGI:5663442] && sp|A1Z651|POL_XMRV6 Gag-Pol polyprotein OS=Xenotropic MuLV-related virus (isolate VP62) OX=373193 GN=gag-pol PE=1 SV=1 && PF00665:Integrase core domain|PF00075:RNase H|PF16721:Zinc-finger like, probable DNA-binding	-
ENSMUSG00000004655	186.675	161.265	189.568	85.6168	61.5308	99.6418	179.17	82.2631	1.11433	2.91695e-07	9.32827e-06	Aqp1	6	55313417	55325540	+	2627	protein_coding	aquaporin 1 [Source:MGI Symbol;Acc:MGI:103201] && sp|Q02013|AQP1_MOUSE Aquaporin-1 OS=Mus musculus OX=10090 GN=Aqp1 PE=1 SV=3 && -	-
ENSMUSG00000030671	126.235	159.31	136.854	51.1145	54.5651	72.7818	140.8	59.4871	1.22665	3.14702e-07	9.90884e-06	Pde3b	7	114014516	114138486	+	9114	protein_coding	phosphodiesterase 3B, cGMP-inhibited [Source:MGI Symbol;Acc:MGI:1333863] && sp|Q61409|PDE3B_MOUSE cGMP-inhibited 3',5'-cyclic phosphodiesterase B OS=Mus musculus OX=10090 GN=Pde3b PE=1 SV=2 && PF00233:3'5'-cyclic nucleotide phosphodiesterase	-
ENSMUSG00000027339	112.464	108.487	123.676	46.003	51.0822	44.189	114.876	47.0914	1.28899	3.26072e-07	1.02191e-05	Rassf2	2	131831335	131872178	-	11993	protein_coding	Ras association (RalGDS/AF-6) domain family member 2 [Source:MGI Symbol;Acc:MGI:2442060] && sp|Q8BMS9|RASF2_MOUSE Ras association domain-containing protein 2 OS=Mus musculus OX=10090 GN=Rassf2 PE=1 SV=1 && -	-
ENSMUSG00000001281	107.874	57.6644	51.7005	21.7237	17.4144	14.7297	72.4129	17.9559	2.03562	3.32534e-07	1.03801e-05	Itgb7	15	102124430	102140379	-	2770	protein_coding	integrin beta 7 [Source:MGI Symbol;Acc:MGI:96616] && sp|P26011|ITB7_MOUSE Integrin beta-7 OS=Mus musculus OX=10090 GN=Itgb7 PE=1 SV=2 && PF18372:Integrin beta epidermal growth factor like domain 1|PF17205:Integrin plexin domain|PF00362:Integrin beta chain VWA domain|PF08725:Integrin beta cytoplasmic domain	-
ENSMUSG00000028121	100.223	118.261	115.566	30.6687	44.1164	51.1206	111.35	41.9686	1.38796	3.4935e-07	1.08833e-05	Bcar3	3	122087785	122323840	+	5604	protein_coding	breast cancer anti-estrogen resistance 3 [Source:MGI Symbol;Acc:MGI:1352501] && sp|Q9QZK2|BCAR3_MOUSE Breast cancer anti-estrogen resistance protein 3 homolog OS=Mus musculus OX=10090 GN=Bcar3 PE=1 SV=1 && PF00617:RasGEF domain|PF00017:SH2 domain	-
ENSMUSG00000073164	35.958	56.687	46.6318	12.7786	6.96575	4.33225	46.4256	8.02554	2.58176	3.59651e-07	1.10939e-05	2410018L13Rik	12	23003998	23060285	-	4122	lncRNA	RIKEN cDNA 2410018L13 gene [Source:MGI Symbol;Acc:MGI:1916982] && sp|P62748|HPCL1_MOUSE Hippocalcin-like protein 1 OS=Mus musculus OX=10090 GN=Hpcal1 PE=1 SV=2 && PF01352:KRAB box	-
ENSMUSG00000022425	52.0243	36.1624	34.467	10.2229	4.64384	2.59935	40.8846	5.82203	2.8878	3.86637e-07	1.18563e-05	Enpp2	15	54702297	54816288	-	5779	protein_coding	ectonucleotide pyrophosphatase/phosphodiesterase 2 [Source:MGI Symbol;Acc:MGI:1321390] && sp|Q9R1E6|ENPP2_MOUSE Ectonucleotide pyrophosphatase/phosphodiesterase family member 2 OS=Mus musculus OX=10090 GN=Enpp2 PE=1 SV=3 && PF01223:DNA/RNA non-specific endonuclease|PF01033:Somatomedin B domain|PF01663:Type I phosphodiesterase / nucleotide pyrophosphatase	-
ENSMUSG00000087143	45.9038	58.6417	61.8378	11.5008	18.5753	6.06515	55.4611	12.0471	2.23446	5.05694e-07	1.52389e-05	A830082K12Rik	13	78346136	78427510	+	8255	lncRNA	RIKEN cDNA A830082K12 gene [Source:MGI Symbol;Acc:MGI:2443527] && sp|P11369|LORF2_MOUSE LINE-1 retrotransposable element ORF2 protein OS=Mus musculus OX=10090 GN=Pol PE=1 SV=2 && -	-
ENSMUSG00000063506	195.856	173.97	165.239	99.6733	69.6575	92.7102	178.355	87.347	1.03164	7.02908e-07	2.07041e-05	Arhgap22	14	32935983	33091891	+	3876	protein_coding	Rho GTPase activating protein 22 [Source:MGI Symbol;Acc:MGI:2443418] && sp|Q8BL80|RHG22_MOUSE Rho GTPase-activating protein 22 OS=Mus musculus OX=10090 GN=Arhgap22 PE=1 SV=2 && PF00169:PH domain|PF00620:RhoGAP domain	-
ENSMUSG00000057969	143.067	110.442	127.731	53.6702	63.8527	46.7883	127.08	54.7704	1.22455	7.66907e-07	2.23372e-05	Sema3b	9	107474873	107486428	-	4777	protein_coding	sema domain, immunoglobulin domain (Ig), short basic domain, secreted, (semaphorin) 3B [Source:MGI Symbol;Acc:MGI:107561] && sp|Q62177|SEM3B_MOUSE Semaphorin-3B OS=Mus musculus OX=10090 GN=Sema3b PE=2 SV=2 && PF01403:Sema domain	-
ENSMUSG00000030587	75.7413	82.0984	66.9065	29.3908	25.5411	15.5961	74.9154	23.5093	1.69973	7.74402e-07	2.2472e-05	2200002D01Rik	7	28945986	28947891	-	1564	protein_coding	RIKEN cDNA 2200002D01 gene [Source:MGI Symbol;Acc:MGI:1919525] && sp|Q9CX30|YIF1B_MOUSE Protein YIF1B OS=Mus musculus OX=10090 GN=Yif1b PE=1 SV=2 && -	-
ENSMUSG00000095427	59.6749	76.2342	95.2911	12.7786	34.8288	12.9968	77.0668	20.2014	1.94088	8.31574e-07	2.39977e-05	Rps2-ps6	14	76474131	76474985	-	855	processed_pseudogene	ribosomal protein S2, pseudogene 6 [Source:MGI Symbol;Acc:MGI:3644876] && sp|P25444|RS2_MOUSE 40S ribosomal protein S2 OS=Mus musculus OX=10090 GN=Rps2 PE=1 SV=3 && PF03719:Ribosomal protein S5, C-terminal domain|PF00333:Ribosomal protein S5, N-terminal domain	-
ENSMUSG00000042734	52.7894	43.9813	38.5219	8.94504	8.12671	10.3974	45.0975	9.15638	2.29281	1.0333e-06	2.928e-05	Ttc9	12	81678023	81714331	+	4778	protein_coding	tetratricopeptide repeat domain 9 [Source:MGI Symbol;Acc:MGI:1916730] && sp|Q3V038|TTC9A_MOUSE Tetratricopeptide repeat protein 9A OS=Mus musculus OX=10090 GN=Ttc9 PE=1 SV=1 && PF07719:Tetratricopeptide repeat	-
ENSMUSG00000032878	33.6628	30.2982	49.673	6.38931	4.64384	6.06515	37.878	5.69943	2.72702	1.06396e-06	3.00944e-05	Ccdc85a	11	28335685	28534324	-	6971	protein_coding	coiled-coil domain containing 85A [Source:MGI Symbol;Acc:MGI:2445069] && sp|Q5SP85|CC85A_MOUSE Coiled-coil domain-containing protein 85A OS=Mus musculus OX=10090 GN=Ccdc85a PE=1 SV=1 && PF10226:CCDC85 family	-
ENSMUSG00000060639	91.0425	62.5512	85.1537	24.2794	27.863	27.7264	79.5825	26.6229	1.57817	1.11968e-06	3.14999e-05	H4c9	13	22224806	22225532	-	727	protein_coding	H4 clustered histone 9 [Source:MGI Symbol;Acc:MGI:2448432] && sp|P62803|H4_BOVIN Histone H4 OS=Bos taurus OX=9913 PE=1 SV=2 && PF15511:Centromere kinetochore component CENP-T histone fold	-
ENSMUSG00000048538	68.8557	81.121	51.7005	26.8351	17.4144	11.2639	67.2257	18.5044	1.89684	1.15272e-06	3.22556e-05	Gm9826	1	7247963	7249261	+	1299	processed_pseudogene	predicted gene 9826 [Source:MGI Symbol;Acc:MGI:3642725] && sp|P50247|SAHH_MOUSE Adenosylhomocysteinase OS=Mus musculus OX=10090 GN=Ahcy PE=1 SV=3 && PF00670:S-adenosyl-L-homocysteine hydrolase, NAD binding domain|PF05221:S-adenosyl-L-homocysteine hydrolase	-
ENSMUSG00000018102	84.157	89.9173	102.387	39.6137	29.024	35.5245	92.1538	34.7207	1.40734	1.19427e-06	3.32401e-05	H2bc4	13	23868182	23876891	+	1156	protein_coding	H2B clustered histone 4 [Source:MGI Symbol;Acc:MGI:1915274] && sp|P62807|H2B1C_HUMAN Histone H2B type 1-C/E/F/G/I OS=Homo sapiens OX=9606 GN=H2BC4 PE=1 SV=4 && PF00125:Core histone H2A/H2B/H3/H4	-
ENSMUSG00000050587	45.1387	58.6417	53.728	3.83359	18.5753	10.3974	52.5028	10.9354	2.24935	1.19871e-06	3.33045e-05	Lrrc4c	2	96148514	97462011	+	4626	protein_coding	leucine rich repeat containing 4C [Source:MGI Symbol;Acc:MGI:2442636] && sp|Q8C031|LRC4C_MOUSE Leucine-rich repeat-containing protein 4C OS=Mus musculus OX=10090 GN=Lrrc4c PE=1 SV=2 && PF07679:Immunoglobulin I-set domain|PF13306:BspA type Leucine rich repeat region (6 copies)|PF13855:Leucine rich repeat	-
ENSMUSG00000028539	57.3797	96.7588	103.401	33.2244	29.024	11.2639	85.8465	24.5041	1.83814	1.36833e-06	3.74202e-05	Artn	4	117783359	117786960	-	2405	protein_coding	artemin [Source:MGI Symbol;Acc:MGI:1333791] && sp|Q9Z0L2|ARTN_MOUSE Artemin OS=Mus musculus OX=10090 GN=Artn PE=1 SV=1 && PF00019:Transforming growth factor beta like domain	-
ENSMUSG00000021381	26.0122	35.185	23.3159	3.83359	1.16096	0.86645	28.171	1.95367	3.94721	1.55392e-06	4.21278e-05	Barx1	13	48816474	48819983	+	1399	protein_coding	BarH-like homeobox 1 [Source:MGI Symbol;Acc:MGI:103124] && sp|Q9ER42|BARX1_MOUSE Homeobox protein BarH-like 1 OS=Mus musculus OX=10090 GN=Barx1 PE=2 SV=1 && PF00046:Homeodomain	Homeobox
ENSMUSG00000028270	199.682	172.016	176.39	113.73	88.2329	63.2509	182.696	88.4045	1.06576	1.63088e-06	4.40619e-05	Gbp2	3	142326363	142343769	+	2516	protein_coding	guanylate binding protein 2 [Source:MGI Symbol;Acc:MGI:102772] && sp|Q9Z0E6|GBP2_MOUSE Guanylate-binding protein 2 OS=Mus musculus OX=10090 GN=Gbp2 PE=1 SV=1 && PF02263:Guanylate-binding protein, N-terminal domain|PF02841:Guanylate-binding protein, C-terminal domain	-
ENSMUSG00000041117	74.2111	85.0305	56.7692	28.113	19.7363	20.7948	72.0036	22.8814	1.66596	1.64755e-06	4.44355e-05	Ccdc8	7	16726633	16731441	+	4809	protein_coding	coiled-coil domain containing 8 [Source:MGI Symbol;Acc:MGI:3612184] && sp|D3YZV8|CCDC8_MOUSE Coiled-coil domain-containing protein 8 homolog OS=Mus musculus OX=10090 GN=Ccdc8 PE=1 SV=2 && PF14893:PNMA	-
ENSMUSG00000001497	61.2051	51.8002	62.8516	21.7237	16.2534	11.2639	58.6189	16.4136	1.8665	1.96712e-06	5.18935e-05	Pax9	12	56738552	56759607	+	5056	protein_coding	paired box 9 [Source:MGI Symbol;Acc:MGI:97493] && sp|P47242|PAX9_MOUSE Paired box protein Pax-9 OS=Mus musculus OX=10090 GN=Pax9 PE=2 SV=1 && PF00292:'Paired box' domain	PAX
ENSMUSG00000022353	162.193	181.789	143.95	44.7252	83.589	88.3779	162.644	72.2307	1.15607	2.13857e-06	5.59456e-05	Mtss1	15	58813083	58953854	-	11345	protein_coding	MTSS I-BAR domain containing 1 [Source:MGI Symbol;Acc:MGI:2384818] && sp|Q8R1S4|MTSS1_MOUSE Protein MTSS 1 OS=Mus musculus OX=10090 GN=Mtss1 PE=1 SV=1 && -	-
ENSMUSG00000040146	44.3737	39.0945	30.4121	8.94504	6.96575	4.33225	37.9601	6.74768	2.53531	2.47328e-06	6.4166e-05	Rgl3	9	21880007	21900742	-	3924	protein_coding	ral guanine nucleotide dissociation stimulator-like 3 [Source:MGI Symbol;Acc:MGI:1918996] && sp|Q3UYI5|RGL3_MOUSE Ral guanine nucleotide dissociation stimulator-like 3 OS=Mus musculus OX=10090 GN=Rgl3 PE=1 SV=2 && PF00617:RasGEF domain|PF00618:RasGEF N-terminal motif|PF00788:Ras association (RalGDS/AF-6) domain	-
ENSMUSG00000019194	99.4582	111.419	113.538	46.003	51.0822	43.3225	108.139	46.8026	1.21013	2.51515e-06	6.51444e-05	Scn1b	7	30815949	30826428	-	1859	protein_coding	sodium channel, voltage-gated, type I, beta [Source:MGI Symbol;Acc:MGI:98247] && sp|P97952|SCN1B_MOUSE Sodium channel subunit beta-1 OS=Mus musculus OX=10090 GN=Scn1b PE=1 SV=1 && PF07686:Immunoglobulin V-set domain	-
ENSMUSG00000032359	51.2592	51.8002	59.8104	23.0015	8.12671	8.6645	54.2899	13.2642	2.0724	2.58221e-06	6.65514e-05	Ctsh	9	89936205	89958142	+	4499	protein_coding	cathepsin H [Source:MGI Symbol;Acc:MGI:107285] && sp|P49935|CATH_MOUSE Pro-cathepsin H OS=Mus musculus OX=10090 GN=Ctsh PE=1 SV=2 && PF08246:Cathepsin propeptide inhibitor domain (I29)|PF00112:Papain family cysteine protease	-
ENSMUSG00000082045	48.9641	62.5512	48.6593	17.8901	12.7705	12.1303	53.3915	14.2636	1.91961	2.73542e-06	7.02689e-05	Gm11585	11	102014898	102015466	+	569	processed_pseudogene	predicted gene 11585 [Source:MGI Symbol;Acc:MGI:3651395] && sp|Q9D868|PPIH_MOUSE Peptidyl-prolyl cis-trans isomerase H OS=Mus musculus OX=10090 GN=Ppih PE=1 SV=1 && PF00160:Cyclophilin type peptidyl-prolyl cis-trans isomerase/CLD	-
ENSMUSG00000041757	43.6086	55.7096	49.673	15.3343	9.28767	12.9968	49.6638	12.5396	1.98573	3.40307e-06	8.53217e-05	Plekha6	1	133091948	133231173	+	12530	protein_coding	pleckstrin homology domain containing, family A member 6 [Source:MGI Symbol;Acc:MGI:2388662] && sp|Q7TQG1|PKHA6_MOUSE Pleckstrin homology domain-containing family A member 6 OS=Mus musculus OX=10090 GN=Plekha6 PE=1 SV=1 && -	-
ENSMUSG00000000782	93.3377	129.012	107.456	30.6687	32.5068	60.6515	109.935	41.2757	1.38408	3.9219e-06	9.75494e-05	Tcf7	11	52143198	52174158	-	3019	protein_coding	transcription factor 7, T cell specific [Source:MGI Symbol;Acc:MGI:98507] && sp|Q00417|TCF7_MOUSE Transcription factor 7 OS=Mus musculus OX=10090 GN=Tcf7 PE=1 SV=2 && PF00505:HMG (high mobility group) box|PF08347:N-terminal CTNNB1 binding	HMG
ENSMUSG00000040327	109.404	83.0758	101.374	37.058	41.7945	42.4561	97.9511	40.4362	1.27442	4.0737e-06	0.000101005	Cul9	17	46811498	46857314	-	12198	protein_coding	cullin 9 [Source:MGI Symbol;Acc:MGI:1925559] && sp|Q80TT8|CUL9_MOUSE Cullin-9 OS=Mus musculus OX=10090 GN=Cul9 PE=1 SV=2 && PF11515:Mouse development and cellular proliferation protein Cullin-7	-
ENSMUSG00000017400	110.934	93.8268	104.415	46.003	44.1164	44.189	103.059	44.7695	1.20599	4.17507e-06	0.000103029	Stac2	11	97927449	97944288	-	3139	protein_coding	SH3 and cysteine rich domain 2 [Source:MGI Symbol;Acc:MGI:2144518] && sp|Q8R1B0|STAC2_MOUSE SH3 and cysteine-rich domain-containing protein 2 OS=Mus musculus OX=10090 GN=Stac2 PE=1 SV=1 && PF14604:Variant SH3 domain|PF00130:Phorbol esters/diacylglycerol binding domain (C1 domain)|PF16664:Unstructured on SH3 and cysteine-rich domain-containing protein 2	-
ENSMUSG00000073197	32.1327	17.5925	27.3708	1.27786	2.32192	0	25.6987	1.19993	4.5547	4.70367e-06	0.000114987	5730507C01Rik	12	18564511	18585255	+	2542	protein_coding	RIKEN cDNA 5730507C01 gene [Source:MGI Symbol;Acc:MGI:1917882] && sp|E9QAG8|ZN431_MOUSE Zinc finger protein 431 OS=Mus musculus OX=10090 GN=Znf431 PE=1 SV=1 && PF13465:Zinc-finger double domain|PF00096:Zinc finger, C2H2 type|PF01352:KRAB box	zf-C2H2
ENSMUSG00000002289	133.886	118.261	110.497	57.5038	65.0137	44.189	120.881	55.5688	1.13545	5.84419e-06	0.000141107	Angptl4	17	33992724	34000804	-	3541	protein_coding	angiopoietin-like 4 [Source:MGI Symbol;Acc:MGI:1888999] && sp|Q9Z1P8|ANGL4_MOUSE Angiopoietin-related protein 4 OS=Mus musculus OX=10090 GN=Angptl4 PE=1 SV=1 && PF00147:Fibrinogen beta and gamma chains, C-terminal globular domain	-
ENSMUSG00000075585	72.681	85.0305	90.2224	8.94504	39.4726	28.5929	82.6446	25.6702	1.6678	6.68839e-06	0.000160255	6330403L08Rik	5	138980811	138986332	+	5522	lncRNA	RIKEN cDNA 6330403L08 gene [Source:MGI Symbol;Acc:MGI:1917994] && - && -	-
ENSMUSG00000038319	87.2172	75.2569	82.1125	26.8351	34.8288	33.7916	81.5289	31.8185	1.35205	7.49384e-06	0.000177653	Kcnh2	5	24524587	24556602	-	4845	protein_coding	potassium voltage-gated channel, subfamily H (eag-related), member 2 [Source:MGI Symbol;Acc:MGI:1341722] && sp|O35219|KCNH2_MOUSE Potassium voltage-gated channel subfamily H member 2 OS=Mus musculus OX=10090 GN=Kcnh2 PE=1 SV=2 && PF00520:Ion transport protein|PF00027:Cyclic nucleotide-binding domain|PF13426:PAS domain	-
ENSMUSG00000005803	92.5727	103.6	102.387	57.5038	30.1849	34.658	99.5201	40.7822	1.30111	7.71062e-06	0.00018142	Sqor	2	122607157	122651489	+	4084	protein_coding	sulfide quinone oxidoreductase [Source:MGI Symbol;Acc:MGI:1929899] && sp|Q9R112|SQOR_MOUSE Sulfide:quinone oxidoreductase, mitochondrial OS=Mus musculus OX=10090 GN=Sqor PE=1 SV=3 && PF07992:Pyridine nucleotide-disulphide oxidoreductase	-
ENSMUSG00000049303	68.0906	80.1437	57.7829	26.8351	20.8973	25.1271	68.6724	24.2865	1.49999	1.03723e-05	0.000236585	Syt12	19	4495936	4527475	-	5539	protein_coding	synaptotagmin XII [Source:MGI Symbol;Acc:MGI:2159601] && sp|Q920N7|SYT12_MOUSE Synaptotagmin-12 OS=Mus musculus OX=10090 GN=Syt12 PE=1 SV=1 && PF00168:C2 domain	-
ENSMUSG00000003411	69.6208	64.5059	56.7692	17.8901	30.1849	11.2639	63.6319	19.7796	1.71191	1.03977e-05	0.000236819	Rab3b	4	108736260	108800521	+	3524	protein_coding	RAB3B, member RAS oncogene family [Source:MGI Symbol;Acc:MGI:1917158] && sp|Q9CZT8|RAB3B_MOUSE Ras-related protein Rab-3B OS=Mus musculus OX=10090 GN=Rab3b PE=1 SV=1 && PF00071:Ras family	-
ENSMUSG00000003279	49.7291	20.5246	33.4533	8.94504	2.32192	5.1987	34.569	5.48855	2.68255	1.18695e-05	0.000266851	Dlgap1	17	70276068	71128408	+	17890	protein_coding	DLG associated protein 1 [Source:MGI Symbol;Acc:MGI:1346065] && sp|Q9D415|DLGP1_MOUSE Disks large-associated protein 1 OS=Mus musculus OX=10090 GN=Dlgap1 PE=1 SV=3 && PF03359:Guanylate-kinase-associated protein (GKAP) protein	-
ENSMUSG00000028864	78.0365	76.2342	89.2087	38.3359	24.3801	33.7916	81.1598	32.1692	1.33469	1.38469e-05	0.000304749	Hgf	5	16758493	16825150	+	7186	protein_coding	hepatocyte growth factor [Source:MGI Symbol;Acc:MGI:96079] && sp|Q08048|HGF_MOUSE Hepatocyte growth factor OS=Mus musculus OX=10090 GN=Hgf PE=1 SV=1 && PF00051:Kringle domain|PF00089:Trypsin|PF00024:PAN domain	-
ENSMUSG00000044349	82.6268	85.0305	61.8378	12.7786	42.9555	13.8632	76.4984	23.1991	1.73494	1.51263e-05	0.000328751	Snhg11	2	158217558	158228071	+	8527	protein_coding	small nucleolar RNA host gene 11 [Source:MGI Symbol;Acc:MGI:2441845] && sp|Q9D7G9|MISS_MOUSE MAPK-interacting and spindle-stabilizing protein OS=Mus musculus OX=10090 GN=Mapk1ip1 PE=1 SV=1 && -	-
ENSMUSG00000043219	99.4582	109.465	131.786	46.003	55.726	56.3193	113.569	52.6828	1.09872	1.56149e-05	0.000338431	Hoxa6	6	52183268	52185702	-	874	protein_coding	homeobox A6 [Source:MGI Symbol;Acc:MGI:96178] && sp|P09092|HXA6_MOUSE Homeobox protein Hox-A6 OS=Mus musculus OX=10090 GN=Hoxa6 PE=3 SV=2 && PF00046:Homeodomain	Homeobox
ENSMUSG00000026259	35.958	42.0266	41.5631	11.5008	3.48288	11.2639	39.8492	8.74916	2.17155	1.64035e-05	0.0003545	Ngef	1	87404556	87501592	-	3905	protein_coding	neuronal guanine nucleotide exchange factor [Source:MGI Symbol;Acc:MGI:1858414] && sp|Q8CHT1|NGEF_MOUSE Ephexin-1 OS=Mus musculus OX=10090 GN=Ngef PE=1 SV=1 && -	-
ENSMUSG00000007682	32.1327	18.5699	23.3159	3.83359	1.16096	2.59935	24.6728	2.5313	3.30377	1.64242e-05	0.0003545	Dio2	12	90691326	90705212	-	5815	protein_coding	deiodinase, iodothyronine, type II [Source:MGI Symbol;Acc:MGI:1338833] && sp|Q9Z1Y9|IOD2_MOUSE Type II iodothyronine deiodinase OS=Mus musculus OX=10090 GN=Dio2 PE=1 SV=4 && PF00837:Iodothyronine deiodinase	-
ENSMUSG00000054863	24.482	30.2982	19.261	1.27786	4.64384	1.7329	24.6804	2.55153	3.2915	1.71917e-05	0.000366032	Tafa5	15	87428500	87643565	+	2908	protein_coding	TAFA chemokine like family member 5 [Source:MGI Symbol;Acc:MGI:2146182] && sp|Q91WE9|TAFA5_MOUSE Chemokine-like protein TAFA-5 OS=Mus musculus OX=10090 GN=Tafa5 PE=1 SV=2 && -	-
ENSMUSG00000028023	55.0846	63.5285	84.14	29.3908	19.7363	22.5277	67.5844	23.8849	1.50396	1.97208e-05	0.000411484	Pitx2	3	128993527	129013240	+	4726	protein_coding	paired-like homeodomain transcription factor 2 [Source:MGI Symbol;Acc:MGI:109340] && sp|P97474|PITX2_MOUSE Pituitary homeobox 2 OS=Mus musculus OX=10090 GN=Pitx2 PE=1 SV=2 && -	-
ENSMUSG00000000296	64.2653	70.3701	71.9752	30.6687	26.7021	21.6613	68.8702	26.344	1.39928	2.27959e-05	0.000470016	Tpd52l1	10	31208372	31321954	-	1323	protein_coding	tumor protein D52-like 1 [Source:MGI Symbol;Acc:MGI:1298386] && sp|O54818|TPD53_MOUSE Tumor protein D53 OS=Mus musculus OX=10090 GN=Tpd52l1 PE=1 SV=1 && PF04201:Tumour protein D52 family	-
ENSMUSG00000019987	32.8977	36.1624	35.4807	7.66717	4.64384	9.53095	34.8469	7.28065	2.23461	2.34417e-05	0.000482063	Arg1	10	24791119	24803382	-	2228	protein_coding	arginase, liver [Source:MGI Symbol;Acc:MGI:88070] && sp|Q61176|ARGI1_MOUSE Arginase-1 OS=Mus musculus OX=10090 GN=Arg1 PE=1 SV=1 && PF00491:Arginase family	-
ENSMUSG00000025504	53.5544	70.3701	53.728	25.5572	18.5753	16.4626	59.2175	20.1984	1.56751	2.5553e-05	0.000520697	Eps8l2	7	140918793	140942933	+	5377	protein_coding	EPS8-like 2 [Source:MGI Symbol;Acc:MGI:2138828] && sp|Q99K30|ES8L2_MOUSE Epidermal growth factor receptor kinase substrate 8-like protein 2 OS=Mus musculus OX=10090 GN=Eps8l2 PE=1 SV=1 && PF08416:Phosphotyrosine-binding domain	-
ENSMUSG00000022438	92.5727	96.7588	84.14	31.9466	48.7603	38.9903	91.1572	39.899	1.19011	2.7566e-05	0.000555931	Parvb	15	84116244	84199889	+	4416	protein_coding	parvin, beta [Source:MGI Symbol;Acc:MGI:2153063] && sp|Q9ES46|PARVB_MOUSE Beta-parvin OS=Mus musculus OX=10090 GN=Parvb PE=1 SV=1 && -	-
ENSMUSG00000067780	16.8314	31.2756	18.2472	1.27786	0	0.86645	22.1181	0.714771	4.94949	2.88814e-05	0.00057726	Pi15	1	17672125	17701163	+	6923	protein_coding	peptidase inhibitor 15 [Source:MGI Symbol;Acc:MGI:1934659] && sp|Q8BS03|PI15_MOUSE Peptidase inhibitor 15 OS=Mus musculus OX=10090 GN=Pi15 PE=2 SV=2 && PF00188:Cysteine-rich secretory protein family	-
ENSMUSG00000050368	13.0061	21.502	22.3022	0	0	0.86645	18.9367	0.288817	5.59743	3.06334e-05	0.000607627	Hoxd10	2	74522268	74525449	+	1816	protein_coding	homeobox D10 [Source:MGI Symbol;Acc:MGI:96202] && sp|P28359|HXD10_MOUSE Homeobox protein Hox-D10 OS=Mus musculus OX=10090 GN=Hoxd10 PE=1 SV=2 && PF00046:Homeodomain	Homeobox
ENSMUSG00000056755	24.482	28.3435	28.3846	2.55572	3.48288	6.06515	27.07	4.03458	2.69002	3.28267e-05	0.000645413	Grm7	6	110622542	111544191	+	5886	protein_coding	glutamate receptor, metabotropic 7 [Source:MGI Symbol;Acc:MGI:1351344] && sp|Q68ED2|GRM7_MOUSE Metabotropic glutamate receptor 7 OS=Mus musculus OX=10090 GN=Grm7 PE=1 SV=1 && PF01094:Receptor family ligand binding region	-
ENSMUSG00000036412	106.344	95.7815	76.0301	48.5588	35.9897	38.9903	92.7185	41.1796	1.18109	3.56371e-05	0.000695433	Arsi	18	61044852	61051633	+	2975	protein_coding	arylsulfatase i [Source:MGI Symbol;Acc:MGI:2670959] && sp|Q32KI9|ARSI_MOUSE Arylsulfatase I OS=Mus musculus OX=10090 GN=Arsi PE=2 SV=1 && PF00884:Sulfatase	-
ENSMUSG00000053219	84.922	98.7136	82.1125	11.5008	55.726	19.9284	88.5827	29.0517	1.61215	4.20635e-05	0.000804212	Raet1e	10	22034468	22250038	+	2159	protein_coding	retinoic acid early transcript 1E [Source:MGI Symbol;Acc:MGI:2675273] && sp|Q9CZQ6|RAE1E_MOUSE Retinoic acid early-inducible protein 1-epsilon OS=Mus musculus OX=10090 GN=Raet1e PE=1 SV=1 && PF14586:Class I Histocompatibility antigen, NKG2D ligand, domains 1 and 2	-
ENSMUSG00000047281	42.0785	34.2077	38.5219	5.11145	12.7705	10.3974	38.2694	9.42647	2.0052	4.64097e-05	0.000879371	Sfn	4	133327867	133329479	-	1613	protein_coding	stratifin [Source:MGI Symbol;Acc:MGI:1891831] && sp|O70456|1433S_MOUSE 14-3-3 protein sigma OS=Mus musculus OX=10090 GN=Sfn PE=1 SV=2 && PF00244:14-3-3 protein	-
ENSMUSG00000047842	70.3858	59.6191	50.6868	19.1679	23.2192	23.3942	60.2306	21.9271	1.4554	4.98958e-05	0.000937491	Diras2	13	52658416	52685315	-	4786	protein_coding	DIRAS family, GTP-binding RAS-like 2 [Source:MGI Symbol;Acc:MGI:1915453] && sp|Q5PR73|DIRA2_MOUSE GTP-binding protein Di-Ras2 OS=Mus musculus OX=10090 GN=Diras2 PE=1 SV=1 && -	-
ENSMUSG00000033450	35.1929	44.9587	34.467	16.6122	5.80479	2.59935	38.2062	8.33878	2.26575	5.01581e-05	0.000941291	Tagap	17	8144832	8153729	+	3080	protein_coding	T cell activation Rho GTPase activating protein [Source:MGI Symbol;Acc:MGI:3615484] && sp|B2RWW0|TAGAP_MOUSE T-cell activation Rho GTPase-activating protein OS=Mus musculus OX=10090 GN=Tagap PE=2 SV=2 && PF00620:RhoGAP domain	-
ENSMUSG00000021469	20.6567	30.2982	24.3296	2.55572	0	6.06515	25.0949	2.87362	3.02392	5.11448e-05	0.000955134	Msx2	13	53620920	53627110	-	3279	protein_coding	msh homeobox 2 [Source:MGI Symbol;Acc:MGI:97169] && sp|Q03358|MSX2_MOUSE Homeobox protein MSX-2 OS=Mus musculus OX=10090 GN=Msx2 PE=1 SV=2 && PF00046:Homeodomain	Homeobox
ENSMUSG00000014158	78.8015	83.0758	88.195	37.058	39.4726	36.3909	83.3574	37.6405	1.14707	6.05655e-05	0.00111523	Trpv4	5	114760213	114796482	-	4076	protein_coding	transient receptor potential cation channel, subfamily V, member 4 [Source:MGI Symbol;Acc:MGI:1926945] && sp|Q9EPK8|TRPV4_MOUSE Transient receptor potential cation channel subfamily V member 4 OS=Mus musculus OX=10090 GN=Trpv4 PE=1 SV=1 && PF00520:Ion transport protein	-
ENSMUSG00000033595	34.4278	41.0492	26.3571	5.11145	6.96575	10.3974	33.9447	7.49153	2.14443	6.49923e-05	0.0011856	Lgi3	14	70768125	70775764	+	3899	protein_coding	leucine-rich repeat LGI family, member 3 [Source:MGI Symbol;Acc:MGI:2182619] && sp|Q8K406|LGI3_MOUSE Leucine-rich repeat LGI family member 3 OS=Mus musculus OX=10090 GN=Lgi3 PE=1 SV=1 && PF13855:Leucine rich repeat|PF03736:EPTP domain	-
ENSMUSG00000025789	49.7291	37.1398	35.4807	15.3343	8.12671	11.2639	40.7832	11.575	1.83132	8.19132e-05	0.00146695	St8sia2	7	73588867	73663438	-	5384	protein_coding	ST8 alpha-N-acetyl-neuraminide alpha-2,8-sialyltransferase 2 [Source:MGI Symbol;Acc:MGI:106020] && sp|O35696|SIA8B_MOUSE Alpha-2,8-sialyltransferase 8B OS=Mus musculus OX=10090 GN=St8sia2 PE=1 SV=2 && PF00777:Glycosyltransferase family 29 (sialyltransferase)	-
ENSMUSG00000044734	104.814	110.442	90.2224	47.2809	44.1164	57.1857	101.826	49.5277	1.0318	8.29124e-05	0.00148146	Serpinb1a	13	33026075	33035168	-	2303	protein_coding	serine (or cysteine) peptidase inhibitor, clade B, member 1a [Source:MGI Symbol;Acc:MGI:1913472] && sp|Q9D154|ILEUA_MOUSE Leukocyte elastase inhibitor A OS=Mus musculus OX=10090 GN=Serpinb1a PE=1 SV=1 && PF00079:Serpin (serine protease inhibitor)	-
ENSMUSG00000047907	83.3919	86.0079	94.2774	44.7252	44.1164	34.658	87.8924	41.1665	1.1034	8.55476e-05	0.0015216	Tshz2	2	169474933	169913736	+	7781	protein_coding	teashirt zinc finger family member 2 [Source:MGI Symbol;Acc:MGI:2153084] && sp|Q68FE9|TSH2_MOUSE Teashirt homolog 2 OS=Mus musculus OX=10090 GN=Tshz2 PE=1 SV=1 && -	zf-C2H2
ENSMUSG00000115149	16.0663	15.6378	25.3434	0	0	2.59935	19.0158	0.86645	4.20834	8.586e-05	0.00152543	9330188P03Rik	14	105826910	105869488	+	4583	lncRNA	RIKEN cDNA 9330188P03 gene [Source:MGI Symbol;Acc:MGI:2686435] && - && -	-
ENSMUSG00000074637	38.2532	14.6604	28.3846	1.27786	5.80479	5.1987	27.0994	4.09379	2.69438	8.6321e-05	0.00153188	Sox2	3	34704554	34706610	+	2057	protein_coding	SRY (sex determining region Y)-box 2 [Source:MGI Symbol;Acc:MGI:98364] && sp|P48431|SOX2_HUMAN Transcription factor SOX-2 OS=Homo sapiens OX=9606 GN=SOX2 PE=1 SV=1 && PF12336:SOX transcription factor|PF00505:HMG (high mobility group) box	HMG
ENSMUSG00000094634	25.2471	28.3435	9.12362	0	1.16096	3.4658	20.9047	1.54225	3.61791	9.63888e-05	0.00168998	Gm3468	14	16361108	16382478	+	1955	protein_coding	predicted gene 3468 [Source:MGI Symbol;Acc:MGI:3781644] && - && PF04822:Takusan	-
ENSMUSG00000031189	35.1929	43.0039	29.3983	2.55572	12.7705	9.53095	35.8651	8.28574	2.08793	9.66512e-05	0.00169221	Aff2	X	68403900	68911643	+	7267	protein_coding	AF4/FMR2 family, member 2 [Source:MGI Symbol;Acc:MGI:1202294] && sp|O55112|AFF2_MOUSE AF4/FMR2 family member 2 OS=Mus musculus OX=10090 GN=Aff2 PE=2 SV=2 && -	-
ENSMUSG00000056508	24.482	10.751	19.261	1.27786	1.16096	0.86645	18.1647	1.10176	4.07951	0.000105087	0.00182562	1700001K19Rik	12	110634122	110649053	-	955	protein_coding	RIKEN cDNA 1700001K19 gene [Source:MGI Symbol;Acc:MGI:1913573] && - && -	-
ENSMUSG00000000317	61.9701	76.2342	62.8516	19.1679	33.6678	27.7264	67.0186	26.854	1.31048	0.000112066	0.00193292	Bcl6b	11	70114954	70120624	-	3719	protein_coding	B cell CLL/lymphoma 6, member B [Source:MGI Symbol;Acc:MGI:1278332] && sp|O88282|BCL6B_MOUSE B-cell CLL/lymphoma 6 member B protein OS=Mus musculus OX=10090 GN=Bcl6b PE=1 SV=1 && -	ZBTB
ENSMUSG00000036030	66.5605	58.6417	80.0851	29.3908	25.5411	30.3258	68.4291	28.4192	1.26317	0.000114634	0.0019718	Prtg	9	72714156	72824573	+	9158	protein_coding	protogenin [Source:MGI Symbol;Acc:MGI:2444710] && sp|Q2EY15|PRTG_MOUSE Protogenin OS=Mus musculus OX=10090 GN=Prtg PE=2 SV=1 && PF13927:Immunoglobulin domain|PF00041:Fibronectin type III domain|PF07679:Immunoglobulin I-set domain	-
ENSMUSG00000004864	44.3737	56.687	52.7142	19.1679	23.2192	9.53095	51.2583	17.306	1.59347	0.000120487	0.00206118	Mapk13	17	28988271	28999207	+	3150	protein_coding	mitogen-activated protein kinase 13 [Source:MGI Symbol;Acc:MGI:1346864] && sp|Q9Z1B7|MK13_MOUSE Mitogen-activated protein kinase 13 OS=Mus musculus OX=10090 GN=Mapk13 PE=1 SV=2 && -	-
ENSMUSG00000030554	97.9281	80.1437	88.195	15.3343	48.7603	43.3225	88.7556	35.8057	1.29304	0.00012069	0.00206238	Synm	7	67379908	67409490	-	7933	protein_coding	synemin, intermediate filament protein [Source:MGI Symbol;Acc:MGI:2661187] && sp|Q70IV5|SYNEM_MOUSE Synemin OS=Mus musculus OX=10090 GN=Synm PE=1 SV=2 && PF00038:Intermediate filament protein	-
ENSMUSG00000047686	23.717	28.3435	15.206	2.55572	2.32192	4.33225	22.4222	3.06996	2.82938	0.000122412	0.00208726	Rtl3	X	105880688	105884250	-	2948	protein_coding	retrotransposon Gag like 3 [Source:MGI Symbol;Acc:MGI:2685221] && sp|Q6P1Y1|RTL3_MOUSE Retrotransposon Gag-like protein 3 OS=Mus musculus OX=10090 GN=Rtl3 PE=1 SV=1 && -	-
ENSMUSG00000055560	19.8916	30.2982	10.1374	3.83359	1.16096	0.86645	20.1091	1.95367	3.45154	0.000128456	0.00217847	Zfp459	13	67553828	67569537	-	3669	protein_coding	zinc finger protein 459 [Source:MGI Symbol;Acc:MGI:3040701] && sp|P16372|ZFP58_MOUSE Zinc finger protein 58 OS=Mus musculus OX=10090 GN=Zfp58 PE=2 SV=2 && PF00096:Zinc finger, C2H2 type|PF01352:KRAB box	zf-C2H2
ENSMUSG00000002980	68.0906	51.8002	52.7142	28.113	23.2192	11.2639	57.535	20.8653	1.50022	0.000139683	0.00234351	Bcam	7	19490056	19504941	-	3199	protein_coding	basal cell adhesion molecule [Source:MGI Symbol;Acc:MGI:1929940] && sp|Q9R069|BCAM_MOUSE Basal cell adhesion molecule OS=Mus musculus OX=10090 GN=Bcam PE=1 SV=1 && PF08205:CD80-like C2-set immunoglobulin domain|PF13895:Immunoglobulin domain|PF13927:Immunoglobulin domain	-
ENSMUSG00000072494	54.3195	68.4153	91.2362	21.7237	34.8288	29.4593	71.3237	28.6706	1.30312	0.00014341	0.00239577	Ppp1r3e	14	55110126	55115007	-	2508	protein_coding	protein phosphatase 1, regulatory subunit 3E [Source:MGI Symbol;Acc:MGI:2145790] && sp|Q8BRJ4|PPR3E_MOUSE Protein phosphatase 1 regulatory subunit 3E OS=Mus musculus OX=10090 GN=Ppp1r3e PE=1 SV=2 && PF03370:Carbohydrate/starch-binding module (family 21)	-
ENSMUSG00000075316	37.4881	47.8907	31.4258	8.94504	11.6096	12.9968	38.9349	11.1838	1.78388	0.000145468	0.00241727	Scn9a	2	66310424	66465306	-	12772	protein_coding	sodium channel, voltage-gated, type IX, alpha [Source:MGI Symbol;Acc:MGI:107636] && sp|Q62205|SCN9A_MOUSE Sodium channel protein type 9 subunit alpha OS=Mus musculus OX=10090 GN=Scn9a PE=1 SV=2 && PF06512:Sodium ion transport-associated|PF00520:Ion transport protein|PF11933:Cytoplasmic domain of voltage-gated Na+ ion channel	-
ENSMUSG00000047787	101.753	122.17	121.648	37.058	47.5993	77.9805	115.191	54.2126	1.06151	0.000149626	0.0024811	Flrt1	19	7069366	7083094	-	5872	protein_coding	fibronectin leucine rich transmembrane protein 1 [Source:MGI Symbol;Acc:MGI:3026647] && sp|Q6RKD8|FLRT1_MOUSE Leucine-rich repeat transmembrane protein FLRT1 OS=Mus musculus OX=10090 GN=Flrt1 PE=1 SV=2 && -	-
ENSMUSG00000069170	18.3615	26.3888	17.2335	3.83359	0	3.4658	20.6613	2.43313	3.06153	0.000158288	0.00260817	Adgrv1	13	81243187	81781273	-	24878	protein_coding	adhesion G protein-coupled receptor V1 [Source:MGI Symbol;Acc:MGI:1274784] && sp|Q8VHN7|AGRV1_MOUSE Adhesion G-protein coupled receptor V1 OS=Mus musculus OX=10090 GN=Adgrv1 PE=1 SV=1 && PF13385:Concanavalin A-like lectin/glucanases superfamily|PF00002:7 transmembrane receptor (Secretin family)|PF03160:Calx-beta domain|PF03736:EPTP domain	-
ENSMUSG00000015533	27.5423	17.5925	11.1511	1.27786	1.16096	2.59935	18.762	1.67939	3.42963	0.000163903	0.00268937	Itga2	13	114969617	115068636	-	7133	protein_coding	integrin alpha 2 [Source:MGI Symbol;Acc:MGI:96600] && sp|Q62469|ITA2_MOUSE Integrin alpha-2 OS=Mus musculus OX=10090 GN=Itga2 PE=1 SV=2 && PF00092:von Willebrand factor type A domain|PF08441:Integrin alpha|PF01839:FG-GAP repeat	-
ENSMUSG00000030559	26.7772	26.3888	12.1648	5.11145	2.32192	1.7329	21.7769	3.05542	2.89731	0.000171292	0.00279637	Rab38	7	88079481	88140780	+	1577	protein_coding	RAB38, member RAS oncogene family [Source:MGI Symbol;Acc:MGI:1919683] && sp|Q8QZZ8|RAB38_MOUSE Ras-related protein Rab-38 OS=Mus musculus OX=10090 GN=Rab38 PE=1 SV=1 && PF00071:Ras family	-
ENSMUSG00000098702	102.518	87.9626	77.0439	47.2809	45.2774	37.2574	89.175	43.2719	1.05648	0.000176029	0.00286435	1500015A07Rik	18	61859461	61868988	+	2296	lncRNA	RIKEN cDNA 1500015A07 gene [Source:MGI Symbol;Acc:MGI:1916232] && - && -	-
ENSMUSG00000045573	50.4942	49.8455	66.9065	23.0015	17.4144	23.3942	55.7487	21.27	1.38278	0.000188131	0.00304861	Penk	4	4133531	4138819	-	1634	protein_coding	preproenkephalin [Source:MGI Symbol;Acc:MGI:104629] && sp|P22005|PENK_MOUSE Proenkephalin-A OS=Mus musculus OX=10090 GN=Penk PE=1 SV=2 && PF01160:Vertebrate endogenous opioids neuropeptide	-
ENSMUSG00000118029	28.3073	20.5246	27.3708	2.55572	6.96575	5.1987	25.4009	4.90673	2.35698	0.000202597	0.00325277	ENSMUSG00000118029	19	47240682	47242771	+	2090	TEC	TEC && sp|Q923S6|NEUL1_MOUSE E3 ubiquitin-protein ligase NEURL1 OS=Mus musculus OX=10090 GN=Neurl1 PE=1 SV=1 && -	-
ENSMUSG00000025582	51.2592	51.8002	64.879	21.7237	19.7363	24.2606	55.9795	21.9069	1.34411	0.000212774	0.00338838	Nptx1	11	119429545	119438579	-	5217	protein_coding	neuronal pentraxin 1 [Source:MGI Symbol;Acc:MGI:107811] && sp|Q62443|NPTX1_MOUSE Neuronal pentraxin-1 OS=Mus musculus OX=10090 GN=Nptx1 PE=1 SV=1 && -	-
ENSMUSG00000054162	65.0304	58.6417	66.9065	23.0015	35.9897	7.79805	63.5262	22.2631	1.54486	0.000216388	0.00343894	Spock3	8	63404043	63810137	+	6046	protein_coding	sparc/osteonectin, cwcv and kazal-like domains proteoglycan 3 [Source:MGI Symbol;Acc:MGI:1920152] && sp|Q8BKV0|TICN3_MOUSE Testican-3 OS=Mus musculus OX=10090 GN=Spock3 PE=2 SV=2 && PF07648:Kazal-type serine protease inhibitor domain|PF10591:Secreted protein acidic and rich in cysteine Ca binding region|PF00086:Thyroglobulin type-1 repeat	-
ENSMUSG00000035829	79.5666	74.2795	78.0576	40.8916	39.4726	27.7264	77.3012	36.0302	1.11755	0.000218081	0.00346234	Ppp1r26	2	28336812	28345520	+	5619	protein_coding	protein phosphatase 1, regulatory subunit 26 [Source:MGI Symbol;Acc:MGI:2685193] && sp|Q6A025|PPR26_MOUSE Protein phosphatase 1 regulatory subunit 26 OS=Mus musculus OX=10090 GN=Ppp1r26 PE=2 SV=2 && PF15740:Protein phosphatase 1 regulatory subunit 26 N-terminus	-
ENSMUSG00000025876	32.1327	24.4341	28.3846	2.55572	8.12671	7.79805	28.3171	6.16016	2.16916	0.000225854	0.00357488	Unc5a	13	55097224	55153831	+	4168	protein_coding	unc-5 netrin receptor A [Source:MGI Symbol;Acc:MGI:894682] && sp|Q8K1S4|UNC5A_MOUSE Netrin receptor UNC5A OS=Mus musculus OX=10090 GN=Unc5a PE=1 SV=1 && PF07679:Immunoglobulin I-set domain|PF00090:Thrombospondin type 1 domain|PF00531:Death domain|PF17217:UPA domain|PF00791:ZU5 domain	-
ENSMUSG00000091071	14.5362	17.5925	17.2335	0	0	2.59935	16.4541	0.86645	4.00561	0.000246659	0.00384975	1700030C10Rik	12	20864258	20865728	-	1471	transcribed_unprocessed_pseudogene	RIKEN cDNA 1700030C10 gene [Source:MGI Symbol;Acc:MGI:1916763] && sp|O43150|ASAP2_HUMAN Arf-GAP with SH3 domain, ANK repeat and PH domain-containing protein 2 OS=Homo sapiens OX=9606 GN=ASAP2 PE=1 SV=3 && -	-
ENSMUSG00000017491	22.9519	31.2756	29.3983	8.94504	2.32192	6.9316	27.8753	6.06618	2.1972	0.000249058	0.00388332	Rarb	14	5650540	6038924	+	5265	protein_coding	retinoic acid receptor, beta [Source:MGI Symbol;Acc:MGI:97857] && sp|P22605|RARB_MOUSE Retinoic acid receptor beta OS=Mus musculus OX=10090 GN=Rarb PE=1 SV=1 && PF00105:Zinc finger, C4 type (two domains)|PF00104:Ligand-binding domain of nuclear hormone receptor	THR-like
ENSMUSG00000059173	38.2532	19.5472	44.6043	3.83359	6.96575	12.9968	34.1349	7.93203	2.05495	0.000286112	0.00439116	Pde1a	2	79664797	79959802	-	6012	protein_coding	phosphodiesterase 1A, calmodulin-dependent [Source:MGI Symbol;Acc:MGI:1201792] && sp|Q61481|PDE1A_MOUSE Calcium/calmodulin-dependent 3',5'-cyclic nucleotide phosphodiesterase 1A OS=Mus musculus OX=10090 GN=Pde1a PE=1 SV=3 && PF00233:3'5'-cyclic nucleotide phosphodiesterase|PF08499:3'5'-cyclic nucleotide phosphodiesterase N-terminal	-
ENSMUSG00000056596	85.6871	73.3022	78.0576	42.1695	30.1849	40.7232	79.0156	37.6925	1.06773	0.000309904	0.00471933	Trnp1	4	133218411	133225861	-	1654	protein_coding	TMF1-regulated nuclear protein 1 [Source:MGI Symbol;Acc:MGI:1916789] && sp|Q80ZI1|TRNP1_MOUSE TMF-regulated nuclear protein 1 OS=Mus musculus OX=10090 GN=Trnp1 PE=1 SV=1 && -	-
ENSMUSG00000026249	52.0243	49.8455	50.6868	16.6122	24.3801	18.1955	50.8522	19.7293	1.3681	0.000315517	0.00478621	Serpine2	1	79771914	79838897	-	8287	protein_coding	serine (or cysteine) peptidase inhibitor, clade E, member 2 [Source:MGI Symbol;Acc:MGI:101780] && - && -	-
ENSMUSG00000033491	53.5544	67.438	46.6318	28.113	20.8973	18.1955	55.8747	22.4019	1.33443	0.000330794	0.00498417	Prss35	9	86625702	86640496	+	3444	protein_coding	protease, serine 35 [Source:MGI Symbol;Acc:MGI:2444800] && sp|Q8C0F9|PRS35_MOUSE Inactive serine protease 35 OS=Mus musculus OX=10090 GN=Prss35 PE=2 SV=1 && PF00089:Trypsin	-
ENSMUSG00000031790	49.7291	47.8907	50.6868	23.0015	16.2534	18.1955	49.4355	19.1501	1.37566	0.000341338	0.00511355	Mmp15	8	96078896	96101708	+	5397	protein_coding	matrix metallopeptidase 15 [Source:MGI Symbol;Acc:MGI:109320] && sp|O54732|MMP15_MOUSE Matrix metalloproteinase-15 OS=Mus musculus OX=10090 GN=Mmp15 PE=2 SV=1 && -	-
ENSMUSG00000052516	32.8977	33.2303	32.4395	10.2229	12.7705	5.1987	32.8559	9.39738	1.83952	0.000369987	0.00550589	Robo2	16	73688727	74208713	-	16983	protein_coding	roundabout guidance receptor 2 [Source:MGI Symbol;Acc:MGI:1890110] && sp|Q7TPD3|ROBO2_MOUSE Roundabout homolog 2 OS=Mus musculus OX=10090 GN=Robo2 PE=1 SV=2 && PF00041:Fibronectin type III domain|PF07679:Immunoglobulin I-set domain|PF13927:Immunoglobulin domain	-
ENSMUSG00000039114	50.4942	58.6417	50.6868	25.5572	23.2192	15.5961	53.2742	21.4575	1.33143	0.000382952	0.00567189	Nrn1	13	36909335	36919105	-	2249	protein_coding	neuritin 1 [Source:MGI Symbol;Acc:MGI:1915654] && sp|Q8CFV4|NRN1_MOUSE Neuritin OS=Mus musculus OX=10090 GN=Nrn1 PE=1 SV=1 && PF15056:Neuritin protein family	-
ENSMUSG00000047591	14.5362	22.4793	21.2884	3.83359	3.48288	1.7329	19.4347	3.01645	2.72902	0.000391869	0.00578754	Mafa	15	75617339	75620077	-	2739	protein_coding	v-maf musculoaponeurotic fibrosarcoma oncogene family, protein A (avian) [Source:MGI Symbol;Acc:MGI:2673307] && sp|Q8CF90|MAFA_MOUSE Transcription factor MafA OS=Mus musculus OX=10090 GN=Mafa PE=1 SV=1 && PF03131:bZIP Maf transcription factor|PF08383:Maf N-terminal region	TF_bZIP
ENSMUSG00000078867	49.7291	26.3888	20.2747	7.66717	5.80479	10.3974	32.1309	7.95646	2.00374	0.00041187	0.00603175	Gm14418	2	177078917	177090113	-	2441	protein_coding	predicted gene 14418 [Source:MGI Symbol;Acc:MGI:3702408] && sp|Q8BZW4|ZN120_MOUSE Zinc finger protein 120 OS=Mus musculus OX=10090 GN=Zfp120 PE=2 SV=1 && -	-
ENSMUSG00000063296	32.8977	34.2077	23.3159	5.11145	11.6096	6.9316	30.1404	7.88421	1.93777	0.000426228	0.00621044	Tmem117	15	94527113	94993979	+	4890	protein_coding	transmembrane protein 117 [Source:MGI Symbol;Acc:MGI:2444580] && sp|Q8BH18|TM117_MOUSE Transmembrane protein 117 OS=Mus musculus OX=10090 GN=Tmem117 PE=1 SV=1 && PF15113:TMEM117 protein family	-
ENSMUSG00000049382	9.94582	14.6604	12.1648	0	0	0.86645	12.257	0.288817	4.97234	0.00043415	0.00629337	Krt8	15	101905133	101912917	-	1958	protein_coding	keratin 8 [Source:MGI Symbol;Acc:MGI:96705] && sp|P11679|K2C8_MOUSE Keratin, type II cytoskeletal 8 OS=Mus musculus OX=10090 GN=Krt8 PE=1 SV=4 && PF16208:Keratin type II head|PF00038:Intermediate filament protein	-
ENSMUSG00000051043	26.7772	13.6831	29.3983	7.66717	2.32192	3.4658	23.2862	4.48496	2.41425	0.000487809	0.00698777	Gprc5c	11	114741978	114763443	+	5245	protein_coding	G protein-coupled receptor, family C, group 5, member C [Source:MGI Symbol;Acc:MGI:1917605] && sp|Q8K3J9|GPC5C_MOUSE G-protein coupled receptor family C group 5 member C OS=Mus musculus OX=10090 GN=Gprc5c PE=1 SV=2 && -	-
ENSMUSG00000026979	26.0122	20.5246	35.4807	1.27786	10.4486	6.06515	27.3392	5.93055	2.18329	0.000508707	0.00721397	Psd4	2	24257592	24304966	+	11786	protein_coding	pleckstrin and Sec7 domain containing 4 [Source:MGI Symbol;Acc:MGI:2674093] && sp|Q8BLR5|PSD4_MOUSE PH and SEC7 domain-containing protein 4 OS=Mus musculus OX=10090 GN=Psd4 PE=1 SV=1 && PF01369:Sec7 domain|PF15410:Pleckstrin homology domain	-
ENSMUSG00000052921	63.5003	51.8002	89.2087	33.2244	29.024	28.5929	68.1697	30.2804	1.17293	0.000512452	0.00725238	Arhgef15	11	68833981	68848306	-	6483	protein_coding	Rho guanine nucleotide exchange factor (GEF) 15 [Source:MGI Symbol;Acc:MGI:3045246] && sp|Q5FWH6|ARHGF_MOUSE Rho guanine nucleotide exchange factor 15 OS=Mus musculus OX=10090 GN=Arhgef15 PE=1 SV=1 && PF00621:RhoGEF domain	-
ENSMUSG00000021070	22.1868	19.5472	24.3296	1.27786	1.16096	7.79805	22.0212	3.41229	2.5762	0.000516362	0.00729612	Bdkrb2	12	105529485	105561496	+	3792	protein_coding	bradykinin receptor, beta 2 [Source:MGI Symbol;Acc:MGI:102845] && sp|P32299|BKRB2_MOUSE B2 bradykinin receptor OS=Mus musculus OX=10090 GN=Bdkrb2 PE=2 SV=4 && PF00001:7 transmembrane receptor (rhodopsin family)	-
ENSMUSG00000036602	66.5605	69.3927	63.8653	6.38931	11.6096	0	66.6062	5.99963	3.50419	0.000522629	0.00737137	Alx1	10	102834568	102866076	-	5756	protein_coding	ALX homeobox 1 [Source:MGI Symbol;Acc:MGI:104621] && sp|Q8C8B0|ALX1_MOUSE ALX homeobox protein 1 OS=Mus musculus OX=10090 GN=Alx1 PE=1 SV=1 && PF03826:OAR domain|PF00046:Homeodomain	Homeobox
ENSMUSG00000059325	22.1868	16.6152	7.09615	2.55572	0	0.86645	15.2994	1.14072	3.82138	0.000535239	0.00752889	Hopx	5	77234835	77262968	-	1516	protein_coding	HOP homeobox [Source:MGI Symbol;Acc:MGI:1916782] && sp|Q8R1H0|HOP_MOUSE Homeodomain-only protein OS=Mus musculus OX=10090 GN=Hopx PE=1 SV=1 && -	-
ENSMUSG00000049404	16.8314	16.6152	15.206	0	1.16096	3.4658	16.2175	1.54225	3.24916	0.000536385	0.00753825	Rarres1	3	67386305	67422856	-	1325	protein_coding	retinoic acid receptor responder (tazarotene induced) 1 [Source:MGI Symbol;Acc:MGI:1924461] && sp|P49788|TIG1_HUMAN Retinoic acid receptor responder protein 1 OS=Homo sapiens OX=9606 GN=RARRES1 PE=1 SV=2 && PF06907:Latexin	-
ENSMUSG00000061451	61.2051	49.8455	53.728	29.3908	18.5753	21.6613	54.9262	23.2091	1.25484	0.0005729	0.00795159	Tmem151a	19	5120887	5135559	-	4807	protein_coding	transmembrane protein 151A [Source:MGI Symbol;Acc:MGI:2147713] && sp|Q6GQT5|T151A_MOUSE Transmembrane protein 151A OS=Mus musculus OX=10090 GN=Tmem151a PE=1 SV=1 && -	-
ENSMUSG00000029217	69.6208	65.4833	71.9752	40.8916	26.7021	30.3258	69.0264	32.6398	1.08939	0.000595605	0.00822303	Tec	5	72913059	73025826	-	3744	protein_coding	tec protein tyrosine kinase [Source:MGI Symbol;Acc:MGI:98662] && sp|P24604|TEC_MOUSE Tyrosine-protein kinase Tec OS=Mus musculus OX=10090 GN=Tec PE=1 SV=2 && PF00779:BTK motif|PF00017:SH2 domain|PF00018:SH3 domain|PF07714:Protein tyrosine kinase|PF00169:PH domain	-
ENSMUSG00000030137	35.958	27.3661	39.5357	8.94504	2.32192	15.5961	34.2866	8.95435	1.89238	0.000619819	0.00851232	Tuba8	6	121187655	121203813	+	2263	protein_coding	tubulin, alpha 8 [Source:MGI Symbol;Acc:MGI:1858225] && sp|Q9JJZ2|TBA8_MOUSE Tubulin alpha-8 chain OS=Mus musculus OX=10090 GN=Tuba8 PE=1 SV=1 && PF00091:Tubulin/FtsZ family, GTPase domain|PF03953:Tubulin C-terminal domain	-
ENSMUSG00000000142	45.1387	37.1398	33.4533	2.55572	19.7363	11.2639	38.5773	11.1853	1.77395	0.000624516	0.00855434	Axin2	11	108811175	108841609	+	5506	protein_coding	axin 2 [Source:MGI Symbol;Acc:MGI:1270862] && sp|O88566|AXIN2_MOUSE Axin-2 OS=Mus musculus OX=10090 GN=Axin2 PE=1 SV=2 && -	-
ENSMUSG00000039410	30.6025	31.2756	24.3296	6.38931	1.16096	12.1303	28.7359	6.56019	2.07662	0.000708222	0.00950158	Prdm16	4	154400582	154721330	-	9321	protein_coding	PR domain containing 16 [Source:MGI Symbol;Acc:MGI:1917923] && sp|A2A935|PRD16_MOUSE Histone-lysine N-methyltransferase PRDM16 OS=Mus musculus OX=10090 GN=Prdm16 PE=1 SV=1 && -	zf-C2H2
ENSMUSG00000038903	13.7711	15.6378	13.1786	0	0	2.59935	14.1958	0.86645	3.80178	0.00073159	0.00976287	Ccdc68	18	70058497	70102555	+	2440	protein_coding	coiled-coil domain containing 68 [Source:MGI Symbol;Acc:MGI:3612676] && sp|Q8BVC4|CCD68_MOUSE Coiled-coil domain-containing protein 68 OS=Mus musculus OX=10090 GN=Ccdc68 PE=2 SV=1 && -	-
ENSMUSG00000087381	22.1868	12.7057	27.3708	0	3.48288	6.06515	20.7545	3.18268	2.61142	0.000761575	0.0100964	Gm16008	4	156106465	156116100	-	1324	lncRNA	predicted gene 16008 [Source:MGI Symbol;Acc:MGI:3802048] && sp|O35714|TNR18_MOUSE Tumor necrosis factor receptor superfamily member 18 OS=Mus musculus OX=10090 GN=Tnfrsf18 PE=1 SV=1 && -	-
ENSMUSG00000054793	50.4942	70.3701	69.9477	33.2244	29.024	25.1271	63.604	29.1251	1.13198	0.000783121	0.0103383	Cadm4	7	24181448	24203964	+	2161	protein_coding	cell adhesion molecule 4 [Source:MGI Symbol;Acc:MGI:2449088] && sp|Q8R464|CADM4_MOUSE Cell adhesion molecule 4 OS=Mus musculus OX=10090 GN=Cadm4 PE=1 SV=1 && -	-
ENSMUSG00000001604	29.0724	26.3888	15.206	3.83359	4.64384	6.9316	23.5557	5.13634	2.17087	0.000790869	0.0104142	Tcea3	4	135975040	136002209	+	1400	protein_coding	transcription elongation factor A (SII), 3 [Source:MGI Symbol;Acc:MGI:1196908] && sp|P23881|TCEA3_MOUSE Transcription elongation factor A protein 3 OS=Mus musculus OX=10090 GN=Tcea3 PE=1 SV=3 && PF08711:TFIIS helical bundle-like domain|PF01096:Transcription factor S-II (TFIIS)|PF07500:Transcription factor S-II (TFIIS), central domain	-
ENSMUSG00000029322	33.6628	31.2756	16.2198	1.27786	8.12671	8.6645	27.0527	6.02302	2.12595	0.000800976	0.010512	Plac8	5	100701591	100720111	-	1592	protein_coding	placenta-specific 8 [Source:MGI Symbol;Acc:MGI:2445289] && sp|Q9JI48|PLAC8_MOUSE Placenta-specific gene 8 protein OS=Mus musculus OX=10090 GN=Plac8 PE=1 SV=1 && PF04749:PLAC8 family	-
ENSMUSG00000075707	16.8314	17.5925	21.2884	1.27786	4.64384	3.4658	18.5708	3.12917	2.54161	0.000833269	0.010854	Dio3	12	110245502	110247531	+	2030	protein_coding	deiodinase, iodothyronine type III [Source:MGI Symbol;Acc:MGI:1306782] && sp|Q91ZI8|IOD3_MOUSE Thyroxine 5-deiodinase OS=Mus musculus OX=10090 GN=Dio3 PE=1 SV=4 && PF00837:Iodothyronine deiodinase	-
ENSMUSG00000000627	32.1327	41.0492	35.4807	15.3343	13.9315	7.79805	36.2209	12.3546	1.57872	0.00084175	0.0109553	Sema4f	6	82888866	82916750	-	5290	protein_coding	sema domain, immunoglobulin domain (Ig), TM domain, and short cytoplasmic domain [Source:MGI Symbol;Acc:MGI:1340055] && sp|Q9Z123|SEM4F_MOUSE Semaphorin-4F OS=Mus musculus OX=10090 GN=Sema4f PE=1 SV=2 && PF01437:Plexin repeat|PF01403:Sema domain	-
ENSMUSG00000031613	11.4759	9.77362	11.1511	0	0	0.86645	10.8002	0.288817	4.79416	0.00085454	0.0110484	Hpgd	8	56747620	56774078	+	1683	protein_coding	hydroxyprostaglandin dehydrogenase 15 (NAD) [Source:MGI Symbol;Acc:MGI:108085] && sp|Q8VCC1|PGDH_MOUSE 15-hydroxyprostaglandin dehydrogenase [NAD(+)] OS=Mus musculus OX=10090 GN=Hpgd PE=1 SV=1 && PF00106:short chain dehydrogenase	-
ENSMUSG00000003585	71.1509	57.6644	60.8241	28.113	18.5753	37.2574	63.2131	27.9819	1.16118	0.000882596	0.0113177	Sec14l2	11	4047039	4073415	-	3505	protein_coding	SEC14-like lipid binding 2 [Source:MGI Symbol;Acc:MGI:1915065] && sp|Q99J08|S14L2_MOUSE SEC14-like protein 2 OS=Mus musculus OX=10090 GN=Sec14l2 PE=1 SV=1 && PF00650:CRAL/TRIO domain	-
ENSMUSG00000116358	53.5544	54.7323	47.6455	23.0015	18.5753	25.1271	51.9774	22.2346	1.21905	0.000890749	0.011413	Gm49450	15	98830018	98851432	-	899	protein_coding	predicted gene, 49450 [Source:MGI Symbol;Acc:MGI:6155101] && sp|P81947|TBA1B_BOVIN Tubulin alpha-1B chain OS=Bos taurus OX=9913 PE=1 SV=2 && PF00091:Tubulin/FtsZ family, GTPase domain	-
ENSMUSG00000030116	13.7711	18.5699	24.3296	3.83359	4.64384	1.7329	18.8902	3.40344	2.51167	0.000927086	0.0117536	Mfap5	6	122482804	122506249	+	3589	protein_coding	microfibrillar associated protein 5 [Source:MGI Symbol;Acc:MGI:1354387] && sp|Q9QZJ6|MFAP5_MOUSE Microfibrillar-associated protein 5 OS=Mus musculus OX=10090 GN=Mfap5 PE=1 SV=1 && -	-
ENSMUSG00000024112	47.4339	28.3435	47.6455	19.1679	12.7705	12.9968	41.141	14.9784	1.47414	0.000946998	0.011948	Cacna1h	17	25593259	25652757	-	9763	protein_coding	calcium channel, voltage-dependent, T type, alpha 1H subunit [Source:MGI Symbol;Acc:MGI:1928842] && sp|O88427|CAC1H_MOUSE Voltage-dependent T-type calcium channel subunit alpha-1H OS=Mus musculus OX=10090 GN=Cacna1h PE=1 SV=3 && -	-
ENSMUSG00000049691	16.0663	27.3661	23.3159	3.83359	4.64384	6.06515	22.2495	4.84752	2.16783	0.0009669	0.0121502	Nkx3-2	5	41918826	41921844	-	1718	protein_coding	NK3 homeobox 2 [Source:MGI Symbol;Acc:MGI:108015] && sp|P97503|NKX32_MOUSE Homeobox protein Nkx-3.2 OS=Mus musculus OX=10090 GN=Nkx3-2 PE=1 SV=2 && PF00046:Homeodomain	Homeobox
ENSMUSG00000071369	41.3134	17.5925	32.4395	6.38931	5.80479	12.1303	30.4485	8.10814	1.87942	0.000972558	0.0122017	Map3k5	10	19810218	20018499	+	6086	protein_coding	mitogen-activated protein kinase kinase kinase 5 [Source:MGI Symbol;Acc:MGI:1346876] && sp|O35099|M3K5_MOUSE Mitogen-activated protein kinase kinase kinase 5 OS=Mus musculus OX=10090 GN=Map3k5 PE=1 SV=3 && PF13281:Domain of unknown function (DUF4071)|PF00069:Protein kinase domain	-
ENSMUSG00000057182	13.7711	14.6604	11.1511	0	2.32192	0.86645	13.1942	1.06279	3.62306	0.00107681	0.0132654	Scn3a	2	65287462	65397971	-	12717	protein_coding	sodium channel, voltage-gated, type III, alpha [Source:MGI Symbol;Acc:MGI:98249] && sp|A2ASI5|SCN3A_MOUSE Sodium channel protein type 3 subunit alpha OS=Mus musculus OX=10090 GN=Scn3a PE=1 SV=1 && PF00520:Ion transport protein|PF06512:Sodium ion transport-associated|PF11933:Cytoplasmic domain of voltage-gated Na+ ion channel	-
ENSMUSG00000113506	18.3615	23.4567	6.08241	0	1.16096	3.4658	15.9669	1.54225	3.23965	0.00108279	0.0133182	Gm49377	12	22634130	22637636	-	1206	transcribed_unprocessed_pseudogene	predicted gene, 49377 [Source:MGI Symbol;Acc:MGI:6121597] && sp|E9QAG8|ZN431_MOUSE Zinc finger protein 431 OS=Mus musculus OX=10090 GN=Znf431 PE=1 SV=1 && PF01352:KRAB box	zf-C2H2
ENSMUSG00000092284	10.7109	16.6152	13.1786	0	0	2.59935	13.5015	0.86645	3.72995	0.0010959	0.0134492	Gm8801	17	36258138	36263189	+	1064	unprocessed_pseudogene	predicted gene 8801 [Source:MGI Symbol;Acc:MGI:3779813] && sp|Q80W00|PP1RA_MOUSE Serine/threonine-protein phosphatase 1 regulatory subunit 10 OS=Mus musculus OX=10090 GN=Ppp1r10 PE=1 SV=1 && -	-
ENSMUSG00000082192	30.6025	31.2756	23.3159	15.3343	4.64384	1.7329	28.398	7.23703	2.04707	0.00119923	0.0144776	Gm14719	X	48749837	48750176	+	340	processed_pseudogene	predicted gene 14719 [Source:MGI Symbol;Acc:MGI:3705771] && sp|Q9CR37|PPDPF_MOUSE Pancreatic progenitor cell differentiation and proliferation factor OS=Mus musculus OX=10090 GN=Ppdpf PE=1 SV=1 && -	-
ENSMUSG00000051111	45.1387	18.5699	22.3022	6.38931	5.80479	10.3974	28.6703	7.5305	1.91235	0.00122337	0.014735	Sv2c	13	96091102	96269085	-	9700	protein_coding	synaptic vesicle glycoprotein 2c [Source:MGI Symbol;Acc:MGI:1922459] && sp|Q69ZS6|SV2C_MOUSE Synaptic vesicle glycoprotein 2C OS=Mus musculus OX=10090 GN=Sv2c PE=1 SV=2 && PF00083:Sugar (and other) transporter|PF07690:Major Facilitator Superfamily|PF13599:Pentapeptide repeats (9 copies)	-
ENSMUSG00000022623	16.0663	13.6831	13.1786	1.27786	1.16096	2.59935	14.3093	1.67939	3.03425	0.00123006	0.0148042	Shank3	15	89383826	89444464	+	9236	protein_coding	SH3 and multiple ankyrin repeat domains 3 [Source:MGI Symbol;Acc:MGI:1930016] && sp|Q4ACU6|SHAN3_MOUSE SH3 and multiple ankyrin repeat domains protein 3 OS=Mus musculus OX=10090 GN=Shank3 PE=1 SV=3 && PF17820:PDZ domain|PF12796:Ankyrin repeats (3 copies)|PF07653:Variant SH3 domain|PF00536:SAM domain (Sterile alpha motif)	-
ENSMUSG00000041741	19.8916	27.3661	29.3983	10.2229	6.96575	3.4658	25.552	6.88482	1.93391	0.00129106	0.015373	Pde3a	6	141194995	141453174	+	12737	protein_coding	phosphodiesterase 3A, cGMP inhibited [Source:MGI Symbol;Acc:MGI:1860764] && sp|Q9Z0X4|PDE3A_MOUSE cGMP-inhibited 3',5'-cyclic phosphodiesterase A OS=Mus musculus OX=10090 GN=Pde3a PE=1 SV=1 && PF00233:3'5'-cyclic nucleotide phosphodiesterase	-
ENSMUSG00000042357	7.65063	18.5699	17.2335	3.83359	0	0.86645	14.4847	1.56668	3.28892	0.00135893	0.0160229	Gjb5	4	127248602	127251974	-	1721	protein_coding	gap junction protein, beta 5 [Source:MGI Symbol;Acc:MGI:95723] && sp|Q02739|CXB5_MOUSE Gap junction beta-5 protein OS=Mus musculus OX=10090 GN=Gjb5 PE=2 SV=1 && PF00029:Connexin	-
ENSMUSG00000041954	24.482	37.1398	21.2884	7.66717	2.32192	11.2639	27.6367	7.08431	1.92608	0.00136754	0.0161122	Tnfrsf18	4	156110621	156113352	+	1524	protein_coding	tumor necrosis factor receptor superfamily, member 18 [Source:MGI Symbol;Acc:MGI:894675] && sp|O35714|TNR18_MOUSE Tumor necrosis factor receptor superfamily member 18 OS=Mus musculus OX=10090 GN=Tnfrsf18 PE=1 SV=1 && -	-
ENSMUSG00000051177	30.6025	33.2303	19.261	10.2229	3.48288	9.53095	27.6979	7.74557	1.83315	0.00147335	0.0171654	Plcb1	2	134627987	135317178	+	11115	protein_coding	phospholipase C, beta 1 [Source:MGI Symbol;Acc:MGI:97613] && sp|Q9Z1B3|PLCB1_MOUSE 1-phosphatidylinositol 4,5-bisphosphate phosphodiesterase beta-1 OS=Mus musculus OX=10090 GN=Plcb1 PE=1 SV=2 && -	-
ENSMUSG00000019590	32.1327	33.2303	14.1923	2.55572	10.4486	6.9316	26.5184	6.64532	1.98564	0.00149814	0.0173895	Cyb561	11	105824528	105844162	-	3653	protein_coding	cytochrome b-561 [Source:MGI Symbol;Acc:MGI:103253] && sp|Q60720|CY561_MOUSE Transmembrane ascorbate-dependent reductase CYB561 OS=Mus musculus OX=10090 GN=Cyb561 PE=1 SV=2 && PF03188:Eukaryotic cytochrome b561	-
ENSMUSG00000029337	22.1868	23.4567	13.1786	2.55572	1.16096	6.9316	19.6074	3.54943	2.39099	0.00153225	0.0177329	Fgf5	5	98402043	98424889	+	2501	protein_coding	fibroblast growth factor 5 [Source:MGI Symbol;Acc:MGI:95519] && sp|P15656|FGF5_MOUSE Fibroblast growth factor 5 OS=Mus musculus OX=10090 GN=Fgf5 PE=2 SV=1 && PF00167:Fibroblast growth factor	-
ENSMUSG00000117922	10.7109	11.7283	31.4258	2.55572	4.64384	1.7329	17.955	2.97749	2.61334	0.00163414	0.0187597	Gm50397	18	39766156	39868012	-	672	lncRNA	predicted gene, 50397 [Source:MGI Symbol;Acc:MGI:6303305] && - && -	-
ENSMUSG00000032076	83.3919	75.2569	57.7829	42.1695	23.2192	40.7232	72.1439	35.3706	1.02816	0.00166818	0.0190945	Cadm1	9	47441471	47769413	+	11798	protein_coding	cell adhesion molecule 1 [Source:MGI Symbol;Acc:MGI:1889272] && sp|Q8R5M8|CADM1_MOUSE Cell adhesion molecule 1 OS=Mus musculus OX=10090 GN=Cadm1 PE=1 SV=2 && -	-
ENSMUSG00000031298	69.6208	59.6191	74.0027	33.2244	24.3801	41.5896	67.7475	33.0647	1.0218	0.00166998	0.0191011	Adgrg2	X	159173686	159281066	+	5278	protein_coding	adhesion G protein-coupled receptor G2 [Source:MGI Symbol;Acc:MGI:2446854] && sp|Q8CJ12|AGRG2_MOUSE Adhesion G-protein coupled receptor G2 OS=Mus musculus OX=10090 GN=Adgrg2 PE=1 SV=1 && PF01825:GPCR proteolysis site, GPS, motif|PF00002:7 transmembrane receptor (Secretin family)	-
ENSMUSG00000020524	27.5423	28.3435	22.3022	1.27786	9.28767	9.53095	26.0627	6.69883	1.91613	0.00167635	0.019146	Gria1	11	56902213	57221070	+	6043	protein_coding	glutamate receptor, ionotropic, AMPA1 (alpha 1) [Source:MGI Symbol;Acc:MGI:95808] && sp|P23818|GRIA1_MOUSE Glutamate receptor 1 OS=Mus musculus OX=10090 GN=Gria1 PE=1 SV=1 && -	-
ENSMUSG00000105189	11.4759	9.77362	29.3983	1.27786	4.64384	1.7329	16.8826	2.55153	2.73205	0.00175092	0.0198387	Gm7774	5	126103005	126103537	-	533	processed_pseudogene	predicted gene 7774 [Source:MGI Symbol;Acc:MGI:3646056] && sp|Q8VE99|CC115_MOUSE Coiled-coil domain-containing protein 115 OS=Mus musculus OX=10090 GN=Ccdc115 PE=1 SV=1 && -	-
ENSMUSG00000038402	19.8916	45.936	41.5631	10.2229	4.64384	17.329	35.7969	10.7319	1.69572	0.0017526	0.0198433	Foxf2	13	31809799	31815386	+	2363	protein_coding	forkhead box F2 [Source:MGI Symbol;Acc:MGI:1347479] && sp|O54743|FOXF2_MOUSE Forkhead box protein F2 OS=Mus musculus OX=10090 GN=Foxf2 PE=2 SV=2 && PF00250:Forkhead domain	Fork head
ENSMUSG00000036098	31.3676	44.9587	45.6181	19.1679	10.4486	17.329	40.6481	15.6485	1.36973	0.00179001	0.0201953	Myrf	19	10185636	10218112	-	8562	protein_coding	myelin regulatory factor [Source:MGI Symbol;Acc:MGI:2684944] && sp|Q3UR85|MYRF_MOUSE Myelin regulatory factor OS=Mus musculus OX=10090 GN=Myrf PE=1 SV=2 && PF13884:Chaperone of endosialidase|PF13888:Myelin gene regulatory factor C-terminal domain 2|PF13887:Myelin gene regulatory factor -C-terminal domain 1|PF05224:NDT80 / PhoG like DNA-binding family	NDT80/PhoG
ENSMUSG00000003617	60.44	34.2077	51.7005	21.7237	26.7021	11.2639	48.7827	19.8965	1.32258	0.00179013	0.0201953	Cp	3	20011218	20063309	+	9566	protein_coding	ceruloplasmin [Source:MGI Symbol;Acc:MGI:88476] && sp|Q61147|CERU_MOUSE Ceruloplasmin OS=Mus musculus OX=10090 GN=Cp PE=1 SV=2 && PF07731:Multicopper oxidase|PF07732:Multicopper oxidase|PF00394:Multicopper oxidase	-
ENSMUSG00000037347	35.1929	26.3888	22.3022	11.5008	6.96575	7.79805	27.9613	8.75485	1.69616	0.00183535	0.0205575	Chst7	X	19925799	19963760	+	2206	protein_coding	carbohydrate (N-acetylglucosamino) sulfotransferase 7 [Source:MGI Symbol;Acc:MGI:1891767] && sp|Q9EP78|CHST7_MOUSE Carbohydrate sulfotransferase 7 OS=Mus musculus OX=10090 GN=Chst7 PE=2 SV=1 && PF00685:Sulfotransferase domain	-
ENSMUSG00000037868	56.6147	61.5738	46.6318	21.7237	31.3459	24.2606	54.9401	25.7767	1.09342	0.00210951	0.0230035	Egr2	10	67371305	67378018	+	3398	protein_coding	early growth response 2 [Source:MGI Symbol;Acc:MGI:95296] && sp|P08152|EGR2_MOUSE E3 SUMO-protein ligase EGR2 OS=Mus musculus OX=10090 GN=Egr2 PE=1 SV=3 && PF00096:Zinc finger, C2H2 type|PF11928:Early growth response N-terminal domain	zf-C2H2
ENSMUSG00000026639	32.8977	23.4567	9.12362	5.11145	4.64384	5.1987	21.826	4.98466	2.13889	0.00214387	0.0233294	Lamb3	1	192890007	193026186	+	6612	protein_coding	laminin, beta 3 [Source:MGI Symbol;Acc:MGI:99915] && sp|Q61087|LAMB3_MOUSE Laminin subunit beta-3 OS=Mus musculus OX=10090 GN=Lamb3 PE=1 SV=2 && PF00055:Laminin N-terminal (Domain VI)|PF00053:Laminin EGF domain	-
ENSMUSG00000035131	16.0663	7.8189	16.2198	0	0	3.4658	13.3683	1.15527	3.32959	0.00215669	0.0234365	Brinp3	1	146370498	146778210	+	7003	protein_coding	bone morphogenetic protein/retinoic acid inducible neural specific 3 [Source:MGI Symbol;Acc:MGI:2443035] && sp|Q499E0|BRNP3_MOUSE BMP/retinoic acid-inducible neural-specific protein 3 OS=Mus musculus OX=10090 GN=Brinp3 PE=2 SV=2 && PF01823:MAC/Perforin domain	-
ENSMUSG00000099876	20.6567	24.4341	15.206	2.55572	2.32192	7.79805	20.0989	4.22523	2.18076	0.00217395	0.0235913	Gm29650	Y	1048393	1049134	+	742	lncRNA	predicted gene 29650 [Source:MGI Symbol;Acc:MGI:5580356] && - && -	-
ENSMUSG00000021256	48.9641	75.2569	44.6043	31.9466	20.8973	24.2606	56.2751	25.7015	1.13587	0.00222714	0.0241184	Vash1	12	86725474	86738865	+	2599	protein_coding	vasohibin 1 [Source:MGI Symbol;Acc:MGI:2442543] && sp|Q8C1W1|VASH1_MOUSE Tubulinyl-Tyr carboxypeptidase 1 OS=Mus musculus OX=10090 GN=Vash1 PE=1 SV=4 && PF14822:Vasohibin	-
ENSMUSG00000056643	34.4278	35.185	35.4807	11.5008	13.9315	14.7297	35.0312	13.3873	1.37785	0.002327	0.0250097	Chst13	6	90285331	90302167	-	1653	protein_coding	carbohydrate sulfotransferase 13 [Source:MGI Symbol;Acc:MGI:1919047] && sp|Q8NET6|CHSTD_HUMAN Carbohydrate sulfotransferase 13 OS=Homo sapiens OX=9606 GN=CHST13 PE=1 SV=1 && PF03567:Sulfotransferase family	-
ENSMUSG00000022103	32.1327	20.5246	20.2747	10.2229	4.64384	6.06515	24.3107	6.97729	1.8279	0.00238926	0.0255212	Gfra2	14	71127560	71217278	+	3539	protein_coding	glial cell line derived neurotrophic factor family receptor alpha 2 [Source:MGI Symbol;Acc:MGI:1195462] && sp|O08842|GFRA2_MOUSE GDNF family receptor alpha-2 OS=Mus musculus OX=10090 GN=Gfra2 PE=1 SV=2 && -	-
ENSMUSG00000052981	16.0663	7.8189	12.1648	2.55572	1.16096	0	12.0167	1.23889	3.42582	0.00243093	0.0258502	Ube2ql1	13	69850951	69888008	-	2674	protein_coding	ubiquitin-conjugating enzyme E2Q family-like 1 [Source:MGI Symbol;Acc:MGI:1924230] && sp|A0PJN4|U2QL1_MOUSE Ubiquitin-conjugating enzyme E2Q-like protein 1 OS=Mus musculus OX=10090 GN=Ube2ql1 PE=2 SV=2 && -	-
ENSMUSG00000020848	30.6025	26.3888	28.3846	6.38931	11.6096	10.3974	28.4586	9.46543	1.5762	0.00258716	0.0272064	Doc2b	11	75659792	75686875	-	4361	protein_coding	double C2, beta [Source:MGI Symbol;Acc:MGI:1100497] && sp|P70169|DOC2B_MOUSE Double C2-like domain-containing protein beta OS=Mus musculus OX=10090 GN=Doc2b PE=1 SV=2 && PF00168:C2 domain	-
ENSMUSG00000073514	11.4759	8.79626	12.1648	1.27786	1.16096	0	10.8123	0.81294	3.87336	0.00262661	0.0275495	Dok6	18	89310548	89787652	-	13804	protein_coding	docking protein 6 [Source:MGI Symbol;Acc:MGI:3639495] && sp|Q2MHE5|DOK6_MOUSE Docking protein 6 OS=Mus musculus OX=10090 GN=Dok6 PE=1 SV=1 && -	-
ENSMUSG00000030806	28.3073	37.1398	27.3708	16.6122	5.80479	9.53095	30.9393	10.6493	1.55554	0.00277868	0.0289123	Stx1b	7	127403072	127423721	-	4802	protein_coding	syntaxin 1B [Source:MGI Symbol;Acc:MGI:1930705] && sp|P61266|STX1B_HUMAN Syntaxin-1B OS=Homo sapiens OX=9606 GN=STX1B PE=1 SV=1 && -	-
ENSMUSG00000031147	12.241	16.6152	12.1648	0	0	4.33225	13.6737	1.44408	3.04797	0.00285081	0.0294283	Magix	X	7539403	7547490	-	2910	protein_coding	MAGI family member, X-linked [Source:MGI Symbol;Acc:MGI:1859644] && sp|Q4KL35|MAGIX_MOUSE PDZ domain-containing protein MAGIX OS=Mus musculus OX=10090 GN=Magix PE=1 SV=1 && PF00595:PDZ domain	-
ENSMUSG00000002831	60.44	46.9134	61.8378	8.94504	27.863	34.658	56.3971	23.822	1.21381	0.00287586	0.0296284	Plin4	17	56407591	56416803	-	6350	protein_coding	perilipin 4 [Source:MGI Symbol;Acc:MGI:1929709] && sp|O88492|PLIN4_MOUSE Perilipin-4 OS=Mus musculus OX=10090 GN=Plin4 PE=1 SV=2 && PF03036:Perilipin family	-
ENSMUSG00000038248	31.3676	22.4793	20.2747	3.83359	9.28767	8.6645	24.7072	7.26192	1.74958	0.00301512	0.0307198	Sobp	10	42878496	43050526	-	5529	protein_coding	sine oculis binding protein [Source:MGI Symbol;Acc:MGI:1924427] && sp|Q0P5V2|SOBP_MOUSE Sine oculis-binding protein homolog OS=Mus musculus OX=10090 GN=Sobp PE=1 SV=1 && PF15279:Sine oculis-binding protein	-
ENSMUSG00000036928	81.8618	64.5059	46.6318	31.9466	34.8288	30.3258	64.3332	32.367	1.00104	0.00302545	0.0307456	Stag3	5	138278502	138310655	+	5733	protein_coding	stromal antigen 3 [Source:MGI Symbol;Acc:MGI:1355311] && sp|O70576|STAG3_MOUSE Cohesin subunit SA-3 OS=Mus musculus OX=10090 GN=Stag3 PE=1 SV=2 && -	-
novel.51	12.241	8.79626	10.1374	1.27786	0	0.86645	10.3915	0.714771	3.86747	0.00310648	0.0314055	-	17	35761994	35762385	+	392	-	- && - && -	-
ENSMUSG00000097084	26.7772	27.3661	35.4807	10.2229	1.16096	14.7297	29.8747	8.7045	1.74113	0.00313309	0.0315586	Foxl1	8	121854679	121857383	+	2705	protein_coding	forkhead box L1 [Source:MGI Symbol;Acc:MGI:1347469] && sp|Q64731|FOXL1_MOUSE Forkhead box protein L1 OS=Mus musculus OX=10090 GN=Foxl1 PE=2 SV=2 && PF00250:Forkhead domain	Fork head
ENSMUSG00000084277	72.681	74.2795	42.5769	25.5572	32.5068	34.658	63.1791	30.9074	1.02692	0.00314324	0.0315937	Gm11702	11	115548317	115548385	-	69	processed_pseudogene	predicted gene 11702 [Source:MGI Symbol;Acc:MGI:3649846] && - && -	-
ENSMUSG00000034177	28.3073	27.3661	36.4945	11.5008	6.96575	13.8632	30.7226	10.7766	1.49228	0.00316765	0.0318187	Rnf43	11	87553548	87626365	+	6558	protein_coding	ring finger protein 43 [Source:MGI Symbol;Acc:MGI:2442609] && sp|Q5NCP0|RNF43_MOUSE E3 ubiquitin-protein ligase RNF43 OS=Mus musculus OX=10090 GN=Rnf43 PE=1 SV=1 && -	-
ENSMUSG00000024134	19.1266	20.5246	22.3022	1.27786	6.96575	6.9316	20.6511	5.0584	1.98423	0.00317816	0.0318834	Six2	17	85991705	85995702	-	2119	protein_coding	sine oculis-related homeobox 2 [Source:MGI Symbol;Acc:MGI:102778] && sp|Q62232|SIX2_MOUSE Homeobox protein SIX2 OS=Mus musculus OX=10090 GN=Six2 PE=1 SV=2 && PF16878:Transcriptional regulator, SIX1, N-terminal SD domain|PF00046:Homeodomain	Homeobox
ENSMUSG00000084910	48.199	47.8907	45.6181	25.5572	23.2192	17.329	47.2359	22.0351	1.11642	0.00320212	0.0320426	C630043F03Rik	4	72119585	72133589	+	2581	lncRNA	RIKEN cDNA C630043F03 gene [Source:MGI Symbol;Acc:MGI:1915535] && - && -	-
ENSMUSG00000036298	45.1387	27.3661	66.9065	10.2229	29.024	14.7297	46.4705	17.9922	1.36873	0.00332181	0.0330166	Slc2a13	15	91151899	91457464	-	8367	protein_coding	solute carrier family 2 (facilitated glucose transporter), member 13 [Source:MGI Symbol;Acc:MGI:2146030] && sp|Q3UHK1|MYCT_MOUSE Proton myo-inositol cotransporter OS=Mus musculus OX=10090 GN=Slc2a13 PE=1 SV=2 && PF00083:Sugar (and other) transporter	-
ENSMUSG00000029510	38.2532	51.8002	24.3296	14.0565	18.5753	12.1303	38.1277	14.9207	1.36427	0.00332273	0.0330166	Gpc2	5	138271917	138278267	-	4274	protein_coding	glypican 2 (cerebroglycan) [Source:MGI Symbol;Acc:MGI:1919201] && sp|Q8BKV1|GPC2_MOUSE Glypican-2 OS=Mus musculus OX=10090 GN=Gpc2 PE=2 SV=1 && PF01153:Glypican	-
novel.37	19.8916	14.6604	22.3022	1.27786	0	8.6645	18.9514	3.31412	2.39503	0.00341983	0.0337673	-	13	113854949	113860491	-	317	-	- && - && -	-
ENSMUSG00000066026	46.6689	46.9134	51.7005	28.113	17.4144	22.5277	48.4276	22.685	1.09797	0.00347113	0.0341234	Dhrs3	4	144619397	144654779	+	2927	protein_coding	dehydrogenase/reductase (SDR family) member 3 [Source:MGI Symbol;Acc:MGI:1315215] && sp|O88876|DHRS3_MOUSE Short-chain dehydrogenase/reductase 3 OS=Mus musculus OX=10090 GN=Dhrs3 PE=1 SV=2 && -	-
ENSMUSG00000028782	39.0182	41.0492	49.673	5.11145	15.0925	27.7264	43.2468	15.9768	1.38796	0.00356183	0.0348619	Adgrb2	4	129878663	129916426	+	6487	protein_coding	adhesion G protein-coupled receptor B2 [Source:MGI Symbol;Acc:MGI:2451244] && sp|Q8CGM1|AGRB2_MOUSE Adhesion G protein-coupled receptor B2 OS=Mus musculus OX=10090 GN=Adgrb2 PE=1 SV=2 && PF00002:7 transmembrane receptor (Secretin family)|PF00090:Thrombospondin type 1 domain|PF01825:GPCR proteolysis site, GPS, motif|PF16489:GPCR-Autoproteolysis INducing (GAIN) domain|PF02793:Hormone receptor domain	-
ENSMUSG00000045659	55.8496	58.6417	45.6181	14.0565	31.3459	28.5929	53.3698	24.6651	1.09924	0.003589	0.0350403	Plekha7	7	115722720	115907611	-	12933	protein_coding	pleckstrin homology domain containing, family A member 7 [Source:MGI Symbol;Acc:MGI:2445094] && sp|Q3UIL6|PKHA7_MOUSE Pleckstrin homology domain-containing family A member 7 OS=Mus musculus OX=10090 GN=Plekha7 PE=1 SV=2 && PF00169:PH domain	-
ENSMUSG00000046523	26.0122	20.5246	13.1786	5.11145	6.96575	3.4658	19.9051	5.181	1.97318	0.00362433	0.0352972	Kctd4	14	76192449	76203646	+	3998	protein_coding	potassium channel tetramerisation domain containing 4 [Source:MGI Symbol;Acc:MGI:1914766] && sp|Q9D7X1|KCTD4_MOUSE BTB/POZ domain-containing protein KCTD4 OS=Mus musculus OX=10090 GN=Kctd4 PE=1 SV=1 && PF02214:BTB/POZ domain	-
ENSMUSG00000046623	14.5362	12.7057	6.08241	0	2.32192	0.86645	11.1081	1.06279	3.38065	0.00368999	0.0357368	Gjb4	4	127244879	127247874	-	1446	protein_coding	gap junction protein, beta 4 [Source:MGI Symbol;Acc:MGI:95722] && sp|Q02738|CXB4_MOUSE Gap junction beta-4 protein OS=Mus musculus OX=10090 GN=Gjb4 PE=1 SV=1 && PF00029:Connexin	-
ENSMUSG00000021559	48.9641	33.2303	39.5357	8.94504	18.5753	21.6613	40.5767	16.3939	1.28587	0.00370242	0.0358351	Dapk1	13	60749761	60911005	+	9012	protein_coding	death associated protein kinase 1 [Source:MGI Symbol;Acc:MGI:1916885] && sp|Q80YE7|DAPK1_MOUSE Death-associated protein kinase 1 OS=Mus musculus OX=10090 GN=Dapk1 PE=1 SV=3 && PF00069:Protein kinase domain|PF12796:Ankyrin repeats (3 copies)|PF00531:Death domain	-
ENSMUSG00000022382	23.717	18.5699	15.206	5.11145	4.64384	5.1987	19.1643	4.98466	1.94635	0.00378699	0.036451	Wnt7b	15	85419638	85466674	-	4898	protein_coding	wingless-type MMTV integration site family, member 7B [Source:MGI Symbol;Acc:MGI:98962] && sp|P28047|WNT7B_MOUSE Protein Wnt-7b OS=Mus musculus OX=10090 GN=Wnt7b PE=1 SV=1 && -	-
ENSMUSG00000054256	49.7291	49.8455	46.6318	28.113	25.5411	15.5961	48.7355	23.0834	1.10113	0.00380448	0.0365744	Msi1	5	115567658	115593757	+	5800	protein_coding	musashi RNA-binding protein 1 [Source:MGI Symbol;Acc:MGI:107376] && sp|Q61474|MSI1H_MOUSE RNA-binding protein Musashi homolog 1 OS=Mus musculus OX=10090 GN=Msi1 PE=1 SV=1 && PF00076:RNA recognition motif. (a.k.a. RRM, RBD, or RNP domain)	-
ENSMUSG00000041144	41.3134	21.502	25.3434	3.83359	15.0925	9.53095	29.3863	9.48567	1.62735	0.00385094	0.0369077	Dnah7b	1	46105475	46412710	+	19984	protein_coding	dynein, axonemal, heavy chain 7B [Source:MGI Symbol;Acc:MGI:2684953] && sp|Q63170|DYH7_RAT Dynein axonemal heavy chain 7 OS=Rattus norvegicus OX=10116 GN=Dnah7 PE=2 SV=2 && PF18199:Dynein heavy chain C-terminal domain|PF03028:Dynein heavy chain region D6 P-loop domain|PF12774:Hydrolytic ATP binding site of dynein motor region|PF17857:AAA+ lid domain|PF12780:P-loop containing dynein motor region D…	-
ENSMUSG00000118572	19.1266	10.751	8.10988	0	2.32192	2.59935	12.6625	1.64042	2.88068	0.00404302	0.0384743	Gm53023	17	23918473	23919087	-	615	processed_pseudogene	predicted gene, 53023 [Source:MGI Symbol;Acc:MGI:6388915] && - && -	-
ENSMUSG00000057337	48.9641	52.7776	71.9752	12.7786	24.3801	39.8567	57.9056	25.6718	1.1376	0.00408622	0.0388067	Chst3	10	60017354	60055082	-	6497	protein_coding	carbohydrate sulfotransferase 3 [Source:MGI Symbol;Acc:MGI:1858224] && sp|O88199|CHST3_MOUSE Carbohydrate sulfotransferase 3 OS=Mus musculus OX=10090 GN=Chst3 PE=2 SV=1 && -	-
ENSMUSG00000097101	29.8375	20.5246	32.4395	7.66717	6.96575	12.9968	27.6005	9.20989	1.55524	0.00420052	0.0395715	1810034E14Rik	13	64396514	64419666	+	2245	lncRNA	RIKEN cDNA 1810034E14 gene [Source:MGI Symbol;Acc:MGI:1913753] && - && -	-
ENSMUSG00000027514	32.1327	26.3888	23.3159	6.38931	10.4486	11.2639	27.2791	9.36726	1.52685	0.00422746	0.0397386	Zbp1	2	173048405	173060716	-	3529	protein_coding	Z-DNA binding protein 1 [Source:MGI Symbol;Acc:MGI:1927449] && sp|Q9QY24|ZBP1_MOUSE Z-DNA-binding protein 1 OS=Mus musculus OX=10090 GN=Zbp1 PE=1 SV=1 && -	-
ENSMUSG00000032033	13.0061	13.6831	9.12362	1.27786	3.48288	0	11.9376	1.58691	3.00381	0.00425118	0.0399138	Barx2	9	31757340	31824758	-	1968	protein_coding	BarH-like homeobox 2 [Source:MGI Symbol;Acc:MGI:109617] && sp|O08686|BARX2_MOUSE Homeobox protein BarH-like 2 OS=Mus musculus OX=10090 GN=Barx2 PE=2 SV=2 && PF00046:Homeodomain	Homeobox
ENSMUSG00000000861	18.3615	17.5925	15.206	6.38931	3.48288	2.59935	17.0534	4.15718	2.08133	0.00441199	0.0410302	Bcl11a	11	24028056	24124123	+	13175	protein_coding	B cell CLL/lymphoma 11A (zinc finger protein) [Source:MGI Symbol;Acc:MGI:106190] && sp|Q9H165|BC11A_HUMAN B-cell lymphoma/leukemia 11A OS=Homo sapiens OX=9606 GN=BCL11A PE=1 SV=2 && PF00096:Zinc finger, C2H2 type	zf-C2H2
novel.60	51.2592	32.2529	26.3571	19.1679	8.12671	15.5961	36.6231	14.2969	1.36726	0.00459409	0.0423861	-	18	31748109	31749681	-	1573	-	- && - && -	-
ENSMUSG00000114602	18.3615	18.5699	9.12362	2.55572	2.32192	4.33225	15.3517	3.06996	2.29106	0.0046953	0.0430517	Gm49223	13	84422963	84428936	+	395	lncRNA	predicted gene, 49223 [Source:MGI Symbol;Acc:MGI:6118679] && - && -	-
ENSMUSG00000096995	13.7711	17.5925	20.2747	2.55572	5.80479	4.33225	17.2128	4.23092	2.00793	0.00537912	0.0483042	2810029C07Rik	12	111538751	111540836	-	1954	lncRNA	RIKEN cDNA 2810029C07 gene [Source:MGI Symbol;Acc:MGI:1919920] && - && -	-
ENSMUSG00000078134	16.0663	38.1171	58.7966	10.2229	20.8973	8.6645	37.66	13.2616	1.50827	0.00538727	0.0483497	Srsf3-ps	11	98515177	98516487	-	1311	processed_pseudogene	serine and arginine rich splicing factor 3, pseudogene [Source:MGI Symbol;Acc:MGI:3649769] && sp|Q3SZR8|SRSF3_BOVIN Serine/arginine-rich splicing factor 3 OS=Bos taurus OX=9913 GN=SRSF3 PE=2 SV=1 && PF00076:RNA recognition motif. (a.k.a. RRM, RBD, or RNP domain)	-

## Sheet:  86 genes in EV4H
Title: 86 genes common to the DEGs from each KO sample compared to WT controls.
gene_id	WT1	WT2	WT3	KO1	KO2	KO3	gene_name	gene_chr	gene_start	gene_end	gene_strand	gene_length	gene_biotype	gene_description	Family
ENSMUSG00000067608	104.032	72.094	78.9055	0.900937	0.920751	1.67128	Pcna-ps2	19	9260744	9261524	+	781	processed_pseudogene	proliferating cell nuclear antigen pseudogene 2 [Source:MGI Symbol;Acc:MGI:97505] && sp|P17918|PCNA_MOUSE Proliferating cell nuclear antigen OS=Mus musculus OX=10090 GN=Pcna PE=1 SV=2 && PF00705:Proliferating cell nuclear antigen, N-terminal domain|PF02747:Proliferating cell nuclear antigen, C-terminal domain	-
ENSMUSG00000026167	0.222225	0.115369	0.387461	9.02823	10.198	9.34351	Wnt10a	1	74830675	74843338	+	2468	protein_coding	wingless-type MMTV integration site family, member 10A [Source:MGI Symbol;Acc:MGI:108071] && sp|P70701|WN10A_MOUSE Protein Wnt-10a OS=Mus musculus OX=10090 GN=Wnt10a PE=2 SV=1 && -	-
ENSMUSG00000062713	0.649671	0.522781	0.61671	12.858	11.4712	12.9583	Sim2	16	93885790	93927891	+	4221	protein_coding	single-minded family bHLH transcription factor 2 [Source:MGI Symbol;Acc:MGI:98307] && sp|Q61079|SIM2_MOUSE Single-minded homolog 2 OS=Mus musculus OX=10090 GN=Sim2 PE=1 SV=1 && PF00989:PAS fold|PF06621:Single-minded protein C-terminus|PF08447:PAS fold	-
ENSMUSG00000063011	0.894994	0.998972	0.91894	13.9624	15.7246	14.0378	Msln	17	25967587	25973352	-	3064	protein_coding	mesothelin [Source:MGI Symbol;Acc:MGI:1888992] && sp|Q61468|MSLN_MOUSE Mesothelin OS=Mus musculus OX=10090 GN=Msln PE=1 SV=1 && PF06060:Pre-pro-megakaryocyte potentiating factor precursor (Mesothelin)	-
novel.96	0.857654	0.909059	1.24787	9.44594	8.11762	9.01506	-	5	23896285	23900669	-	4385	-	- && sp|Q9TTC0|ENV_KORV Envelope glycoprotein OS=Koala retrovirus OX=394239 GN=env PE=3 SV=1 && -	-
ENSMUSG00000022122	0.0550987	0.183546	0.174344	1.48445	1.06759	1.12189	Ednrb	14	104052061	104081838	-	4266	protein_coding	endothelin receptor type B [Source:MGI Symbol;Acc:MGI:102720] && sp|P48302|EDNRB_MOUSE Endothelin receptor type B OS=Mus musculus OX=10090 GN=Ednrb PE=2 SV=1 && -	-
ENSMUSG00000035566	0.168871	0.202737	0.208558	1.64294	1.67447	1.54062	Pcdh17	14	84681003	84776442	+	12991	protein_coding	protocadherin 17 [Source:MGI Symbol;Acc:MGI:2684924] && sp|O14917|PCD17_HUMAN Protocadherin-17 OS=Homo sapiens OX=9606 GN=PCDH17 PE=1 SV=2 && PF08266:Cadherin-like|PF00028:Cadherin domain	-
ENSMUSG00000059921	0.294812	0.323642	0.355371	2.36566	2.16089	2.00419	Unc5c	3	141170977	141540685	+	19135	protein_coding	unc-5 netrin receptor C [Source:MGI Symbol;Acc:MGI:1095412] && sp|O08747|UNC5C_MOUSE Netrin receptor UNC5C OS=Mus musculus OX=10090 GN=Unc5c PE=1 SV=1 && -	-
ENSMUSG00000017652	3.40453	2.96768	2.82315	0.358082	0.439853	0.602213	Cd40	2	164897547	164914868	+	3406	protein_coding	CD40 antigen [Source:MGI Symbol;Acc:MGI:88336] && sp|P27512|TNR5_MOUSE Tumor necrosis factor receptor superfamily member 5 OS=Mus musculus OX=10090 GN=Cd40 PE=1 SV=3 && PF00020:TNFR/NGFR cysteine-rich region	-
ENSMUSG00000097891	16.1525	9.52912	16.4283	1.82109	2.40665	2.41301	Gm3650	18	43605881	43608234	+	747	unprocessed_pseudogene	predicted gene 3650 [Source:MGI Symbol;Acc:MGI:3781826] && sp|Q3UHA3|SPTCS_MOUSE Spatacsin OS=Mus musculus OX=10090 GN=Spg11 PE=1 SV=3 && PF14649:Spatacsin C-terminus	-
ENSMUSG00000009097	5.50257	4.39198	4.93942	0.706899	0.749708	0.830628	Tbx1	16	18399729	18409421	-	3517	protein_coding	T-box 1 [Source:MGI Symbol;Acc:MGI:98493] && sp|P70323|TBX1_MOUSE T-box transcription factor TBX1 OS=Mus musculus OX=10090 GN=Tbx1 PE=1 SV=2 && -	T-box
ENSMUSG00000030257	0.0556691	0.137279	0.134808	0.776099	0.912387	0.940033	Srgap3	6	112694932	112924227	-	9852	protein_coding	SLIT-ROBO Rho GTPase activating protein 3 [Source:MGI Symbol;Acc:MGI:2152938] && sp|Q812A2|SRGP3_MOUSE SLIT-ROBO Rho GTPase-activating protein 3 OS=Mus musculus OX=10090 GN=Srgap3 PE=1 SV=1 && PF00620:RhoGAP domain|PF00018:SH3 domain|PF00611:Fes/CIP4, and EFC/F-BAR homology domain	-
ENSMUSG00000027500	1.97204	1.62645	1.6406	13.0209	13.4998	12.7707	Stmn2	3	8574420	8626666	+	5602	protein_coding	stathmin-like 2 [Source:MGI Symbol;Acc:MGI:98241] && sp|Q93045|STMN2_HUMAN Stathmin-2 OS=Homo sapiens OX=9606 GN=STMN2 PE=1 SV=3 && -	-
ENSMUSG00000028186	0.610278	0.554448	0.318305	0	0	0.0124138	Uox	3	146276181	146338060	+	5007	protein_coding	urate oxidase [Source:MGI Symbol;Acc:MGI:98907] && sp|P25688|URIC_MOUSE Uricase OS=Mus musculus OX=10090 GN=Uox PE=1 SV=2 && PF01014:Uricase	-
ENSMUSG00000015647	1.33473	1.98146	1.84734	8.57605	7.87746	8.74918	Lama5	2	179818166	179867652	-	11388	protein_coding	laminin, alpha 5 [Source:MGI Symbol;Acc:MGI:105382] && sp|Q61001|LAMA5_MOUSE Laminin subunit alpha-5 OS=Mus musculus OX=10090 GN=Lama5 PE=1 SV=4 && PF06009:Laminin Domain II|PF00055:Laminin N-terminal (Domain VI)|PF00052:Laminin B (Domain IV)|PF06008:Laminin Domain I|PF02210:Laminin G domain|PF00053:Laminin EGF domain	-
ENSMUSG00000117278	0.0253151	0.0459984	0.171648	1.12157	0.948741	1.18487	Gm36684	17	13551010	13554104	+	3095	lncRNA	predicted gene, 36684 [Source:MGI Symbol;Acc:MGI:5595843] && sp|Q9WUT3|KS6A2_MOUSE Ribosomal protein S6 kinase alpha-2 OS=Mus musculus OX=10090 GN=Rps6ka2 PE=1 SV=1 && -	-
ENSMUSG00000059336	0.176509	0.445448	0.212767	1.86696	2.20502	2.62937	Slc14a1	18	78143306	78185334	-	3995	protein_coding	solute carrier family 14 (urea transporter), member 1 [Source:MGI Symbol;Acc:MGI:1351654] && sp|Q8VHL0|UT1_MOUSE Urea transporter 1 OS=Mus musculus OX=10090 GN=Slc14a1 PE=1 SV=2 && PF03253:Urea transporter	-
ENSMUSG00000080242	16.1755	12.3995	14.9664	97.5501	102.453	100.92	Atp6v0c-ps2	6	37783021	37783485	+	465	processed_pseudogene	ATPase, H+ transporting, lysosomal V0 subunit C, pseudogene 2 [Source:MGI Symbol;Acc:MGI:2151816] && sp|P63082|VATL_MOUSE V-type proton ATPase 16 kDa proteolipid subunit OS=Mus musculus OX=10090 GN=Atp6v0c PE=1 SV=1 && PF00137:ATP synthase subunit C	-
ENSMUSG00000003038	4.50642	5.21075	4.72224	25.7692	20.6214	21.6936	Hmgn2	4	133692049	133695961	-	3060	protein_coding	high mobility group nucleosomal binding domain 2 [Source:MGI Symbol;Acc:MGI:96136] && sp|Q86SG4|DPCA2_HUMAN Putative Dresden prostate carcinoma protein 2 OS=Homo sapiens OX=9606 GN=HMGN2P46 PE=5 SV=1 && -	-
ENSMUSG00000105987	112.059	113.743	112.098	20.7471	21.3131	20.8296	AI506816	5	23903294	23917665	-	4479	lncRNA	expressed sequence AI506816 [Source:MGI Symbol;Acc:MGI:2140929] && sp|Q2F7I8|ENV_XMRV4 Envelope glycoprotein OS=Xenotropic MuLV-related virus (isolate VP42) OX=356664 GN=env PE=3 SV=1 && PF00429:ENV polyprotein (coat polyprotein)	-
ENSMUSG00000096403	7.52832	5.99521	6.04984	44.1822	43.8601	41.2897	Rnps1-ps	6	7982541	7983383	-	843	processed_pseudogene	RNA binding protein with serine rich domain 1, pseudogene [Source:MGI Symbol;Acc:MGI:3708729] && sp|A6QR16|RNPS1_BOVIN RNA-binding protein with serine-rich domain 1 OS=Bos taurus OX=9913 GN=RNPS1 PE=2 SV=1 && PF00076:RNA recognition motif. (a.k.a. RRM, RBD, or RNP domain)	-
ENSMUSG00000005836	0.144469	0.120315	0.0734675	1.26138	1.20625	1.11743	Gata6	18	11052064	11085635	+	6508	protein_coding	GATA binding protein 6 [Source:MGI Symbol;Acc:MGI:107516] && sp|Q61169|GATA6_MOUSE Transcription factor GATA-6 OS=Mus musculus OX=10090 GN=Gata6 PE=1 SV=3 && PF05349:GATA-type transcription activator, N-terminal	-
ENSMUSG00000030218	2.70629	1.19937	2.37206	16.2422	15.8523	14.6618	Mgp	6	136849433	136852821	-	1187	protein_coding	matrix Gla protein [Source:MGI Symbol;Acc:MGI:96976] && - && -	-
ENSMUSG00000026981	0.424663	0.565859	0.575882	2.71198	2.58757	2.93092	Il1rn	2	24226865	24241506	+	5535	protein_coding	interleukin 1 receptor antagonist [Source:MGI Symbol;Acc:MGI:96547] && - && -	-
ENSMUSG00000032548	0.370204	0.341592	0.38829	2.05713	2.01743	2.0971	Slco2a1	9	102865911	102973201	+	13545	protein_coding	solute carrier organic anion transporter family, member 2a1 [Source:MGI Symbol;Acc:MGI:1346021] && sp|Q9EPT5|SO2A1_MOUSE Solute carrier organic anion transporter family member 2A1 OS=Mus musculus OX=10090 GN=Slco2a1 PE=1 SV=2 && -	-
ENSMUSG00000037254	0.189081	0.236201	0.240385	1.75466	1.84386	1.42499	Itih2	2	10099404	10136207	-	3315	protein_coding	inter-alpha trypsin inhibitor, heavy chain 2 [Source:MGI Symbol;Acc:MGI:96619] && sp|Q61703|ITIH2_MOUSE Inter-alpha-trypsin inhibitor heavy chain H2 OS=Mus musculus OX=10090 GN=Itih2 PE=1 SV=1 && PF06668:Inter-alpha-trypsin inhibitor heavy chain C-terminus|PF08487:Vault protein inter-alpha-trypsin domain|PF00092:von Willebrand factor type A domain	-
ENSMUSG00000107383	87.5748	80.9953	78.8564	18.8055	19.9603	20.7495	Gm4366	7	116423745	116425086	-	1342	processed_pseudogene	predicted gene 4366 [Source:MGI Symbol;Acc:MGI:3782551] && sp|Q9D8N0|EF1G_MOUSE Elongation factor 1-gamma OS=Mus musculus OX=10090 GN=Eef1g PE=1 SV=3 && PF00647:Elongation factor 1 gamma, conserved domain	-
ENSMUSG00000034648	0.0211758	0.0192385	0.114865	0.697292	0.906981	0.671954	Lrrn1	6	107506729	107547175	+	3700	protein_coding	leucine rich repeat protein 1, neuronal [Source:MGI Symbol;Acc:MGI:106038] && sp|Q61809|LRRN1_MOUSE Leucine-rich repeat neuronal protein 1 OS=Mus musculus OX=10090 GN=Lrrn1 PE=2 SV=1 && -	-
ENSMUSG00000106497	0.0335979	0.0610485	0.0911238	1.10634	0.925094	1.03948	Gm43195	5	140134911	140137242	-	2332	TEC	predicted gene 43195 [Source:MGI Symbol;Acc:MGI:5663332] && - && -	-
ENSMUSG00000068457	0.296084	0.414401	0.341833	1.62894	1.75046	1.57437	Uty	Y	1096861	1245759	-	9791	protein_coding	ubiquitously transcribed tetratricopeptide repeat containing, Y-linked [Source:MGI Symbol;Acc:MGI:894810] && sp|P79457|UTY_MOUSE Histone demethylase UTY OS=Mus musculus OX=10090 GN=Uty PE=1 SV=2 && PF02373:JmjC domain, hydroxylase	-
ENSMUSG00000028351	0.25352	0.34549	0.232063	1.53302	1.40579	1.54861	Brinp1	4	68679751	68872634	-	6181	protein_coding	bone morphogenic protein/retinoic acid inducible neural specific 1 [Source:MGI Symbol;Acc:MGI:1928478] && sp|Q920P3|BRNP1_MOUSE BMP/retinoic acid-inducible neural-specific protein 1 OS=Mus musculus OX=10090 GN=Brinp1 PE=1 SV=1 && PF01823:MAC/Perforin domain	-
ENSMUSG00000069045	1.6728	1.3007	1.49188	7.74144	9.33635	7.4123	Ddx3y	Y	1260771	1286629	-	5199	protein_coding	DEAD box helicase 3, Y-linked [Source:MGI Symbol;Acc:MGI:1349406] && sp|Q62095|DDX3Y_MOUSE ATP-dependent RNA helicase DDX3Y OS=Mus musculus OX=10090 GN=Ddx3y PE=1 SV=2 && PF00270:DEAD/DEAH box helicase|PF00271:Helicase conserved C-terminal domain	-
ENSMUSG00000099759	0.0451587	0.0820548	0.153098	1.40591	1.69242	1.32551	1700030C10Rik	12	20854382	20865780	-	1735	lncRNA	RIKEN cDNA 1700030C10 gene [Source:MGI Symbol;Acc:MGI:1916763] && sp|Q6PB66|LPPRC_MOUSE Leucine-rich PPR motif-containing protein, mitochondrial OS=Mus musculus OX=10090 GN=Lrpprc PE=1 SV=2 && -	-
ENSMUSG00000107092	67.028	54.5184	59.4203	15.286	15.501	16.8862	Gm7993	5	96122099	96123482	+	1384	processed_pseudogene	predicted gene 7993 [Source:MGI Symbol;Acc:MGI:3647399] && sp|P00860|DCOR_MOUSE Ornithine decarboxylase OS=Mus musculus OX=10090 GN=Odc1 PE=1 SV=2 && PF02784:Pyridoxal-dependent decarboxylase, pyridoxal binding domain	-
ENSMUSG00000000094	0.0921497	0.209299	0.234307	1.04824	1.21578	1.26102	Tbx4	11	85777248	85806923	+	3401	protein_coding	T-box 4 [Source:MGI Symbol;Acc:MGI:102556] && sp|P70325|TBX4_MOUSE T-box transcription factor TBX4 OS=Mus musculus OX=10090 GN=Tbx4 PE=1 SV=3 && PF00907:T-box	T-box
ENSMUSG00000036602	0.0680597	0.123667	0	0.70901	0.739179	0.680301	Alx1	10	102834568	102866076	-	5756	protein_coding	ALX homeobox 1 [Source:MGI Symbol;Acc:MGI:104621] && sp|Q8C8B0|ALX1_MOUSE ALX homeobox protein 1 OS=Mus musculus OX=10090 GN=Alx1 PE=1 SV=1 && PF03826:OAR domain|PF00046:Homeodomain	Homeobox
ENSMUSG00000023043	0.436188	0.198142	0.554542	3.55815	2.66892	3.24404	Krt18	15	101936615	101940462	+	1437	protein_coding	keratin 18 [Source:MGI Symbol;Acc:MGI:96692] && sp|P05784|K1C18_MOUSE Keratin, type I cytoskeletal 18 OS=Mus musculus OX=10090 GN=Krt18 PE=1 SV=5 && PF00038:Intermediate filament protein	-
ENSMUSG00000021950	1.29195	0.719398	1.18684	6.63709	4.74942	5.81883	Anxa8	14	33807938	33822528	+	1880	protein_coding	annexin A8 [Source:MGI Symbol;Acc:MGI:1201374] && sp|O35640|ANXA8_MOUSE Annexin A8 OS=Mus musculus OX=10090 GN=Anxa8 PE=1 SV=2 && PF00191:Annexin	-
ENSMUSG00000056673	0.34618	0.375534	0.343331	1.53434	1.66372	1.4838	Kdm5d	Y	897788	956786	+	15164	protein_coding	lysine (K)-specific demethylase 5D [Source:MGI Symbol;Acc:MGI:99780] && sp|Q62240|KDM5D_MOUSE Lysine-specific demethylase 5D OS=Mus musculus OX=10090 GN=Kdm5d PE=2 SV=2 && PF02373:JmjC domain, hydroxylase|PF01388:ARID/BRIGHT DNA binding domain|PF02375:jmjN domain|PF00628:PHD-finger|PF08429:PLU-1-like protein|PF02928:C5HC2 zinc finger	ARID
ENSMUSG00000019256	0.241547	0.311849	0.29308	1.3396	1.69188	1.66408	Ahr	12	35547973	35585037	-	6163	protein_coding	aryl-hydrocarbon receptor [Source:MGI Symbol;Acc:MGI:105043] && sp|Q8R4S6|AHR_MUSMC Aryl hydrocarbon receptor OS=Mus musculus castaneus OX=10091 GN=Ahr PE=2 SV=1 && PF08447:PAS fold|PF00989:PAS fold|PF00010:Helix-loop-helix DNA-binding domain	bHLH
ENSMUSG00000041540	0.0436006	0.0297089	0.0332586	0.329562	0.400171	0.224826	Sox5	6	143774151	144727703	-	14376	protein_coding	SRY (sex determining region Y)-box 5 [Source:MGI Symbol;Acc:MGI:98367] && sp|P35710|SOX5_MOUSE Transcription factor SOX-5 OS=Mus musculus OX=10090 GN=Sox5 PE=1 SV=2 && -	HMG
ENSMUSG00000074971	16.9004	17.3325	15.7243	4.15909	5.47181	4.41424	Fibin	2	110191262	110193528	-	2267	protein_coding	fin bud initiation factor homolog (zebrafish) [Source:MGI Symbol;Acc:MGI:1914856] && sp|Q9CQS3|FIBIN_MOUSE Fin bud initiation factor homolog OS=Mus musculus OX=10090 GN=Fibin PE=2 SV=1 && PF15819:Fin bud initiation factor homologue	-
ENSMUSG00000034997	0.209642	0.190463	0.284294	1.22167	1.19723	1.06439	Htr2a	14	74878280	74946934	+	5606	protein_coding	5-hydroxytryptamine (serotonin) receptor 2A [Source:MGI Symbol;Acc:MGI:109521] && sp|P35363|5HT2A_MOUSE 5-hydroxytryptamine receptor 2A OS=Mus musculus OX=10090 GN=Htr2a PE=1 SV=1 && PF00001:7 transmembrane receptor (rhodopsin family)	-
ENSMUSG00000019851	0.561939	0.692863	0.462668	3.34033	3.22345	3.18421	Perp	10	18720768	18732821	+	1952	protein_coding	PERP, TP53 apoptosis effector [Source:MGI Symbol;Acc:MGI:1929938] && sp|Q9JK95|PERP_MOUSE p53 apoptosis effector related to PMP-22 OS=Mus musculus OX=10090 GN=Perp PE=1 SV=1 && PF00822:PMP-22/EMP/MP20/Claudin family	-
ENSMUSG00000004885	5.33398	5.81521	5.22411	21.8222	21.1689	21.2044	Crabp2	3	87855973	87860683	+	1322	protein_coding	cellular retinoic acid binding protein II [Source:MGI Symbol;Acc:MGI:88491] && sp|P22935|RABP2_MOUSE Cellular retinoic acid-binding protein 2 OS=Mus musculus OX=10090 GN=Crabp2 PE=2 SV=2 && PF00061:Lipocalin / cytosolic fatty-acid binding protein family	-
ENSMUSG00000021506	3.00893	2.25125	3.1403	12.0628	10.1531	12.0988	Pitx1	13	55972864	55984005	-	2656	protein_coding	paired-like homeodomain transcription factor 1 [Source:MGI Symbol;Acc:MGI:107374] && sp|P70314|PITX1_MOUSE Pituitary homeobox 1 OS=Mus musculus OX=10090 GN=Pitx1 PE=2 SV=2 && PF00046:Homeodomain|PF03826:OAR domain	Homeobox
ENSMUSG00000025529	0.268953	0.552999	0.220755	0.00847494	0	0	Zfp711	X	111510223	111544767	+	5535	protein_coding	zinc finger protein 711 [Source:MGI Symbol;Acc:MGI:3045342] && sp|A2ANX9|ZN711_MOUSE Zinc finger protein 711 OS=Mus musculus OX=10090 GN=Znf711 PE=3 SV=1 && PF00096:Zinc finger, C2H2 type|PF04704:Zfx / Zfy transcription activation region|PF13909:C2H2-type zinc-finger domain	zf-C2H2
ENSMUSG00000022996	1.31313	1.17207	1.17153	5.53085	5.40933	5.39134	Wnt10b	15	98668593	98676031	-	3401	protein_coding	wingless-type MMTV integration site family, member 10B [Source:MGI Symbol;Acc:MGI:108061] && sp|P48614|WN10B_MOUSE Protein Wnt-10b OS=Mus musculus OX=10090 GN=Wnt10b PE=2 SV=1 && PF00110:wnt family	-
ENSMUSG00000066553	8.93468	9.78239	8.54352	39.2278	53.0919	48.8886	Gm6969	12	24688668	24689009	-	342	processed_pseudogene	predicted pseudogene 6969 [Source:MGI Symbol;Acc:MGI:3645320] && sp|Q61387|COX7R_MOUSE Cytochrome c oxidase subunit 7A-related protein, mitochondrial OS=Mus musculus OX=10090 GN=Cox7a2l PE=1 SV=1 && PF02238:Cytochrome c oxidase subunit VII	-
ENSMUSG00000032232	2.63698	3.59361	3.52858	9.79558	11.0164	10.2457	Cgnl1	9	71533791	71678884	-	7844	protein_coding	cingulin-like 1 [Source:MGI Symbol;Acc:MGI:1915428] && sp|Q6AW69|CGNL1_MOUSE Cingulin-like protein 1 OS=Mus musculus OX=10090 GN=Cgnl1 PE=1 SV=2 && -	-
ENSMUSG00000021806	4.77007	6.28729	6.04768	17.6248	19.4231	19.2089	Nid2	14	19801333	19861855	+	5174	protein_coding	nidogen 2 [Source:MGI Symbol;Acc:MGI:1298229] && sp|O88322|NID2_MOUSE Nidogen-2 OS=Mus musculus OX=10090 GN=Nid2 PE=1 SV=2 && PF00058:Low-density lipoprotein receptor repeat class B|PF00086:Thyroglobulin type-1 repeat|PF07645:Calcium-binding EGF domain|PF06119:Nidogen-like|PF07474:G2F domain	-
ENSMUSG00000027220	11.4786	12.0562	12.6562	3.04327	3.17075	3.66886	Syt13	2	92745443	92786403	+	3761	protein_coding	synaptotagmin XIII [Source:MGI Symbol;Acc:MGI:1933945] && sp|Q9EQT6|SYT13_MOUSE Synaptotagmin-13 OS=Mus musculus OX=10090 GN=Syt13 PE=1 SV=1 && PF00168:C2 domain	-
ENSMUSG00000090958	1.67129	1.59432	1.88114	6.46396	6.95382	6.33755	Lrrc32	7	98138490	98151388	+	4688	protein_coding	leucine rich repeat containing 32 [Source:MGI Symbol;Acc:MGI:93882] && sp|G3XA59|LRC32_MOUSE Transforming growth factor beta activator LRRC32 OS=Mus musculus OX=10090 GN=Lrrc32 PE=1 SV=1 && PF13855:Leucine rich repeat	-
ENSMUSG00000009670	0	0	0	0.440093	0.363787	0.360174	Tex11	X	99882254	100103273	-	3624	protein_coding	testis expressed gene 11 [Source:MGI Symbol;Acc:MGI:1933237] && sp|Q14AT2|TEX11_MOUSE Testis-expressed protein 11 OS=Mus musculus OX=10090 GN=Tex11 PE=1 SV=1 && PF08631:Meiosis protein SPO22/ZIP4 like	-
ENSMUSG00000007888	4.86115	2.07832	5.07339	18.5181	20.522	19.1307	Crlf1	8	70945808	70956731	+	1644	protein_coding	cytokine receptor-like factor 1 [Source:MGI Symbol;Acc:MGI:1340030] && sp|Q9JM58|CRLF1_MOUSE Cytokine receptor-like factor 1 OS=Mus musculus OX=10090 GN=Crlf1 PE=1 SV=1 && PF00041:Fibronectin type III domain|PF09067:Erythropoietin receptor, ligand binding	-
ENSMUSG00000069049	2.18424	2.18971	1.86404	8.26343	8.23778	7.43897	Eif2s3y	Y	1010543	1028847	+	4161	protein_coding	eukaryotic translation initiation factor 2, subunit 3, structural gene Y-linked [Source:MGI Symbol;Acc:MGI:1349430] && sp|Q9Z0N2|IF2H_MOUSE Eukaryotic translation initiation factor 2 subunit 3, Y-linked OS=Mus musculus OX=10090 GN=Eif2s3y PE=1 SV=2 && PF09173:Initiation factor eIF2 gamma, C terminal	-
ENSMUSG00000046352	5.17776	4.76325	4.61478	18.8922	19.5269	20.0211	Gjb2	14	57336057	57342159	-	2406	protein_coding	gap junction protein, beta 2 [Source:MGI Symbol;Acc:MGI:95720] && sp|Q00977|CXB2_MOUSE Gap junction beta-2 protein OS=Mus musculus OX=10090 GN=Gjb2 PE=1 SV=1 && PF00029:Connexin	-
ENSMUSG00000004151	0.795524	0.878004	0.843066	0.194042	0.24338	0.201015	Etv1	12	38829379	38920483	+	13296	protein_coding	ets variant 1 [Source:MGI Symbol;Acc:MGI:99254] && sp|P41164|ETV1_MOUSE ETS translocation variant 1 OS=Mus musculus OX=10090 GN=Etv1 PE=1 SV=1 && -	ETS
ENSMUSG00000032373	1.00039	1.0869	0.916071	3.71096	3.34454	3.13356	Car12	9	66620968	66674127	+	7597	protein_coding	carbonic anhydrase 12 [Source:MGI Symbol;Acc:MGI:1923709] && sp|Q8CI85|CAH12_MOUSE Carbonic anhydrase 12 OS=Mus musculus OX=10090 GN=Ca12 PE=1 SV=1 && PF00194:Eukaryotic-type carbonic anhydrase	-
ENSMUSG00000021388	83.2097	74.3274	68.0878	24.2315	21.8675	21.8892	Aspn	13	49697919	49721041	+	2354	protein_coding	asporin [Source:MGI Symbol;Acc:MGI:1913945] && sp|Q99MQ4|ASPN_MOUSE Asporin OS=Mus musculus OX=10090 GN=Aspn PE=1 SV=1 && PF01462:Leucine rich repeat N-terminal domain|PF13855:Leucine rich repeat	-
ENSMUSG00000028776	2.69677	2.67874	2.53557	9.57981	8.55294	9.54157	Tinagl1	4	130058247	130068915	-	4358	protein_coding	tubulointerstitial nephritis antigen-like 1 [Source:MGI Symbol;Acc:MGI:2137617] && sp|Q99JR5|TINAL_MOUSE Tubulointerstitial nephritis antigen-like OS=Mus musculus OX=10090 GN=Tinagl1 PE=1 SV=1 && PF00112:Papain family cysteine protease	-
ENSMUSG00000002020	3.58052	3.71395	3.98568	12.3061	12.0818	13.4352	Ltbp2	12	84829986	84923306	-	8184	protein_coding	latent transforming growth factor beta binding protein 2 [Source:MGI Symbol;Acc:MGI:99502] && sp|O08999|LTBP2_MOUSE Latent-transforming growth factor beta-binding protein 2 OS=Mus musculus OX=10090 GN=Ltbp2 PE=1 SV=2 && PF07645:Calcium-binding EGF domain|PF00683:TB domain	-
ENSMUSG00000061684	0	0	0	3.01071	3.47395	3.34586	Rpl21-ps8	18	82541664	82542146	-	483	processed_pseudogene	ribosomal protein L21, pseudogene 8 [Source:MGI Symbol;Acc:MGI:3648345] && sp|P46778|RL21_HUMAN 60S ribosomal protein L21 OS=Homo sapiens OX=9606 GN=RPL21 PE=1 SV=2 && PF01157:Ribosomal protein L21e	-
ENSMUSG00000060938	27.0753	22.1829	21.8534	91.3811	92.9593	89.4887	Rpl26	11	68792409	68797815	+	1444	protein_coding	ribosomal protein L26 [Source:MGI Symbol;Acc:MGI:106022] && sp|P61257|RL26_BOVIN 60S ribosomal protein L26 OS=Bos taurus OX=9913 GN=RPL26 PE=2 SV=1 && PF16906:Ribosomal proteins L26 eukaryotic, L24P archaeal	-
ENSMUSG00000069378	0	0	0	0.404618	0.361828	0.589747	Prdm6	18	53596655	53708979	+	3478	protein_coding	PR domain containing 6 [Source:MGI Symbol;Acc:MGI:2684938] && sp|Q3UZD5|PRDM6_MOUSE Putative histone-lysine N-methyltransferase PRDM6 OS=Mus musculus OX=10090 GN=Prdm6 PE=1 SV=1 && PF00856:SET domain	zf-C2H2
ENSMUSG00000093880	0.621828	0.205433	0.229979	3.21525	2.16182	3.27371	Tmem181c-ps	17	6881152	6907189	-	1386	unprocessed_pseudogene	transmembrane protein 181C, pseudogene [Source:MGI Symbol;Acc:MGI:3780993] && sp|Q9P2C4|TM181_HUMAN Transmembrane protein 181 OS=Homo sapiens OX=9606 GN=TMEM181 PE=1 SV=2 && PF06664:Wnt-binding factor required for Wnt secretion	-
ENSMUSG00000033170	0.886029	0.905594	1.19081	3.26808	3.7998	4.04163	Card10	15	78659338	78687242	-	4952	protein_coding	caspase recruitment domain family, member 10 [Source:MGI Symbol;Acc:MGI:2146012] && sp|P58660|CAR10_MOUSE Caspase recruitment domain-containing protein 10 OS=Mus musculus OX=10090 GN=Card10 PE=1 SV=1 && -	-
ENSMUSG00000038775	0.408722	0.322896	0.542216	1.72357	1.82128	1.98774	Vill	9	118881846	118900593	+	4409	protein_coding	villin-like [Source:MGI Symbol;Acc:MGI:1201781] && sp|Q91YD6|VILL_MOUSE Villin-like protein OS=Mus musculus OX=10090 GN=Vill PE=1 SV=1 && PF02209:Villin headpiece domain	-
ENSMUSG00000038843	0.204037	0.0617904	0.110677	0.969122	1.07159	0.830901	Gcnt1	19	17303505	17350208	-	5760	protein_coding	glucosaminyl (N-acetyl) transferase 1, core 2 [Source:MGI Symbol;Acc:MGI:95676] && sp|Q09324|GCNT1_MOUSE Beta-1,3-galactosyl-O-glycosyl-glycoprotein beta-1,6-N-acetylglucosaminyltransferase OS=Mus musculus OX=10090 GN=Gcnt1 PE=1 SV=2 && PF02485:Core-2/I-Branching enzyme	-
ENSMUSG00000044217	1.14556	1.06815	0.838065	4.29561	3.85055	3.27639	Aqp5	15	99488663	99492710	+	2599	protein_coding	aquaporin 5 [Source:MGI Symbol;Acc:MGI:106215] && sp|Q9WTY4|AQP5_MOUSE Aquaporin-5 OS=Mus musculus OX=10090 GN=Aqp5 PE=1 SV=1 && PF00230:Major intrinsic protein	-
ENSMUSG00000083554	0.517353	0.574474	0.565161	0.0344158	0.021983	0.0228011	Gm6645	X	153754203	153757717	-	2726	processed_pseudogene	predicted gene 6645 [Source:MGI Symbol;Acc:MGI:3647900] && sp|Q8BRH0|TMTC3_MOUSE Protein O-mannosyl-transferase TMTC3 OS=Mus musculus OX=10090 GN=Tmtc3 PE=1 SV=2 && -	-
ENSMUSG00000079491	0.802065	0.749509	0.792449	3.00469	3.17243	3.32685	H2-T10	17	36426768	36432357	-	3419	polymorphic_pseudogene	histocompatibility 2, T region locus 10 [Source:MGI Symbol;Acc:MGI:95942] && sp|P16391|HA12_RAT RT1 class I histocompatibility antigen, AA alpha chain OS=Rattus norvegicus OX=10116 PE=1 SV=2 && -	-
ENSMUSG00000113061	55.2454	47.2596	37.3714	172.643	170.299	162.199	Rps18-ps5	13	28441511	28442117	+	607	protein_coding	ribosomal protein S18, pseudogene 5 [Source:MGI Symbol;Acc:MGI:3649931] && sp|Q3T0R1|RS18_BOVIN 40S ribosomal protein S18 OS=Bos taurus OX=9913 GN=RPS18 PE=2 SV=3 && PF00416:Ribosomal protein S13/S18	-
ENSMUSG00000115149	0	0	0.0347754	0.214943	0.20921	0.339056	9330188P03Rik	14	105826910	105869488	+	4583	lncRNA	RIKEN cDNA 9330188P03 gene [Source:MGI Symbol;Acc:MGI:2686435] && - && -	-
ENSMUSG00000117300	2.88659	0.999053	0.838818	11.9329	10.7235	9.81406	Gm18736	17	65745123	65745692	-	570	processed_pseudogene	predicted gene, 18736 [Source:MGI Symbol;Acc:MGI:5010921] && sp|Q80ZK0|RT10_MOUSE 28S ribosomal protein S10, mitochondrial OS=Mus musculus OX=10090 GN=Mrps10 PE=1 SV=1 && PF00338:Ribosomal protein S10p/S20e	-
ENSMUSG00000042367	1.15573	0.687929	0.621505	4.43796	4.63311	4.7423	Gjb3	4	127219028	127224637	-	1966	protein_coding	gap junction protein, beta 3 [Source:MGI Symbol;Acc:MGI:95721] && sp|P28231|CXB3_MOUSE Gap junction beta-3 protein OS=Mus musculus OX=10090 GN=Gjb3 PE=1 SV=1 && PF00029:Connexin	-
ENSMUSG00000072941	0.44017	0.476074	0.540063	1.76943	2.14821	1.96211	Sod3	5	52521133	52528760	+	3738	protein_coding	superoxide dismutase 3, extracellular [Source:MGI Symbol;Acc:MGI:103181] && sp|O09164|SODE_MOUSE Extracellular superoxide dismutase [Cu-Zn] OS=Mus musculus OX=10090 GN=Sod3 PE=1 SV=1 && PF00080:Copper/zinc superoxide dismutase (SODC)	-
ENSMUSG00000091269	0.174629	0.317307	0.315751	1.56827	2.3151	2.21655	Gm6682	12	4832170	4833515	+	1346	processed_pseudogene	predicted gene 6682 [Source:MGI Symbol;Acc:MGI:3647156] && sp|P68365|TBA1C_CRIGR Tubulin alpha-1C chain OS=Cricetulus griseus OX=10029 GN=TUBA1C PE=2 SV=1 && PF03953:Tubulin C-terminal domain|PF00091:Tubulin/FtsZ family, GTPase domain	-
ENSMUSG00000039457	0.352366	0.278823	0.246628	1.293	1.14757	1.61408	Ppl	16	4904155	4950285	-	6893	protein_coding	periplakin [Source:MGI Symbol;Acc:MGI:1194898] && sp|Q9R269|PEPL_MOUSE Periplakin OS=Mus musculus OX=10090 GN=Ppl PE=1 SV=1 && PF17902:SH3 domain	-
ENSMUSG00000044037	0.652586	0.689683	0.695332	2.25653	2.42432	2.60963	Als2cl	9	110708938	110729598	+	5883	protein_coding	ALS2 C-terminal like [Source:MGI Symbol;Acc:MGI:2447532] && sp|Q60I26|AL2CL_MOUSE ALS2 C-terminal-like protein OS=Mus musculus OX=10090 GN=Als2cl PE=1 SV=1 && PF02204:Vacuolar sorting protein 9 (VPS9) domain	-
ENSMUSG00000020154	0.452484	0.496511	0.589704	0.11962	0.13933	0.153839	Ptprb	10	116111428	116225440	+	13333	protein_coding	protein tyrosine phosphatase, receptor type, B [Source:MGI Symbol;Acc:MGI:97809] && sp|B2RU80|PTPRB_MOUSE Receptor-type tyrosine-protein phosphatase beta OS=Mus musculus OX=10090 GN=Ptprb PE=1 SV=1 && PF00041:Fibronectin type III domain|PF00102:Protein-tyrosine phosphatase	-
ENSMUSG00000022425	0.108462	0.0492698	0.0275784	0.551963	0.383673	0.365685	Enpp2	15	54702297	54816288	-	5779	protein_coding	ectonucleotide pyrophosphatase/phosphodiesterase 2 [Source:MGI Symbol;Acc:MGI:1321390] && sp|Q9R1E6|ENPP2_MOUSE Ectonucleotide pyrophosphatase/phosphodiesterase family member 2 OS=Mus musculus OX=10090 GN=Enpp2 PE=1 SV=3 && PF01223:DNA/RNA non-specific endonuclease|PF01033:Somatomedin B domain|PF01663:Type I phosphodiesterase / nucleotide pyrophosphatase	-
ENSMUSG00000009614	1.00967	0.995926	1.24206	3.25563	3.50816	4.15363	Sardh	2	27078405	27138349	-	5432	protein_coding	sarcosine dehydrogenase [Source:MGI Symbol;Acc:MGI:2183102] && sp|Q99LB7|SARDH_MOUSE Sarcosine dehydrogenase, mitochondrial OS=Mus musculus OX=10090 GN=Sardh PE=1 SV=1 && PF16350:FAD dependent oxidoreductase central domain|PF08669:Glycine cleavage T-protein C-terminal barrel domain|PF01266:FAD dependent oxidoreductase|PF01571:Aminomethyltransferase folate-binding domain	-
ENSMUSG00000056116	20.7006	21.7884	20.9451	7.00746	7.12647	6.40856	H2-T22	17	36348020	36353639	-	3414	protein_coding	histocompatibility 2, T region locus 22 [Source:MGI Symbol;Acc:MGI:95956] && sp|P01898|HA10_MOUSE H-2 class I histocompatibility antigen, Q10 alpha chain OS=Mus musculus OX=10090 GN=H2-Q10 PE=1 SV=3 && PF00129:Class I Histocompatibility antigen, domains alpha 1 and 2|PF07654:Immunoglobulin C1-set domain	-
ENSMUSG00000066000	5.20302	5.64473	4.43248	1.75722	1.07869	1.28515	Zfp979	4	147696394	147726970	-	4111	protein_coding	zinc finger protein 979 [Source:MGI Symbol;Acc:MGI:2148252] && sp|E9PW05|ZFP54_MOUSE Zinc finger protein 54 OS=Mus musculus OX=10090 GN=Zfp54 PE=2 SV=1 && PF01352:KRAB box	zf-C2H2
ENSMUSG00000069171	0.815348	0.587015	0.531982	2.5605	2.76507	2.68491	Nr2f1	13	78337092	78347876	-	5093	protein_coding	nuclear receptor subfamily 2, group F, member 1 [Source:MGI Symbol;Acc:MGI:1352451] && sp|Q60632|COT1_MOUSE COUP transcription factor 1 OS=Mus musculus OX=10090 GN=Nr2f1 PE=2 SV=2 && -	RXR-like
