# Supplementary material for: MCM8 interacts with DDX5 to promote R-loop resolution
Source: EMBO J. 2024 Jun 10;43(14):3044–71. doi: 10.1038/s44318-024-00134-0 (PMC11251167; doi:10.1038/s44318-024-00134-0)
Supplement: Supplementary file 5 — Dataset EV3 [file 44318_2024_134_MOESM5_ESM.xlsx]

## Sheet: title
Dataset EV3
Analysis of MCM8-binding sites and R-loop signals in HEK293.

## Sheet: significative peaks inFLAG_MCM8
title: Differentially enriched regions for FLAG_MCM8_vs_IgG.up
Region informations				Statistical informations						Annotations
chr	start	end	length	FLAG_MCM8	IgG	logfc	pvalue	qvalue	regulation	peak_type	chrom	gene_start	gene_end	gene_length	strand	geneid	transcriptid	distance to TSS	entrezid	gene symbol	description	Synonyms	dbXrefs	map_location	Pathway	GO-BP	GO-CC	GO-MF
chr1	963140	963417	278	4.67243	2.69736	1.97506	2.57623e-06	5.40415e-06	up	Promoter (<=1kb)	chr1	963552	964164	613	+	ENSG00000187961	ENST00000481067	-135	339451	KLHL17	kelch like family member 17	-	HGNC:HGNC:24023|Ensembl:ENSG00000187961	1p36.33		GO:0016567(protein ubiquitination)//GO:0030036(actin cytoskeleton organization)//GO:0007420(brain development)	GO:0030054(cell junction)//GO:0005615(extracellular space)//GO:0045202(synapse)//GO:0014069(postsynaptic density)//GO:0015629(actin cytoskeleton)//GO:0032839(dendrite cytoplasm)//GO:0043025(neuronal cell body)	GO:0005515(protein binding)//GO:0003779(actin binding)//GO:0051015(actin filament binding)//GO:0060090(molecular adaptor activity)//GO:0031208(POZ domain binding)
chr1	966056	966336	281	4.93074	3.30429	1.62645	0.000417851	0.000687982	up	Promoter (<=1kb)	chr1	966482	975865	9384	+	ENSG00000187583	ENST00000379410	-146	84069	PLEKHN1	pleckstrin homology domain containing N1	CLPABP	HGNC:HGNC:25284|Ensembl:ENSG00000187583	1p36.33		GO:0043065(positive regulation of apoptotic process)//GO:0061158(3'-UTR-mediated mRNA destabilization)//GO:0001666(response to hypoxia)	GO:0016020(membrane)//GO:0005886(plasma membrane)//GO:0005856(cytoskeleton)//GO:0005739(mitochondrion)//GO:0031966(mitochondrial membrane)	GO:1901612(cardiolipin binding)//GO:0005515(protein binding)//GO:0001786(phosphatidylserine binding)//GO:0070300(phosphatidic acid binding)//GO:1901981(phosphatidylinositol phosphate binding)
chr1	1185152	1185380	229	4.35755	0.131821	4.22573	0	0	up	Promoter (<=1kb)	chr1	1185036	1197475	12440	+	ENSG00000162571	ENST00000486379	116	254173	TTLL10	tubulin tyrosine ligase like 10	TTLL5	HGNC:HGNC:26693|Ensembl:ENSG00000162571	1p36.33		GO:0006464(cellular protein modification process)//GO:0018215(protein phosphopantetheinylation)//GO:0018094(protein polyglycylation)	GO:0005829(cytosol)	GO:0000166(nucleotide binding)//GO:0005524(ATP binding)//GO:0005515(protein binding)
chr1	1226285	1226675	391	4.97728	2.83754	2.13974	1.37016e-06	2.96388e-06	up	Promoter (1-2kb)	chr1	1218523	1228596	10074	-	ENSG00000078808	ENST00000403997	1921	51150	SDF4	stromal cell derived factor 4	Cab45|SDF-4	MIM:614282|HGNC:HGNC:24188|Ensembl:ENSG00000078808	1p36.33		GO:0045444(fat cell differentiation)//GO:0006887(exocytosis)//GO:0017156(calcium-ion regulated exocytosis)//GO:0045471(response to ethanol)//GO:0009650(UV protection)//GO:0021549(cerebellum development)//GO:0070625(zymogen granule exocytosis)	GO:0005770(late endosome)//GO:0005796(Golgi lumen)//GO:0005737(cytoplasm)//GO:0016020(membrane)//GO:0005794(Golgi apparatus)//GO:0005886(plasma membrane)//GO:0042995(cell projection)//GO:0005783(endoplasmic reticulum)//GO:0070062(extracellular exosome)//GO:0032059(bleb)	GO:0005509(calcium ion binding)//GO:0046872(metal ion binding)//GO:0005515(protein binding)//GO:0042802(identical protein binding)
chr1	1268378	1268732	355	4.61471	1.73819	2.87652	5.06907e-17	2.01334e-16	up	Intron (ENST00000450390/ENSG00000160087, intron 1 of 7)	chr1	1267862	1273471	5610	-	ENSG00000160087	ENST00000488418	4739	118424	UBE2J2	ubiquitin conjugating enzyme E2 J2	NCUBE-2|NCUBE2|PRO2121	HGNC:HGNC:19268|Ensembl:ENSG00000160087	1p36.33	hsa04120(Ubiquitin mediated proteolysis)//hsa04141(Protein processing in endoplasmic reticulum)//hsa05012(Parkinson disease)//hsa05022(Pathways of neurodegeneration - multiple diseases)	GO:0016567(protein ubiquitination)//GO:0006986(response to unfolded protein)//GO:0030433(ubiquitin-dependent ERAD pathway)//GO:0000209(protein polyubiquitination)//GO:1903955(positive regulation of protein targeting to mitochondrion)	GO:0016020(membrane)//GO:0016021(integral component of membrane)//GO:0005783(endoplasmic reticulum)//GO:0005789(endoplasmic reticulum membrane)//GO:0005634(nucleus)//GO:0000151(ubiquitin ligase complex)	GO:0000166(nucleotide binding)//GO:0005524(ATP binding)//GO:0016740(transferase activity)//GO:0005515(protein binding)//GO:0061631(ubiquitin conjugating enzyme activity)//GO:0031625(ubiquitin protein ligase binding)
chr1	1311420	1311969	550	6.03342	4.44391	1.58951	0.00214302	0.00321951	up	Promoter (<=1kb)	chr1	1312502	1312566	65	-	ENSG00000283712	ENST00000620702	597	102465435	MIR6727	microRNA 6727	hsa-mir-6727	HGNC:HGNC:50171|Ensembl:ENSG00000283712|miRBase:MI0022572	1p36.33
chr1	1494237	1494836	600	5.50779	3.66921	1.83859	0.000181159	0.000312043	up	Intron (ENST00000673477/ENSG00000160072, intron 15 of 15)	chr1	1503250	1509452	6203	+	ENSG00000284740	ENST00000641974	-8414	NA	NA	NA
chr1	1507860	1508186	327	4.67243	-0.726958	5.39938	0	0	up	Intron (ENST00000641974/ENSG00000284740, intron 1 of 1)	chr1	1512162	1534685	22524	+	ENSG00000197785	ENST00000378756	-3976	55210	ATAD3A	ATPase family AAA domain containing 3A	HAYOS|PHRINL	MIM:612316|HGNC:HGNC:25567|Ensembl:ENSG00000197785	1p36.33		GO:0007005(mitochondrion organization)//GO:0043066(negative regulation of apoptotic process)//GO:0001558(regulation of cell growth)//GO:0140374(antiviral innate immune response)	GO:0005739(mitochondrion)//GO:0016020(membrane)//GO:0016021(integral component of membrane)//GO:0005743(mitochondrial inner membrane)//GO:0042645(mitochondrial nucleoid)	GO:0005524(ATP binding)//GO:0000166(nucleotide binding)//GO:0005515(protein binding)//GO:0016887(ATPase activity)//GO:0042802(identical protein binding)//GO:0008270(zinc ion binding)
chr1	1577448	1577723	276	4.42626	1.45734	2.96892	5.66529e-25	2.54754e-24	up	Promoter (2-3kb)	chr1	1574975	1577075	2101	+	ENSG00000215014	ENST00000366221	2473	NA	NA	NA
chr1	1693146	1693412	267	5.33985	3.96887	1.37098	0.00555867	0.00788261	up	Promoter (<=1kb)	chr1	1661478	1692795	31318	-	ENSG00000189339	ENST00000617444	-351	728661	SLC35E2B	solute carrier family 35 member E2B	SLC35E2	HGNC:HGNC:33941|Ensembl:ENSG00000189339	1p36.33		GO:0055085(transmembrane transport)//GO:0001835(blastocyst hatching)	GO:0016020(membrane)//GO:0016021(integral component of membrane)//GO:0005794(Golgi apparatus)	GO:0015297(antiporter activity)
chr1	1832967	1833496	530	5.14975	3.19918	1.95057	2.75844e-05	5.21806e-05	up	Promoter (<=1kb)	chr1	1804526	1832285	27760	-	ENSG00000078369	ENST00000437146	-682	2782	GNB1	G protein subunit beta 1	MDS|MRD42	MIM:139380|HGNC:HGNC:4396|Ensembl:ENSG00000078369	1p36.33	hsa04014(Ras signaling pathway)//hsa04062(Chemokine signaling pathway)//hsa04151(PI3K-Akt signaling pathway)//hsa04371(Apelin signaling pathway)//hsa04713(Circadian entrainment)//hsa04723(Retrograde endocannabinoid signaling)//hsa04724(Glutamatergic synapse)//hsa04725(Cholinergic synapse)//hsa04726(Serotonergic synapse)//hsa04727(GABAergic synapse)//hsa04728(Dopaminergic synapse)//hsa04740(Olfact…	GO:0007165(signal transduction)//GO:0007186(G protein-coupled receptor signaling pathway)//GO:0006457(protein folding)//GO:0030168(platelet activation)//GO:0007265(Ras protein signal transduction)//GO:0071380(cellular response to prostaglandin E stimulus)//GO:0071870(cellular response to catecholamine stimulus)//GO:0007223(Wnt signaling pathway, calcium modulating pathway)//GO:0007213(G protein-c…	GO:0005765(lysosomal membrane)//GO:0045202(synapse)//GO:0005737(cytoplasm)//GO:0005886(plasma membrane)//GO:0005834(heterotrimeric G-protein complex)//GO:0005829(cytosol)//GO:0070062(extracellular exosome)//GO:1903561(extracellular vesicle)//GO:0016020(membrane)//GO:0097381(photoreceptor disc membrane)//GO:0001750(photoreceptor outer segment)//GO:0001917(photoreceptor inner segment)//GO:0030425(d…	GO:0005515(protein binding)//GO:0003924(GTPase activity)//GO:0044877(protein-containing complex binding)//GO:0031682(G-protein gamma-subunit binding)//GO:0051020(GTPase binding)//GO:0030507(spectrin binding)//GO:0047391(alkylglycerophosphoethanolamine phosphodiesterase activity)
chr1	1909365	1909682	318	4.04439	0.131821	3.91257	0	0	up	Distal Intergenic	chr1	1915108	1917294	2187	+	ENSG00000169885	ENST00000378604	-5426	163688	CALML6	calmodulin like 6	CAGLP	MIM:610171|HGNC:HGNC:24193|Ensembl:ENSG00000169885	1p36.33	hsa04014(Ras signaling pathway)//hsa04015(Rap1 signaling pathway)//hsa04020(Calcium signaling pathway)//hsa04022(cGMP-PKG signaling pathway)//hsa04024(cAMP signaling pathway)//hsa04070(Phosphatidylinositol signaling system)//hsa04114(Oocyte meiosis)//hsa04218(Cellular senescence)//hsa04261(Adrenergic signaling in cardiomyocytes)//hsa04270(Vascular smooth muscle contraction)//hsa04371(Apelin signa…	GO:0050790(regulation of catalytic activity)//GO:0000226(microtubule cytoskeleton organization)//GO:0019722(calcium-mediated signaling)	GO:0005634(nucleus)//GO:0005737(cytoplasm)	GO:0005509(calcium ion binding)//GO:0046872(metal ion binding)//GO:0005515(protein binding)//GO:0030234(enzyme regulator activity)
chr1	1919326	1919761	436	6.57743	4.39137	2.18606	3.12043e-05	5.87628e-05	up	Promoter (<=1kb)	chr1	1917591	1919279	1689	-	ENSG00000178821	ENST00000310991	-47	339456	TMEM52	transmembrane protein 52	-	HGNC:HGNC:27916|Ensembl:ENSG00000178821	1p36.33			GO:0016020(membrane)//GO:0016021(integral component of membrane)
chr1	1945276	1945645	370	4.78136	3.30429	1.47707	0.00116804	0.00181743	up	Intron (ENST00000642590/ENSG00000142609, intron 6 of 24)	chr1	1921951	1959974	38024	-	ENSG00000142609	ENST00000642590	14329	85452	CFAP74	cilia and flagella associated protein 74	C1orf222|KIAA1751	HGNC:HGNC:29368|Ensembl:ENSG00000142609	1p36.33		GO:0035082(axoneme assembly)	GO:0005737(cytoplasm)//GO:0005856(cytoskeleton)//GO:0005929(cilium)//GO:0042995(cell projection)//GO:0005930(axoneme)
chr1	2231747	2231966	220	4.93074	1.11998	3.81075	8.09342e-35	4.51461e-34	up	Promoter (<=1kb)	chr1	2232479	2303038	70560	+	ENSG00000157933	ENST00000508416	-513	6497	SKI	SKI proto-oncogene	SGS|SKV	MIM:164780|HGNC:HGNC:10896|Ensembl:ENSG00000157933	1p36.33-p36.32		GO:0006351(transcription, DNA-templated)//GO:0007179(transforming growth factor beta receptor signaling pathway)//GO:0045944(positive regulation of transcription by RNA polymerase II)//GO:0048147(negative regulation of fibroblast proliferation)//GO:0000122(negative regulation of transcription by RNA polymerase II)//GO:0008285(negative regulation of cell population proliferation)//GO:0030514(negat…	GO:0005737(cytoplasm)//GO:0005634(nucleus)//GO:0005654(nucleoplasm)//GO:0016604(nuclear body)//GO:0016605(PML body)//GO:0005667(transcription regulator complex)//GO:0032991(protein-containing complex)//GO:0005813(centrosome)//GO:0017053(transcription repressor complex)	GO:0046332(SMAD binding)//GO:0008270(zinc ion binding)//GO:0005515(protein binding)//GO:0042802(identical protein binding)//GO:0000981(DNA-binding transcription factor activity, RNA polymerase II-specific)//GO:0001227(DNA-binding transcription repressor activity, RNA polymerase II-specific)//GO:0000978(RNA polymerase II cis-regulatory region sequence-specific DNA binding)//GO:0019901(protein kina…
chr1	2270306	2270548	243	4.2854	3.19918	1.08622	0.010862	0.0147672	up	Intron (ENST00000378536/ENSG00000157933, intron 1 of 6)	chr1	2247996	2303376	55381	+	ENSG00000157933	ENST00000478223	22310	6497	SKI	SKI proto-oncogene	SGS|SKV	MIM:164780|HGNC:HGNC:10896|Ensembl:ENSG00000157933	1p36.33-p36.32		GO:0006351(transcription, DNA-templated)//GO:0007179(transforming growth factor beta receptor signaling pathway)//GO:0045944(positive regulation of transcription by RNA polymerase II)//GO:0048147(negative regulation of fibroblast proliferation)//GO:0000122(negative regulation of transcription by RNA polymerase II)//GO:0008285(negative regulation of cell population proliferation)//GO:0030514(negat…	GO:0005737(cytoplasm)//GO:0005634(nucleus)//GO:0005654(nucleoplasm)//GO:0016604(nuclear body)//GO:0016605(PML body)//GO:0005667(transcription regulator complex)//GO:0032991(protein-containing complex)//GO:0005813(centrosome)//GO:0017053(transcription repressor complex)	GO:0046332(SMAD binding)//GO:0008270(zinc ion binding)//GO:0005515(protein binding)//GO:0042802(identical protein binding)//GO:0000981(DNA-binding transcription factor activity, RNA polymerase II-specific)//GO:0001227(DNA-binding transcription repressor activity, RNA polymerase II-specific)//GO:0000978(RNA polymerase II cis-regulatory region sequence-specific DNA binding)//GO:0019901(protein kina…
chr1	2305664	2305886	223	4.67243	2.54443	2.128	2.238e-07	5.16342e-07	up	Promoter (2-3kb)	chr1	2303646	2304368	723	+	ENSG00000157933	ENST00000507179	2018	6497	SKI	SKI proto-oncogene	SGS|SKV	MIM:164780|HGNC:HGNC:10896|Ensembl:ENSG00000157933	1p36.33-p36.32		GO:0006351(transcription, DNA-templated)//GO:0007179(transforming growth factor beta receptor signaling pathway)//GO:0045944(positive regulation of transcription by RNA polymerase II)//GO:0048147(negative regulation of fibroblast proliferation)//GO:0000122(negative regulation of transcription by RNA polymerase II)//GO:0008285(negative regulation of cell population proliferation)//GO:0030514(negat…	GO:0005737(cytoplasm)//GO:0005634(nucleus)//GO:0005654(nucleoplasm)//GO:0016604(nuclear body)//GO:0016605(PML body)//GO:0005667(transcription regulator complex)//GO:0032991(protein-containing complex)//GO:0005813(centrosome)//GO:0017053(transcription repressor complex)	GO:0046332(SMAD binding)//GO:0008270(zinc ion binding)//GO:0005515(protein binding)//GO:0042802(identical protein binding)//GO:0000981(DNA-binding transcription factor activity, RNA polymerase II-specific)//GO:0001227(DNA-binding transcription repressor activity, RNA polymerase II-specific)//GO:0000978(RNA polymerase II cis-regulatory region sequence-specific DNA binding)//GO:0019901(protein kina…
chr1	2311578	2311918	341	5.98868	4.39137	1.59732	0.00197402	0.00298158	up	Distal Intergenic	chr1	2315040	2321323	6284	+	ENSG00000287356	ENST00000659232	-3122	NA	NA	NA
chr1	2333173	2333526	354	4.97728	2.37617	2.60111	5.42351e-10	1.53907e-09	up	Intron (ENST00000378531/ENSG00000116151, intron 12 of 13)	chr1	2326201	2326693	493	-	ENSG00000272161	ENST00000607720	-6480	NA	NA	NA
chr1	2406510	2406816	307	5.44294	3.30429	2.13866	7.93457e-06	1.58303e-05	up	3' UTR	chr1	2408583	2410004	1422	-	ENSG00000157911	ENST00000515760	3188	5192	PEX10	peroxisomal biogenesis factor 10	NALD|PBD6A|PBD6B|RNF69	MIM:602859|HGNC:HGNC:8851|Ensembl:ENSG00000157911	1p36.32	hsa04146(Peroxisome)	GO:0007031(peroxisome organization)//GO:0016567(protein ubiquitination)//GO:0006625(protein targeting to peroxisome)//GO:0016558(protein import into peroxisome matrix)	GO:0016020(membrane)//GO:0016021(integral component of membrane)//GO:0005777(peroxisome)//GO:0005778(peroxisomal membrane)//GO:0005779(integral component of peroxisomal membrane)	GO:0046872(metal ion binding)//GO:0008270(zinc ion binding)//GO:0005515(protein binding)//GO:0008022(protein C-terminus binding)
chr1	2452521	2452800	280	4.78136	0.697484	4.08388	5.00385e-78	3.39415e-77	up	Intron (ENST00000609981/ENSG00000149527, intron 2 of 3)	chr1	2467459	2505526	38068	+	ENSG00000149527	ENST00000449969	-14659	9651	PLCH2	phospholipase C eta 2	PLC-L4|PLC-eta2|PLCL4|PLCeta2	MIM:612836|HGNC:HGNC:29037|Ensembl:ENSG00000149527	1p36.32	hsa00562(Inositol phosphate metabolism)//hsa01100(Metabolic pathways)	GO:0007165(signal transduction)//GO:0035556(intracellular signal transduction)//GO:0006629(lipid metabolic process)//GO:0016042(lipid catabolic process)//GO:0048015(phosphatidylinositol-mediated signaling)//GO:0043647(inositol phosphate metabolic process)//GO:0046488(phosphatidylinositol metabolic process)	GO:0005737(cytoplasm)//GO:0016020(membrane)//GO:0005886(plasma membrane)//GO:0005575(cellular_component)	GO:0005509(calcium ion binding)//GO:0004435(phosphatidylinositol phospholipase C activity)//GO:0008081(phosphoric diester hydrolase activity)//GO:0004629(phospholipase C activity)//GO:0046872(metal ion binding)//GO:0016787(hydrolase activity)
chr1	2477668	2477909	242	4.83289	2.18918	2.64371	3.18507e-11	9.68647e-11	up	Promoter (1-2kb)	chr1	2479090	2505530	26441	+	ENSG00000149527	ENST00000343889	-1181	9651	PLCH2	phospholipase C eta 2	PLC-L4|PLC-eta2|PLCL4|PLCeta2	MIM:612836|HGNC:HGNC:29037|Ensembl:ENSG00000149527	1p36.32	hsa00562(Inositol phosphate metabolism)//hsa01100(Metabolic pathways)	GO:0007165(signal transduction)//GO:0035556(intracellular signal transduction)//GO:0006629(lipid metabolic process)//GO:0016042(lipid catabolic process)//GO:0048015(phosphatidylinositol-mediated signaling)//GO:0043647(inositol phosphate metabolic process)//GO:0046488(phosphatidylinositol metabolic process)	GO:0005737(cytoplasm)//GO:0016020(membrane)//GO:0005886(plasma membrane)//GO:0005575(cellular_component)	GO:0005509(calcium ion binding)//GO:0004435(phosphatidylinositol phospholipase C activity)//GO:0008081(phosphoric diester hydrolase activity)//GO:0004629(phospholipase C activity)//GO:0046872(metal ion binding)//GO:0016787(hydrolase activity)
chr1	2506120	2506355	236	4.12928	3.08706	1.04222	0.0111998	0.0152084	up	Distal Intergenic	chr1	2510293	2513013	2721	-	ENSG00000157881	ENST00000471361	6658	55229	PANK4	pantothenate kinase 4 (inactive)	-	MIM:606162|HGNC:HGNC:19366|Ensembl:ENSG00000157881	1p36.32		GO:0015937(coenzyme A biosynthetic process)//GO:0016310(phosphorylation)	GO:0005737(cytoplasm)//GO:0005634(nucleus)//GO:0005829(cytosol)	GO:0005524(ATP binding)//GO:0004594(pantothenate kinase activity)//GO:0046872(metal ion binding)//GO:0000166(nucleotide binding)//GO:0016787(hydrolase activity)
chr1	2562063	2562314	252	4.35755	2.83754	1.52001	0.000206364	0.000353615	up	Promoter (<=1kb)	chr1	2561801	2563452	1652	+	ENSG00000157873	ENST00000480305	262	8764	TNFRSF14	TNF receptor superfamily member 14	ATAR|CD270|HVEA|HVEM|LIGHTR|TR2	MIM:602746|HGNC:HGNC:11912|Ensembl:ENSG00000157873	1p36.32	hsa04060(Cytokine-cytokine receptor interaction)//hsa04061(Viral protein interaction with cytokine and cytokine receptor)//hsa05168(Herpes simplex virus 1 infection)	GO:0016032(viral process)//GO:0002376(immune system process)//GO:0045087(innate immune response)//GO:0002250(adaptive immune response)//GO:0046718(viral entry into host cell)//GO:0033209(tumor necrosis factor-mediated signaling pathway)//GO:0006955(immune response)//GO:0050829(defense response to Gram-negative bacterium)//GO:0007166(cell surface receptor signaling pathway)//GO:0031295(T cell cost…	GO:0016020(membrane)//GO:0016021(integral component of membrane)//GO:0005886(plasma membrane)//GO:0009897(external side of plasma membrane)	GO:0005515(protein binding)//GO:0031625(ubiquitin protein ligase binding)//GO:0001618(virus receptor activity)//GO:0019955(cytokine binding)//GO:0005031(tumor necrosis factor-activated receptor activity)
chr1	2596480	2596766	287	4.61471	2.83754	1.77717	2.85576e-05	5.37989e-05	up	Promoter (2-3kb)	chr1	2592655	2594073	1419	-	ENSG00000142606	ENST00000469962	-2407	79258	MMEL1	membrane metalloendopeptidase like 1	MMEL2|NEP2|NEPII|NL1|NL2|SEP	MIM:618104|HGNC:HGNC:14668|Ensembl:ENSG00000142606	1p36.32		GO:0006508(proteolysis)//GO:0016485(protein processing)	GO:0016020(membrane)//GO:0016021(integral component of membrane)//GO:0005576(extracellular region)//GO:0005886(plasma membrane)//GO:0005615(extracellular space)	GO:0008237(metallopeptidase activity)//GO:0004222(metalloendopeptidase activity)//GO:0046872(metal ion binding)//GO:0008233(peptidase activity)//GO:0016787(hydrolase activity)//GO:0004175(endopeptidase activity)
chr1	3008375	3008666	292	3.9542	1.45734	2.49685	1.2364e-34	6.86205e-34	up	Distal Intergenic	chr1	3021467	3022903	1437	+	ENSG00000169717	ENST00000378404	-12801	140625	ACTRT2	actin related protein T2	ARPM2|ARPT2|Arp-T2|HARPM2	MIM:608535|HGNC:HGNC:24026|Ensembl:ENSG00000169717	1p36.32			GO:0005737(cytoplasm)//GO:0005856(cytoskeleton)
chr1	3072281	3072570	290	3.9542	2.18918	1.76501	3.68573e-08	9.06329e-08	up	Intron (ENST00000511072/ENSG00000142611, intron 1 of 15)	chr1	3069211	3434342	365132	+	ENSG00000142611	ENST00000514189	3070	63976	PRDM16	PR/SET domain 16	CMD1LL|KMT8F|LVNC8|MEL1|PFM13	MIM:605557|HGNC:HGNC:14000|Ensembl:ENSG00000142611	1p36.32	hsa00310(Lysine degradation)//hsa01100(Metabolic pathways)//hsa04714(Thermogenesis)	GO:0032259(methylation)//GO:0030154(cell differentiation)//GO:0045944(positive regulation of transcription by RNA polymerase II)//GO:0045893(positive regulation of transcription, DNA-templated)//GO:0006357(regulation of transcription by RNA polymerase II)//GO:0000122(negative regulation of transcription by RNA polymerase II)//GO:0051567(histone H3-K9 methylation)//GO:0045892(negative regulation o…	GO:0005634(nucleus)//GO:0005654(nucleoplasm)//GO:0005829(cytosol)//GO:0016235(aggresome)//GO:0005737(cytoplasm)//GO:0017053(transcription repressor complex)	GO:0005515(protein binding)//GO:0046872(metal ion binding)//GO:0016740(transferase activity)//GO:0008168(methyltransferase activity)//GO:0003677(DNA binding)//GO:0003713(transcription coactivator activity)//GO:0000978(RNA polymerase II cis-regulatory region sequence-specific DNA binding)//GO:0043565(sequence-specific DNA binding)//GO:0003712(transcription coregulator activity)//GO:0001227(DNA-bin…
chr1	3128681	3128989	309	4.93074	1.11998	3.81075	8.09342e-35	4.51461e-34	up	Promoter (<=1kb)	chr1	3127975	3128035	61	+	ENSG00000283572	ENST00000635819	706	100422968	MIR4251	microRNA 4251	-	HGNC:HGNC:38370|Ensembl:ENSG00000283572|miRBase:MI0015861	1p36.32
chr1	3170447	3170847	401	5.14975	2.69736	2.45238	3.46171e-08	8.55276e-08	up	Intron (ENST00000511072/ENSG00000142611, intron 1 of 15)	chr1	3205988	3208664	2677	+	ENSG00000279839	ENST00000624175	-35141	NA	NA	NA
chr1	3280640	3280908	269	3.75489	1.11998	2.6349	0	0	up	Intron (ENST00000511072/ENSG00000142611, intron 3 of 15)	chr1	3306636	3310096	3461	-	ENSG00000272235	ENST00000607061	29188	NA	NA	NA
chr1	3408578	3408866	289	4.35755	3.19918	1.15837	0.00710298	0.00990347	up	Intron (ENST00000511072/ENSG00000142611, intron 8 of 15)	chr1	3396491	3434293	37803	+	ENSG00000142611	ENST00000509860	12087	63976	PRDM16	PR/SET domain 16	CMD1LL|KMT8F|LVNC8|MEL1|PFM13	MIM:605557|HGNC:HGNC:14000|Ensembl:ENSG00000142611	1p36.32	hsa00310(Lysine degradation)//hsa01100(Metabolic pathways)//hsa04714(Thermogenesis)	GO:0032259(methylation)//GO:0030154(cell differentiation)//GO:0045944(positive regulation of transcription by RNA polymerase II)//GO:0045893(positive regulation of transcription, DNA-templated)//GO:0006357(regulation of transcription by RNA polymerase II)//GO:0000122(negative regulation of transcription by RNA polymerase II)//GO:0051567(histone H3-K9 methylation)//GO:0045892(negative regulation o…	GO:0005634(nucleus)//GO:0005654(nucleoplasm)//GO:0005829(cytosol)//GO:0016235(aggresome)//GO:0005737(cytoplasm)//GO:0017053(transcription repressor complex)	GO:0005515(protein binding)//GO:0046872(metal ion binding)//GO:0016740(transferase activity)//GO:0008168(methyltransferase activity)//GO:0003677(DNA binding)//GO:0003713(transcription coactivator activity)//GO:0000978(RNA polymerase II cis-regulatory region sequence-specific DNA binding)//GO:0043565(sequence-specific DNA binding)//GO:0003712(transcription coregulator activity)//GO:0001227(DNA-bin…
chr1	3602327	3602579	253	4.78136	2.69736	2.084	1.00604e-06	2.20089e-06	up	Exon (ENST00000356575/ENSG00000162591, exon 2 of 37)	chr1	3490562	3611277	120716	-	ENSG00000162591	ENST00000485002	8698	1953	MEGF6	multiple EGF like domains 6	EGFL3	MIM:604266|HGNC:HGNC:3232|Ensembl:ENSG00000162591	1p36.32		GO:0008150(biological_process)	GO:0005576(extracellular region)//GO:0005575(cellular_component)	GO:0005509(calcium ion binding)//GO:0005515(protein binding)
chr1	3623884	3624271	388	5.22882	1.11998	4.10883	3.93221e-33	2.13965e-32	up	Promoter (<=1kb)	chr1	3623190	3624743	1554	-	ENSG00000238260	ENST00000435049	472	NA	NA	NA
chr1	3645518	3645808	291	4.61471	3.58513	1.02958	0.0250701	0.0323558	up	Intron (ENST00000378322/ENSG00000116213, intron 3 of 10)	chr1	3632213	3650026	17814	-	ENSG00000116213	ENST00000424367	4218	49856	WRAP73	WD repeat containing, antisense to TP73	WDR8	MIM:606040|HGNC:HGNC:12759|Ensembl:ENSG00000116213	1p36.32		GO:0030030(cell projection organization)//GO:0090307(mitotic spindle assembly)//GO:0000070(mitotic sister chromatid segregation)//GO:1902857(positive regulation of non-motile cilium assembly)//GO:1902440(protein localization to mitotic spindle pole body)	GO:0005737(cytoplasm)//GO:0005856(cytoskeleton)//GO:0005814(centriole)//GO:0005815(microtubule organizing center)//GO:0005813(centrosome)//GO:0036064(ciliary basal body)//GO:0072686(mitotic spindle)//GO:1990811(MWP complex)	GO:0005515(protein binding)
chr1	3691850	3692183	334	5.26679	3.19918	2.06761	1.06158e-05	2.10525e-05	up	Promoter (1-2kb)	chr1	3690707	3729751	39045	+	ENSG00000078900	ENST00000603364	1143	7161	TP73	tumor protein p73	P73	MIM:601990|HGNC:HGNC:12003|Ensembl:ENSG00000078900	1p36.32	hsa04115(p53 signaling pathway)//hsa04390(Hippo signaling pathway)//hsa04722(Neurotrophin signaling pathway)//hsa05162(Measles)	GO:0006355(regulation of transcription, DNA-templated)//GO:0006915(apoptotic process)//GO:0007050(cell cycle arrest)//GO:0051262(protein tetramerization)//GO:0007049(cell cycle)//GO:0006974(cellular response to DNA damage stimulus)//GO:0016032(viral process)//GO:0045893(positive regulation of transcription, DNA-templated)//GO:0006357(regulation of transcription by RNA polymerase II)//GO:0045944(p…	GO:0005634(nucleus)//GO:0005739(mitochondrion)//GO:0005737(cytoplasm)//GO:0005794(Golgi apparatus)//GO:0043231(intracellular membrane-bounded organelle)//GO:0005654(nucleoplasm)//GO:0030054(cell junction)//GO:0000785(chromatin)//GO:0005829(cytosol)	GO:0003677(DNA binding)//GO:0005515(protein binding)//GO:0003700(DNA-binding transcription factor activity)//GO:0000976(transcription regulatory region sequence-specific DNA binding)//GO:0046872(metal ion binding)//GO:0042802(identical protein binding)//GO:0000981(DNA-binding transcription factor activity, RNA polymerase II-specific)//GO:0000978(RNA polymerase II cis-regulatory region sequence-sp…
chr1	3900991	3901250	260	3.85798	2.37617	1.48181	7.4437e-06	1.49563e-05	up	Promoter (<=1kb)	chr1	3900416	3915447	15032	+	ENSG00000236423	ENST00000439488	575	100133612	LINC01134	long intergenic non-protein coding RNA 1134	-	HGNC:HGNC:49449|Ensembl:ENSG00000236423	1p36.32
chr1	3913117	3913363	247	4.35755	0.131821	4.22573	0	0	up	Intron (ENST00000667408/ENSG00000236423, intron 1 of 1)	chr1	3900416	3915447	15032	+	ENSG00000236423	ENST00000439488	12701	100133612	LINC01134	long intergenic non-protein coding RNA 1134	-	HGNC:HGNC:49449|Ensembl:ENSG00000236423	1p36.32
chr1	3972215	3972609	395	4.61471	-0.726958	5.34167	0	0	up	Distal Intergenic	chr1	3976133	4012704	36572	+	ENSG00000284668	ENST00000642026	-3524	105376673	LINC02780	long intergenic non-protein coding RNA 2780	-	HGNC:HGNC:54300|Ensembl:ENSG00000284668	1p36.32
chr1	4135362	4135616	255	3.85798	2.18918	1.6688	6.73834e-08	1.62777e-07	up	Distal Intergenic	chr1	4175528	4175899	372	-	ENSG00000229280	ENST00000449232	40283	644357	EEF1DP6	eukaryotic translation elongation factor 1 delta pseudogene 6	-	HGNC:HGNC:51456|Ensembl:ENSG00000229280	1p36.32
chr1	4406937	4407218	282	4.93074	1.45734	3.47339	1.20307e-23	5.18864e-23	up	Distal Intergenic	chr1	4412027	4424689	12663	+	ENSG00000235054	ENST00000635002	-4809	284661	LINC01777	long intergenic non-protein coding RNA 1777	-	HGNC:HGNC:52567|Ensembl:ENSG00000235054	1p36.32
chr1	4493316	4493638	323	4.42626	2.96693	1.45934	0.000533745	0.000869127	up	Distal Intergenic	chr1	4479131	4484375	5245	-	ENSG00000284694	ENST00000641472	-8941	NA	NA	NA
chr1	4517173	4517435	263	4.12928	0.697484	3.4318	0	0	up	Distal Intergenic	chr1	4479131	4484375	5245	-	ENSG00000284694	ENST00000641472	-32798	NA	NA	NA
chr1	4544681	4545029	349	3.9542	0.697484	3.25671	0	0	up	Distal Intergenic	chr1	4551735	4552145	411	-	ENSG00000227169	ENST00000438791	7116	NA	NA	NA
chr1	4709072	4709424	353	4.61471	1.97876	2.63595	5.4298e-13	1.80288e-12	up	Promoter (1-2kb)	chr1	4711155	4712165	1011	+	ENSG00000196581	ENST00000466761	-1731	55966	AJAP1	adherens junctions associated protein 1	MOT8|SHREW-1|SHREW1	MIM:610972|HGNC:HGNC:30801|Ensembl:ENSG00000196581	1p36.32		GO:0007155(cell adhesion)//GO:0001953(negative regulation of cell-matrix adhesion)//GO:0061045(negative regulation of wound healing)//GO:0030860(regulation of polarized epithelial cell differentiation)	GO:0016020(membrane)//GO:0016021(integral component of membrane)//GO:0005886(plasma membrane)//GO:0005912(adherens junction)//GO:0030054(cell junction)//GO:0016324(apical plasma membrane)//GO:0009986(cell surface)//GO:0016323(basolateral plasma membrane)//GO:0009898(cytoplasmic side of plasma membrane)//GO:0044291(cell-cell contact zone)//GO:0044214(spanning component of plasma membrane)	GO:0005515(protein binding)//GO:0008013(beta-catenin binding)//GO:0044877(protein-containing complex binding)
chr1	4750701	4751032	332	4.67243	1.11998	3.55244	2.40966e-38	1.40392e-37	up	Intron (ENST00000378191/ENSG00000196581, intron 2 of 5)	chr1	4730272	4734992	4721	-	ENSG00000287586	ENST00000661891	-15709	NA	NA	NA
chr1	4948955	4949178	224	4.42626	-0.726958	5.15322	0	0	up	Distal Intergenic	chr1	4963954	4973298	9345	-	ENSG00000284739	ENST00000641254	24120	NA	NA	NA
chr1	5520049	5520269	221	3.9542	0.697484	3.25671	0	0	up	Distal Intergenic	chr1	5489795	5493057	3263	-	ENSG00000284692	ENST00000641860	-26992	105376686	LOC105376686	uncharacterized LOC105376686	-	Ensembl:ENSG00000284692	1p36.31
chr1	5672289	5672690	402	4.72792	2.54443	2.18349	1.36396e-07	3.21166e-07	up	Distal Intergenic	chr1	5587368	5668295	80928	-	ENSG00000236948	ENST00000413887	-3994	NA	NA	NA
chr1	6014284	6014670	387	5.22882	3.49663	1.73219	0.000291049	0.000489754	up	Intron (ENST00000655548/ENSG00000069424, intron 1 of 9)	chr1	6026013	6099119	73107	+	ENSG00000069424	ENST00000428161	-11343	8514	KCNAB2	potassium voltage-gated channel subfamily A regulatory beta subunit 2	AKR6A5|HKvbeta2|HKvbeta2.1|HKvbeta2.2|KCNA2B|KV-BETA-2	MIM:601142|HGNC:HGNC:6229|Ensembl:ENSG00000069424	1p36.31		GO:0006813(potassium ion transport)//GO:0071805(potassium ion transmembrane transport)//GO:0006811(ion transport)//GO:0034220(ion transmembrane transport)//GO:0055114(oxidation-reduction process)//GO:0034765(regulation of ion transmembrane transport)//GO:0043312(neutrophil degranulation)//GO:2000008(regulation of protein localization to cell surface)//GO:1901379(regulation of potassium ion transm…	GO:0016021(integral component of membrane)//GO:0016020(membrane)//GO:0005886(plasma membrane)//GO:0005737(cytoplasm)//GO:0005856(cytoskeleton)//GO:0005829(cytosol)//GO:0030054(cell junction)//GO:0042995(cell projection)//GO:0005874(microtubule)//GO:0045202(synapse)//GO:0043005(neuron projection)//GO:0030424(axon)//GO:0008076(voltage-gated potassium channel complex)//GO:0031234(extrinsic component…	GO:0005249(voltage-gated potassium channel activity)//GO:0016491(oxidoreductase activity)//GO:0005244(voltage-gated ion channel activity)//GO:0005515(protein binding)//GO:0015459(potassium channel regulator activity)//GO:0044325(ion channel binding)//GO:0004033(aldo-keto reductase (NADP) activity)
chr1	6026948	6027182	235	4.78136	2.37617	2.40519	3.49586e-09	9.2926e-09	up	Promoter (<=1kb)	chr1	6027297	6101180	73884	+	ENSG00000069424	ENST00000669250	-115	8514	KCNAB2	potassium voltage-gated channel subfamily A regulatory beta subunit 2	AKR6A5|HKvbeta2|HKvbeta2.1|HKvbeta2.2|KCNA2B|KV-BETA-2	MIM:601142|HGNC:HGNC:6229|Ensembl:ENSG00000069424	1p36.31		GO:0006813(potassium ion transport)//GO:0071805(potassium ion transmembrane transport)//GO:0006811(ion transport)//GO:0034220(ion transmembrane transport)//GO:0055114(oxidation-reduction process)//GO:0034765(regulation of ion transmembrane transport)//GO:0043312(neutrophil degranulation)//GO:2000008(regulation of protein localization to cell surface)//GO:1901379(regulation of potassium ion transm…	GO:0016021(integral component of membrane)//GO:0016020(membrane)//GO:0005886(plasma membrane)//GO:0005737(cytoplasm)//GO:0005856(cytoskeleton)//GO:0005829(cytosol)//GO:0030054(cell junction)//GO:0042995(cell projection)//GO:0005874(microtubule)//GO:0045202(synapse)//GO:0043005(neuron projection)//GO:0030424(axon)//GO:0008076(voltage-gated potassium channel complex)//GO:0031234(extrinsic component…	GO:0005249(voltage-gated potassium channel activity)//GO:0016491(oxidoreductase activity)//GO:0005244(voltage-gated ion channel activity)//GO:0005515(protein binding)//GO:0015459(potassium channel regulator activity)//GO:0044325(ion channel binding)//GO:0004033(aldo-keto reductase (NADP) activity)
chr1	6030513	6030944	432	6.15987	4.934	1.22587	0.0199036	0.0261139	up	Intron (ENST00000655548/ENSG00000069424, intron 1 of 9)	chr1	6027297	6101180	73884	+	ENSG00000069424	ENST00000669250	3216	8514	KCNAB2	potassium voltage-gated channel subfamily A regulatory beta subunit 2	AKR6A5|HKvbeta2|HKvbeta2.1|HKvbeta2.2|KCNA2B|KV-BETA-2	MIM:601142|HGNC:HGNC:6229|Ensembl:ENSG00000069424	1p36.31		GO:0006813(potassium ion transport)//GO:0071805(potassium ion transmembrane transport)//GO:0006811(ion transport)//GO:0034220(ion transmembrane transport)//GO:0055114(oxidation-reduction process)//GO:0034765(regulation of ion transmembrane transport)//GO:0043312(neutrophil degranulation)//GO:2000008(regulation of protein localization to cell surface)//GO:1901379(regulation of potassium ion transm…	GO:0016021(integral component of membrane)//GO:0016020(membrane)//GO:0005886(plasma membrane)//GO:0005737(cytoplasm)//GO:0005856(cytoskeleton)//GO:0005829(cytosol)//GO:0030054(cell junction)//GO:0042995(cell projection)//GO:0005874(microtubule)//GO:0045202(synapse)//GO:0043005(neuron projection)//GO:0030424(axon)//GO:0008076(voltage-gated potassium channel complex)//GO:0031234(extrinsic component…	GO:0005249(voltage-gated potassium channel activity)//GO:0016491(oxidoreductase activity)//GO:0005244(voltage-gated ion channel activity)//GO:0005515(protein binding)//GO:0015459(potassium channel regulator activity)//GO:0044325(ion channel binding)//GO:0004033(aldo-keto reductase (NADP) activity)
chr1	6039925	6040175	251	4.20945	3.08706	1.12239	0.00694291	0.0097035	up	Intron (ENST00000655548/ENSG00000069424, intron 1 of 9)	chr1	6035917	6041762	5846	+	ENSG00000069424	ENST00000459822	4008	8514	KCNAB2	potassium voltage-gated channel subfamily A regulatory beta subunit 2	AKR6A5|HKvbeta2|HKvbeta2.1|HKvbeta2.2|KCNA2B|KV-BETA-2	MIM:601142|HGNC:HGNC:6229|Ensembl:ENSG00000069424	1p36.31		GO:0006813(potassium ion transport)//GO:0071805(potassium ion transmembrane transport)//GO:0006811(ion transport)//GO:0034220(ion transmembrane transport)//GO:0055114(oxidation-reduction process)//GO:0034765(regulation of ion transmembrane transport)//GO:0043312(neutrophil degranulation)//GO:2000008(regulation of protein localization to cell surface)//GO:1901379(regulation of potassium ion transm…	GO:0016021(integral component of membrane)//GO:0016020(membrane)//GO:0005886(plasma membrane)//GO:0005737(cytoplasm)//GO:0005856(cytoskeleton)//GO:0005829(cytosol)//GO:0030054(cell junction)//GO:0042995(cell projection)//GO:0005874(microtubule)//GO:0045202(synapse)//GO:0043005(neuron projection)//GO:0030424(axon)//GO:0008076(voltage-gated potassium channel complex)//GO:0031234(extrinsic component…	GO:0005249(voltage-gated potassium channel activity)//GO:0016491(oxidoreductase activity)//GO:0005244(voltage-gated ion channel activity)//GO:0005515(protein binding)//GO:0015459(potassium channel regulator activity)//GO:0044325(ion channel binding)//GO:0004033(aldo-keto reductase (NADP) activity)
chr1	6068463	6068947	485	5.62936	4.44391	1.18545	0.0203222	0.0266139	up	Promoter (2-3kb)	chr1	6065753	6100023	34271	+	ENSG00000069424	ENST00000662363	2710	8514	KCNAB2	potassium voltage-gated channel subfamily A regulatory beta subunit 2	AKR6A5|HKvbeta2|HKvbeta2.1|HKvbeta2.2|KCNA2B|KV-BETA-2	MIM:601142|HGNC:HGNC:6229|Ensembl:ENSG00000069424	1p36.31		GO:0006813(potassium ion transport)//GO:0071805(potassium ion transmembrane transport)//GO:0006811(ion transport)//GO:0034220(ion transmembrane transport)//GO:0055114(oxidation-reduction process)//GO:0034765(regulation of ion transmembrane transport)//GO:0043312(neutrophil degranulation)//GO:2000008(regulation of protein localization to cell surface)//GO:1901379(regulation of potassium ion transm…	GO:0016021(integral component of membrane)//GO:0016020(membrane)//GO:0005886(plasma membrane)//GO:0005737(cytoplasm)//GO:0005856(cytoskeleton)//GO:0005829(cytosol)//GO:0030054(cell junction)//GO:0042995(cell projection)//GO:0005874(microtubule)//GO:0045202(synapse)//GO:0043005(neuron projection)//GO:0030424(axon)//GO:0008076(voltage-gated potassium channel complex)//GO:0031234(extrinsic component…	GO:0005249(voltage-gated potassium channel activity)//GO:0016491(oxidoreductase activity)//GO:0005244(voltage-gated ion channel activity)//GO:0005515(protein binding)//GO:0015459(potassium channel regulator activity)//GO:0044325(ion channel binding)//GO:0004033(aldo-keto reductase (NADP) activity)
chr1	6103237	6103535	299	5.14975	2.69736	2.45238	3.46171e-08	8.55276e-08	up	3' UTR	chr1	6105081	6106772	1692	-	ENSG00000116254	ENST00000475121	3237	26038	CHD5	chromodomain helicase DNA binding protein 5	CHD-5	MIM:610771|HGNC:HGNC:16816|Ensembl:ENSG00000116254	1p36.31		GO:0006325(chromatin organization)//GO:0030154(cell differentiation)//GO:0032508(DNA duplex unwinding)//GO:0007399(nervous system development)//GO:0007283(spermatogenesis)//GO:0006357(regulation of transcription by RNA polymerase II)//GO:0008285(negative regulation of cell population proliferation)//GO:0043967(histone H4 acetylation)//GO:0035093(spermatogenesis, exchange of chromosomal proteins)/…	GO:0005634(nucleus)//GO:0016607(nuclear speck)//GO:0016020(membrane)//GO:0005654(nucleoplasm)//GO:0005829(cytosol)//GO:0000792(heterochromatin)//GO:0016581(NuRD complex)	GO:0005524(ATP binding)//GO:0046872(metal ion binding)//GO:0000166(nucleotide binding)//GO:0016787(hydrolase activity)//GO:0003677(DNA binding)//GO:0004386(helicase activity)//GO:0003678(DNA helicase activity)//GO:0061628(H3K27me3 modified histone binding)
chr1	6109074	6109449	376	4.72792	1.11998	3.60794	2.47566e-37	1.42012e-36	up	Promoter (2-3kb)	chr1	6105081	6106772	1692	-	ENSG00000116254	ENST00000475121	-2302	26038	CHD5	chromodomain helicase DNA binding protein 5	CHD-5	MIM:610771|HGNC:HGNC:16816|Ensembl:ENSG00000116254	1p36.31		GO:0006325(chromatin organization)//GO:0030154(cell differentiation)//GO:0032508(DNA duplex unwinding)//GO:0007399(nervous system development)//GO:0007283(spermatogenesis)//GO:0006357(regulation of transcription by RNA polymerase II)//GO:0008285(negative regulation of cell population proliferation)//GO:0043967(histone H4 acetylation)//GO:0035093(spermatogenesis, exchange of chromosomal proteins)/…	GO:0005634(nucleus)//GO:0016607(nuclear speck)//GO:0016020(membrane)//GO:0005654(nucleoplasm)//GO:0005829(cytosol)//GO:0000792(heterochromatin)//GO:0016581(NuRD complex)	GO:0005524(ATP binding)//GO:0046872(metal ion binding)//GO:0000166(nucleotide binding)//GO:0016787(hydrolase activity)//GO:0003677(DNA binding)//GO:0004386(helicase activity)//GO:0003678(DNA helicase activity)//GO:0061628(H3K27me3 modified histone binding)
chr1	6336907	6337197	291	3.9542	1.45734	2.49685	1.2364e-34	6.86205e-34	up	Intron (ENST00000608083/ENSG00000097021, intron 3 of 8)	chr1	6281130	6352249	71120	-	ENSG00000097021	ENST00000473466	15052	11332	ACOT7	acyl-CoA thioesterase 7	ACH1|ACT|BACH|CTE-II|LACH|LACH1|hBACH	MIM:602587|HGNC:HGNC:24157|Ensembl:ENSG00000097021	1p36.31	hsa00062(Fatty acid elongation)//hsa01040(Biosynthesis of unsaturated fatty acids)	GO:0006629(lipid metabolic process)//GO:0006631(fatty acid metabolic process)//GO:0006637(acyl-CoA metabolic process)//GO:0015937(coenzyme A biosynthetic process)//GO:0036114(medium-chain fatty-acyl-CoA catabolic process)//GO:0036116(long-chain fatty-acyl-CoA catabolic process)//GO:0051792(medium-chain fatty acid biosynthetic process)//GO:1900535(palmitic acid biosynthetic process)	GO:0005737(cytoplasm)//GO:0005654(nucleoplasm)//GO:0005829(cytosol)//GO:0005739(mitochondrion)//GO:0070062(extracellular exosome)	GO:0016790(thiolester hydrolase activity)//GO:0016787(hydrolase activity)//GO:0005515(protein binding)//GO:0052689(carboxylic ester hydrolase activity)//GO:0042803(protein homodimerization activity)//GO:0000062(fatty-acyl-CoA binding)//GO:0016290(palmitoyl-CoA hydrolase activity)//GO:0036042(long-chain fatty acyl-CoA binding)//GO:0047617(acyl-CoA hydrolase activity)//GO:0102991(myristoyl-CoA hydr…
chr1	6498349	6498729	381	5.02237	3.08706	1.93531	2.18948e-05	4.18975e-05	up	Promoter (<=1kb)	chr1	6467122	6497424	30303	-	ENSG00000171680	ENST00000400915	-925	57449	PLEKHG5	pleckstrin homology and RhoGEF domain containing G5	CMTRIC|DSMA4|GEF720|Syx|Tech	MIM:611101|HGNC:HGNC:29105|Ensembl:ENSG00000171680	1p36.31	hsa05200(Pathways in cancer)	GO:0050790(regulation of catalytic activity)//GO:0051056(regulation of small GTPase mediated signal transduction)//GO:0007266(Rho protein signal transduction)//GO:0007186(G protein-coupled receptor signaling pathway)//GO:0043123(positive regulation of I-kappaB kinase/NF-kappaB signaling)//GO:0043065(positive regulation of apoptotic process)//GO:0043542(endothelial cell migration)//GO:0035767(endo…	GO:0005737(cytoplasm)//GO:0016020(membrane)//GO:0005886(plasma membrane)//GO:0030054(cell junction)//GO:0042995(cell projection)//GO:0048471(perinuclear region of cytoplasm)//GO:0030027(lamellipodium)//GO:0005829(cytosol)//GO:0030424(axon)//GO:0005911(cell-cell junction)//GO:0030139(endocytic vesicle)//GO:0098793(presynapse)	GO:0005085(guanyl-nucleotide exchange factor activity)//GO:0005515(protein binding)
chr1	7088145	7088466	322	3.85798	2.83754	1.02044	0.00635529	0.00893599	up	Intron (ENST00000303635/ENSG00000171735, intron 3 of 22)	chr1	7008376	7014279	5904	-	ENSG00000237365	ENST00000456701	-73866	NA	NA	NA
chr1	7161281	7161545	265	4.2854	-0.726958	5.01236	0	0	up	Intron (ENST00000303635/ENSG00000171735, intron 4 of 22)	chr1	7219360	7219524	165	+	ENSG00000207056	ENST00000384328	-57815	106481604	RNU1-8P	RNA, U1 small nuclear 8, pseudogene	RNU1-8	HGNC:HGNC:48307|Ensembl:ENSG00000207056	1p36.23
chr1	7513872	7514153	282	3.85798	1.11998	2.738	0	0	up	Intron (ENST00000303635/ENSG00000171735, intron 6 of 22)	chr1	7441096	7441554	459	-	ENSG00000225126	ENST00000440032	-72318	NA	NA	NA
chr1	7565255	7565628	374	5.10852	3.49663	1.6119	0.000675946	0.00108523	up	Intron (ENST00000303635/ENSG00000171735, intron 6 of 22)	chr1	7441096	7441554	459	-	ENSG00000225126	ENST00000440032	-123701	NA	NA	NA
chr1	8026451	8027172	722	6.53138	4.03612	2.49526	1.54146e-06	3.31753e-06	up	Promoter (<=1kb)	chr1	8026738	8122702	95965	+	ENSG00000238290	ENST00000445300	0	121832806	ERRFI1-DT	ERRFI1 divergent transcript
chr1	8401577	8401846	270	4.72792	2.83754	1.89038	1.14166e-05	2.25071e-05	up	Intron (ENST00000337907/ENSG00000142599, intron 13 of 23)	chr1	8365855	8423419	57565	-	ENSG00000142599	ENST00000460659	21573	473	RERE	arginine-glutamic acid dipeptide repeats	ARG|ARP|ATN1L|DNB1|NEDBEH	MIM:605226|HGNC:HGNC:9965|Ensembl:ENSG00000142599	1p36.23		GO:0006355(regulation of transcription, DNA-templated)//GO:0045893(positive regulation of transcription, DNA-templated)//GO:0007275(multicellular organism development)//GO:0045892(negative regulation of transcription, DNA-templated)//GO:0006338(chromatin remodeling)//GO:0021549(cerebellum development)//GO:0021691(cerebellar Purkinje cell layer maturation)//GO:0021930(cerebellar granule cell precu…	GO:0005634(nucleus)//GO:0000118(histone deacetylase complex)	GO:0008270(zinc ion binding)//GO:0043565(sequence-specific DNA binding)//GO:0003682(chromatin binding)//GO:0046872(metal ion binding)//GO:0005515(protein binding)//GO:0003714(transcription corepressor activity)//GO:0001085(RNA polymerase II transcription factor binding)//GO:0003713(transcription coactivator activity)
chr1	8873356	8873625	270	4.42626	0.131821	4.29444	0	0	up	Promoter (1-2kb)	chr1	8866009	8871944	5936	-	ENSG00000074800	ENST00000645600	-1412	2023	ENO1	enolase 1	ENO1L1|HEL-S-17|MPB1|NNE|PPH	MIM:172430|HGNC:HGNC:3350|Ensembl:ENSG00000074800	1p36.23	hsa00010(Glycolysis / Gluconeogenesis)//hsa01100(Metabolic pathways)//hsa01200(Carbon metabolism)//hsa01230(Biosynthesis of amino acids)//hsa03018(RNA degradation)//hsa04066(HIF-1 signaling pathway)	GO:0006096(glycolytic process)//GO:0000122(negative regulation of transcription by RNA polymerase II)//GO:0030308(negative regulation of cell growth)//GO:0009615(response to virus)//GO:0032889(regulation of vacuole fusion, non-autophagic)//GO:0045892(negative regulation of transcription, DNA-templated)//GO:0006094(gluconeogenesis)//GO:0061621(canonical glycolysis)//GO:0010756(positive regulation …	GO:0000015(phosphopyruvate hydratase complex)//GO:0005737(cytoplasm)//GO:0005634(nucleus)//GO:0016020(membrane)//GO:0005829(cytosol)//GO:0005886(plasma membrane)//GO:0005615(extracellular space)//GO:0070062(extracellular exosome)//GO:0031430(M band)//GO:0009986(cell surface)//GO:0099738(cell cortex region)	GO:0000287(magnesium ion binding)//GO:0004634(phosphopyruvate hydratase activity)//GO:0003723(RNA binding)//GO:0046872(metal ion binding)//GO:0016829(lyase activity)//GO:0003677(DNA binding)//GO:0005515(protein binding)//GO:0001227(DNA-binding transcription repressor activity, RNA polymerase II-specific)//GO:0045296(cadherin binding)//GO:0000977(RNA polymerase II transcription regulatory region s…
chr1	8878854	8879372	519	5.71425	4.10079	1.61345	0.00142556	0.00219386	up	Promoter (<=1kb)	chr1	8863114	8879092	15979	-	ENSG00000074800	ENST00000645609	0	2023	ENO1	enolase 1	ENO1L1|HEL-S-17|MPB1|NNE|PPH	MIM:172430|HGNC:HGNC:3350|Ensembl:ENSG00000074800	1p36.23	hsa00010(Glycolysis / Gluconeogenesis)//hsa01100(Metabolic pathways)//hsa01200(Carbon metabolism)//hsa01230(Biosynthesis of amino acids)//hsa03018(RNA degradation)//hsa04066(HIF-1 signaling pathway)	GO:0006096(glycolytic process)//GO:0000122(negative regulation of transcription by RNA polymerase II)//GO:0030308(negative regulation of cell growth)//GO:0009615(response to virus)//GO:0032889(regulation of vacuole fusion, non-autophagic)//GO:0045892(negative regulation of transcription, DNA-templated)//GO:0006094(gluconeogenesis)//GO:0061621(canonical glycolysis)//GO:0010756(positive regulation …	GO:0000015(phosphopyruvate hydratase complex)//GO:0005737(cytoplasm)//GO:0005634(nucleus)//GO:0016020(membrane)//GO:0005829(cytosol)//GO:0005886(plasma membrane)//GO:0005615(extracellular space)//GO:0070062(extracellular exosome)//GO:0031430(M band)//GO:0009986(cell surface)//GO:0099738(cell cortex region)	GO:0000287(magnesium ion binding)//GO:0004634(phosphopyruvate hydratase activity)//GO:0003723(RNA binding)//GO:0046872(metal ion binding)//GO:0016829(lyase activity)//GO:0003677(DNA binding)//GO:0005515(protein binding)//GO:0001227(DNA-binding transcription repressor activity, RNA polymerase II-specific)//GO:0045296(cadherin binding)//GO:0000977(RNA polymerase II transcription regulatory region s…
chr1	9200793	9201301	509	5.33985	1.73819	3.60166	3.29806e-19	1.40508e-18	up	Promoter (1-2kb)	chr1	9197143	9198906	1764	-	ENSG00000228526	ENST00000632503	-1887	106614088	MIR34AHG	MIR34A host gene	-	HGNC:HGNC:51913|Ensembl:ENSG00000228526	1p36.22
chr1	9271077	9271428	352	4.83289	1.11998	3.71291	7.7387e-36	4.34528e-35	up	3' UTR	chr1	9265530	9271337	5808	+	ENSG00000049239	ENST00000495451	5547	9563	H6PD	hexose-6-phosphate dehydrogenase/glucose 1-dehydrogenase	CORTRD1|G6PDH|GDH|H6PDH	MIM:138090|HGNC:HGNC:4795|Ensembl:ENSG00000049239	1p36.22	hsa00030(Pentose phosphate pathway)//hsa01100(Metabolic pathways)//hsa01200(Carbon metabolism)	GO:0005975(carbohydrate metabolic process)//GO:0055114(oxidation-reduction process)//GO:0006006(glucose metabolic process)//GO:0006098(pentose-phosphate shunt)//GO:0008152(metabolic process)//GO:0009051(pentose-phosphate shunt, oxidative branch)//GO:2000064(regulation of cortisol biosynthetic process)//GO:0006739(NADP metabolic process)//GO:0097305(response to alcohol)	GO:0005783(endoplasmic reticulum)//GO:0005788(endoplasmic reticulum lumen)//GO:0005737(cytoplasm)//GO:0005739(mitochondrion)//GO:0043231(intracellular membrane-bounded organelle)	GO:0016614(oxidoreductase activity, acting on CH-OH group of donors)//GO:0050661(NADP binding)//GO:0017057(6-phosphogluconolactonase activity)//GO:0004345(glucose-6-phosphate dehydrogenase activity)//GO:0016491(oxidoreductase activity)//GO:0016787(hydrolase activity)//GO:0003824(catalytic activity)//GO:0047936(glucose 1-dehydrogenase [NAD(P)] activity)//GO:0030246(carbohydrate binding)
chr1	9338018	9338262	245	4.61471	2.69736	1.91735	4.19697e-06	8.62094e-06	up	Intron (ENST00000328089/ENSG00000171621, intron 1 of 2)	chr1	9351431	9367863	16433	+	ENSG00000171621	ENST00000357898	-13169	80176	SPSB1	splA/ryanodine receptor domain and SOCS box containing 1	SSB-1|SSB1	MIM:611657|HGNC:HGNC:30628|Ensembl:ENSG00000171621	1p36.22		GO:0016567(protein ubiquitination)//GO:0006511(ubiquitin-dependent protein catabolic process)//GO:0000209(protein polyubiquitination)//GO:0043161(proteasome-mediated ubiquitin-dependent protein catabolic process)//GO:0043687(post-translational protein modification)	GO:0005737(cytoplasm)//GO:0005829(cytosol)//GO:0019005(SCF ubiquitin ligase complex)	GO:0005515(protein binding)//GO:1990756(ubiquitin ligase-substrate adaptor activity)
chr1	9530427	9530723	297	4.2854	1.73819	2.54721	8.9249e-17	3.42938e-16	up	Distal Intergenic	chr1	9539465	9585173	45709	+	ENSG00000171612	ENST00000302692	-8742	84275	SLC25A33	solute carrier family 25 member 33	BMSC-MCP|PNC1	MIM:610816|HGNC:HGNC:29681|Ensembl:ENSG00000171612	1p36.22		GO:0007005(mitochondrion organization)//GO:0008284(positive regulation of cell population proliferation)//GO:0006390(mitochondrial transcription)//GO:0032869(cellular response to insulin stimulus)//GO:0030307(positive regulation of cell growth)//GO:0000002(mitochondrial genome maintenance)//GO:0051881(regulation of mitochondrial membrane potential)//GO:1903426(regulation of reactive oxygen specie…	GO:0016020(membrane)//GO:0016021(integral component of membrane)//GO:0005743(mitochondrial inner membrane)//GO:0005739(mitochondrion)//GO:0031966(mitochondrial membrane)	GO:0015218(pyrimidine nucleotide transmembrane transporter activity)
chr1	9539051	9539318	268	5.22882	2.83754	2.39128	1.40016e-07	3.28882e-07	up	Promoter (<=1kb)	chr1	9539465	9585173	45709	+	ENSG00000171612	ENST00000302692	-147	84275	SLC25A33	solute carrier family 25 member 33	BMSC-MCP|PNC1	MIM:610816|HGNC:HGNC:29681|Ensembl:ENSG00000171612	1p36.22		GO:0007005(mitochondrion organization)//GO:0008284(positive regulation of cell population proliferation)//GO:0006390(mitochondrial transcription)//GO:0032869(cellular response to insulin stimulus)//GO:0030307(positive regulation of cell growth)//GO:0000002(mitochondrial genome maintenance)//GO:0051881(regulation of mitochondrial membrane potential)//GO:1903426(regulation of reactive oxygen specie…	GO:0016020(membrane)//GO:0016021(integral component of membrane)//GO:0005743(mitochondrial inner membrane)//GO:0005739(mitochondrion)//GO:0031966(mitochondrial membrane)	GO:0015218(pyrimidine nucleotide transmembrane transporter activity)
chr1	9596926	9597170	245	4.93074	1.45734	3.47339	1.20307e-23	5.18864e-23	up	Promoter (<=1kb)	chr1	9596897	9614873	17977	+	ENSG00000188807	ENST00000416541	29	199953	TMEM201	transmembrane protein 201	Ima1|NET5|SAMP1	HGNC:HGNC:33719|Ensembl:ENSG00000188807	1p36.22		GO:0006998(nuclear envelope organization)//GO:0051642(centrosome localization)//GO:0090435(protein localization to nuclear envelope)//GO:0030473(nuclear migration along microtubule)//GO:0007097(nuclear migration)//GO:0010761(fibroblast migration)	GO:0005639(integral component of nuclear inner membrane)//GO:0005634(nucleus)//GO:0005737(cytoplasm)//GO:0016020(membrane)//GO:0016021(integral component of membrane)//GO:0005856(cytoskeleton)//GO:0005637(nuclear inner membrane)//GO:0000922(spindle pole)//GO:0005635(nuclear envelope)//GO:0032541(cortical endoplasmic reticulum)//GO:0031616(spindle pole centrosome)//GO:0031965(nuclear membrane)	GO:0005515(protein binding)//GO:0051015(actin filament binding)//GO:0005521(lamin binding)
chr1	9793038	9793330	293	3.39232	-0.726958	4.11928	0	0	up	Intron (ENST00000377298/ENSG00000171603, intron 1 of 18)	chr1	9780822	9781240	419	+	ENSG00000271264	ENST00000603781	12216	NA	NA	NA
chr1	9920793	9921015	223	4.61471	3.49663	1.11808	0.0142133	0.0190379	up	Distal Intergenic	chr1	9850109	9910336	60228	-	ENSG00000178585	ENST00000400904	-10457	56998	CTNNBIP1	catenin beta interacting protein 1	ICAT	MIM:607758|HGNC:HGNC:16913|Ensembl:ENSG00000178585	1p36.22	hsa04310(Wnt signaling pathway)	GO:0030178(negative regulation of Wnt signaling pathway)//GO:0043433(negative regulation of DNA-binding transcription factor activity)//GO:0045669(positive regulation of osteoblast differentiation)//GO:0016055(Wnt signaling pathway)//GO:0000122(negative regulation of transcription by RNA polymerase II)//GO:0001658(branching involved in ureteric bud morphogenesis)//GO:0009952(anterior/posterior pa…	GO:0005737(cytoplasm)//GO:0005634(nucleus)//GO:0005829(cytosol)//GO:0005654(nucleoplasm)//GO:0030877(beta-catenin destruction complex)	GO:0008013(beta-catenin binding)//GO:0005515(protein binding)//GO:0070016(armadillo repeat domain binding)
chr1	10210587	10210985	399	4.97728	3.19918	1.7781	0.000105811	0.000187593	up	Promoter (<=1kb)	chr1	10210805	10377937	167133	+	ENSG00000054523	ENST00000263934	0	23095	KIF1B	kinesin family member 1B	CMT2|CMT2A|CMT2A1|HMSNII|KLP|NBLST1	MIM:605995|HGNC:HGNC:16636|Ensembl:ENSG00000054523	1p36.22		GO:0007018(microtubule-based movement)//GO:0006915(apoptotic process)//GO:0016192(vesicle-mediated transport)//GO:0030705(cytoskeleton-dependent intracellular transport)//GO:0008089(anterograde axonal transport)//GO:0007270(neuron-neuron synaptic transmission)//GO:0007274(neuromuscular synaptic transmission)//GO:0010628(positive regulation of gene expression)//GO:0010970(transport along microtubu…	GO:0005737(cytoplasm)//GO:0005856(cytoskeleton)//GO:0005739(mitochondrion)//GO:0031410(cytoplasmic vesicle)//GO:0030054(cell junction)//GO:1904115(axon cytoplasm)//GO:0005874(microtubule)//GO:0045202(synapse)//GO:0043005(neuron projection)//GO:0030659(cytoplasmic vesicle membrane)//GO:0008021(synaptic vesicle)//GO:0005875(microtubule associated complex)//GO:0030424(axon)//GO:0030425(dendrite)//GO…	GO:0005524(ATP binding)//GO:0005515(protein binding)//GO:0008017(microtubule binding)//GO:0003777(microtubule motor activity)//GO:0000166(nucleotide binding)//GO:0016887(ATPase activity)//GO:0019894(kinesin binding)//GO:0008574(ATP-dependent microtubule motor activity, plus-end-directed)//GO:0019900(kinase binding)//GO:0097110(scaffold protein binding)//GO:1990939(ATP-dependent microtubule motor …
chr1	10225272	10225611	340	5.06609	0.131821	4.93427	1.16067e-262	9.15516e-262	up	Promoter (2-3kb)	chr1	10227718	10227803	86	+	ENSG00000264881	ENST00000577266	-2107	NA	NA	NA
chr1	10398884	10399213	330	5.26679	2.54443	2.72236	7.91684e-10	2.21408e-09	up	Promoter (<=1kb)	chr1	10399044	10400008	965	+	ENSG00000142657	ENST00000487775	0	5226	PGD	phosphogluconate dehydrogenase	6PGD	MIM:172200|HGNC:HGNC:8891|Ensembl:ENSG00000142657	1p36.22	hsa00030(Pentose phosphate pathway)//hsa00480(Glutathione metabolism)//hsa01100(Metabolic pathways)//hsa01200(Carbon metabolism)	GO:0055114(oxidation-reduction process)//GO:0006098(pentose-phosphate shunt)//GO:0019521(D-gluconate metabolic process)//GO:0009051(pentose-phosphate shunt, oxidative branch)//GO:0019322(pentose biosynthetic process)//GO:0046177(D-gluconate catabolic process)	GO:0005634(nucleus)//GO:0005737(cytoplasm)//GO:0005829(cytosol)//GO:0070062(extracellular exosome)	GO:0016491(oxidoreductase activity)//GO:0050661(NADP binding)//GO:0004616(phosphogluconate dehydrogenase (decarboxylating) activity)
chr1	10631564	10631793	230	4.12928	0.697484	3.4318	0	0	up	Distal Intergenic	chr1	10637121	10638763	1643	-	ENSG00000130940	ENST00000478524	6970	54897	CASZ1	castor zinc finger 1	CAS11|CST|SRG|ZNF693|dJ734G22.1	MIM:609895|HGNC:HGNC:26002|Ensembl:ENSG00000130940	1p36.22		GO:0006355(regulation of transcription, DNA-templated)//GO:0007275(multicellular organism development)//GO:0045893(positive regulation of transcription, DNA-templated)//GO:0045944(positive regulation of transcription by RNA polymerase II)//GO:0045664(regulation of neuron differentiation)	GO:0005634(nucleus)//GO:0043231(intracellular membrane-bounded organelle)//GO:0005654(nucleoplasm)//GO:0005829(cytosol)//GO:0000785(chromatin)	GO:0046872(metal ion binding)//GO:0003677(DNA binding)//GO:0001228(DNA-binding transcription activator activity, RNA polymerase II-specific)//GO:0000977(RNA polymerase II transcription regulatory region sequence-specific DNA binding)
chr1	10716079	10716411	333	4.83289	2.18918	2.64371	3.18507e-11	9.68647e-11	up	Intron (ENST00000377022/ENSG00000130940, intron 2 of 20)	chr1	10704196	10705575	1380	-	ENSG00000130940	ENST00000472814	-10504	54897	CASZ1	castor zinc finger 1	CAS11|CST|SRG|ZNF693|dJ734G22.1	MIM:609895|HGNC:HGNC:26002|Ensembl:ENSG00000130940	1p36.22		GO:0006355(regulation of transcription, DNA-templated)//GO:0007275(multicellular organism development)//GO:0045893(positive regulation of transcription, DNA-templated)//GO:0045944(positive regulation of transcription by RNA polymerase II)//GO:0045664(regulation of neuron differentiation)	GO:0005634(nucleus)//GO:0043231(intracellular membrane-bounded organelle)//GO:0005654(nucleoplasm)//GO:0005829(cytosol)//GO:0000785(chromatin)	GO:0046872(metal ion binding)//GO:0003677(DNA binding)//GO:0001228(DNA-binding transcription activator activity, RNA polymerase II-specific)//GO:0000977(RNA polymerase II transcription regulatory region sequence-specific DNA binding)
chr1	10838965	10839420	456	5.30378	4.22311	1.08067	0.0305535	0.0390011	up	Distal Intergenic	chr1	10647213	10796650	149438	-	ENSG00000130940	ENST00000344008	-42315	54897	CASZ1	castor zinc finger 1	CAS11|CST|SRG|ZNF693|dJ734G22.1	MIM:609895|HGNC:HGNC:26002|Ensembl:ENSG00000130940	1p36.22		GO:0006355(regulation of transcription, DNA-templated)//GO:0007275(multicellular organism development)//GO:0045893(positive regulation of transcription, DNA-templated)//GO:0045944(positive regulation of transcription by RNA polymerase II)//GO:0045664(regulation of neuron differentiation)	GO:0005634(nucleus)//GO:0043231(intracellular membrane-bounded organelle)//GO:0005654(nucleoplasm)//GO:0005829(cytosol)//GO:0000785(chromatin)	GO:0046872(metal ion binding)//GO:0003677(DNA binding)//GO:0001228(DNA-binding transcription activator activity, RNA polymerase II-specific)//GO:0000977(RNA polymerase II transcription regulatory region sequence-specific DNA binding)
chr1	10906767	10907002	236	4.72792	2.69736	2.03056	1.60071e-06	3.43585e-06	up	Distal Intergenic	chr1	10895761	10895998	238	+	ENSG00000225158	ENST00000450782	11006	106480259	HSPE1P24	heat shock protein family E (Hsp10) member 1 pseudogene 24	-	HGNC:HGNC:49343|Ensembl:ENSG00000225158	1p36.22
chr1	11046487	11046741	255	4.12928	3.08706	1.04222	0.0111998	0.0152084	up	Promoter (<=1kb)	chr1	11044798	11047227	2430	-	ENSG00000009724	ENST00000480221	486	10747	MASP2	MBL associated serine protease 2	MAP19|MASP-2|MASP1P1|sMAP	MIM:605102|HGNC:HGNC:6902|Ensembl:ENSG00000009724	1p36.22	hsa04610(Complement and coagulation cascades)//hsa05150(Staphylococcus aureus infection)//hsa05171(Coronavirus disease - COVID-19)	GO:0006508(proteolysis)//GO:0001867(complement activation, lectin pathway)//GO:0002376(immune system process)//GO:0045087(innate immune response)//GO:0006956(complement activation)//GO:0006958(complement activation, classical pathway)	GO:0005576(extracellular region)//GO:0005615(extracellular space)//GO:0070062(extracellular exosome)	GO:0005509(calcium ion binding)//GO:0004252(serine-type endopeptidase activity)//GO:0046872(metal ion binding)//GO:0008233(peptidase activity)//GO:0016787(hydrolase activity)//GO:0005515(protein binding)//GO:0008236(serine-type peptidase activity)//GO:0048306(calcium-dependent protein binding)//GO:0001855(complement component C4b binding)//GO:0042802(identical protein binding)
chr1	11088472	11088753	282	4.49185	0.697484	3.79437	3.85797e-163	2.88252e-162	up	Intron (ENST00000304457/ENSG00000171824, intron 6 of 23)	chr1	11080701	11082623	1923	-	ENSG00000171824	ENST00000485606	-5849	5394	EXOSC10	exosome component 10	PM-Scl|PM/Scl-100|PMSCL|PMSCL2|RRP6|Rrp6p|p2|p3|p4	MIM:605960|HGNC:HGNC:9138|Ensembl:ENSG00000171824	1p36.22	hsa03018(RNA degradation)	GO:0006396(RNA processing)//GO:0044237(cellular metabolic process)//GO:0006139(nucleobase-containing compound metabolic process)//GO:0000184(nuclear-transcribed mRNA catabolic process, nonsense-mediated decay)//GO:0006364(rRNA processing)//GO:0000956(nuclear-transcribed mRNA catabolic process)//GO:0000467(exonucleolytic trimming to generate mature 3'-end of 5.8S rRNA from tricistronic rRNA transc…	GO:0000176(nuclear exosome (RNase complex))//GO:0005634(nucleus)//GO:0005737(cytoplasm)//GO:0016020(membrane)//GO:0005654(nucleoplasm)//GO:0005730(nucleolus)//GO:0005829(cytosol)//GO:0000178(exosome (RNase complex))//GO:0035327(transcriptionally active chromatin)	GO:0003824(catalytic activity)//GO:0003676(nucleic acid binding)//GO:0000166(nucleotide binding)//GO:0008408(3'-5' exonuclease activity)//GO:0003723(RNA binding)//GO:0016787(hydrolase activity)//GO:0004518(nuclease activity)//GO:0005515(protein binding)//GO:0004527(exonuclease activity)//GO:0000175(3'-5'-exoribonuclease activity)//GO:0003727(single-stranded RNA binding)//GO:0070034(telomerase RNA…
chr1	11540280	11540502	223	4.35755	3.19918	1.15837	0.00710298	0.00990347	up	Distal Intergenic	chr1	11533676	11537225	3550	+	ENSG00000204624	ENST00000304391	6604	57540	DISP3	dispatched RND transporter family member 3	PTCHD2	MIM:611251|HGNC:HGNC:29251|Ensembl:ENSG00000204624	1p36.22		GO:0006629(lipid metabolic process)//GO:0030154(cell differentiation)//GO:0008202(steroid metabolic process)//GO:0008203(cholesterol metabolic process)//GO:0007224(smoothened signaling pathway)//GO:2000179(positive regulation of neural precursor cell proliferation)//GO:0045665(negative regulation of neuron differentiation)//GO:0042632(cholesterol homeostasis)//GO:0032368(regulation of lipid trans…	GO:0016021(integral component of membrane)//GO:0005634(nucleus)//GO:0005737(cytoplasm)//GO:0016020(membrane)//GO:0005783(endoplasmic reticulum)//GO:0005789(endoplasmic reticulum membrane)//GO:0031410(cytoplasmic vesicle)//GO:0031965(nuclear membrane)//GO:0030659(cytoplasmic vesicle membrane)	GO:0003674(molecular_function)
chr1	11610834	11611061	228	4.72792	2.37617	2.35175	5.72658e-09	1.50487e-08	up	Promoter (1-2kb)	chr1	11609468	11613358	3891	+	ENSG00000235643	ENST00000453135	1366	101929181	LINC01647	long intergenic non-protein coding RNA 1647	-	HGNC:HGNC:52434|Ensembl:ENSG00000235643	1p36.22
chr1	11672890	11673256	367	4.88264	2.83754	2.0451	3.11417e-06	6.5037e-06	up	Intron (ENST00000376753/ENSG00000116663, intron 4 of 5)	chr1	11668696	11674030	5335	+	ENSG00000116663	ENST00000449067	4194	26270	FBXO6	F-box protein 6	FBG2|FBS2|FBX6|Fbx6b	MIM:605647|HGNC:HGNC:13585|Ensembl:ENSG00000116663	1p36.22	hsa04141(Protein processing in endoplasmic reticulum)	GO:0016567(protein ubiquitination)//GO:0006281(DNA repair)//GO:0006974(cellular response to DNA damage stimulus)//GO:0006986(response to unfolded protein)//GO:0030433(ubiquitin-dependent ERAD pathway)//GO:0000209(protein polyubiquitination)//GO:0043687(post-translational protein modification)//GO:0031146(SCF-dependent proteasomal ubiquitin-dependent protein catabolic process)//GO:0006516(glycopro…	GO:0005737(cytoplasm)//GO:0005829(cytosol)//GO:0019005(SCF ubiquitin ligase complex)//GO:0044322(endoplasmic reticulum quality control compartment)	GO:0005515(protein binding)//GO:0061630(ubiquitin protein ligase activity)//GO:0030246(carbohydrate binding)
chr1	11681436	11681697	262	4.97728	2.54443	2.43285	1.3609e-08	3.46185e-08	up	Promoter (<=1kb)	chr1	11674480	11681148	6669	-	ENSG00000116670	ENST00000376692	-288	10459	MAD2L2	mitotic arrest deficient 2 like 2	FANCV|MAD2B|POLZ2|REV7	MIM:604094|HGNC:HGNC:6764|Ensembl:ENSG00000116670	1p36.22	hsa04110(Cell cycle)//hsa04114(Oocyte meiosis)//hsa04914(Progesterone-mediated oocyte maturation)//hsa05100(Bacterial invasion of epithelial cells)	GO:0043433(negative regulation of DNA-binding transcription factor activity)//GO:0090090(negative regulation of canonical Wnt signaling pathway)//GO:0010719(negative regulation of epithelial to mesenchymal transition)//GO:0007049(cell cycle)//GO:0051301(cell division)//GO:0006281(DNA repair)//GO:0006974(cellular response to DNA damage stimulus)//GO:0006302(double-strand break repair)//GO:0045893(…	GO:0005634(nucleus)//GO:0005737(cytoplasm)//GO:0005730(nucleolus)//GO:0005829(cytosol)//GO:0005856(cytoskeleton)//GO:0005694(chromosome)//GO:0005819(spindle)//GO:0005654(nucleoplasm)//GO:0035861(site of double-strand break)//GO:0005680(anaphase-promoting complex)//GO:0016035(zeta DNA polymerase complex)	GO:0005515(protein binding)//GO:0001102(RNA polymerase II activating transcription factor binding)//GO:0008432(JUN kinase binding)
chr1	11908380	11909471	1092	7.37069	4.97221	2.39848	8.64286e-06	1.72388e-05	up	Promoter (<=1kb)	chr1	11908152	11914298	6147	+	ENSG00000285646	ENST00000660618	228	NA	NA	NA
chr1	11952206	11952574	369	4.61471	0.131821	4.48289	0	0	up	Promoter (1-2kb)	chr1	11954301	11958593	4293	+	ENSG00000083444	ENST00000465920	-1727	5351	PLOD1	procollagen-lysine,2-oxoglutarate 5-dioxygenase 1	EDS6|EDSKCL1|LH|LH1|LLH|PLOD	MIM:153454|HGNC:HGNC:9081|Ensembl:ENSG00000083444	1p36.22	hsa00310(Lysine degradation)//hsa01100(Metabolic pathways)	GO:0055114(oxidation-reduction process)//GO:0018215(protein phosphopantetheinylation)//GO:0001666(response to hypoxia)//GO:0017185(peptidyl-lysine hydroxylation)//GO:0008544(epidermis development)	GO:0016020(membrane)//GO:0005783(endoplasmic reticulum)//GO:0030867(rough endoplasmic reticulum membrane)//GO:0005789(endoplasmic reticulum membrane)//GO:0070062(extracellular exosome)//GO:1902494(catalytic complex)	GO:0016491(oxidoreductase activity)//GO:0008475(procollagen-lysine 5-dioxygenase activity)//GO:0005506(iron ion binding)//GO:0016705(oxidoreductase activity, acting on paired donors, with incorporation or reduction of molecular oxygen)//GO:0031418(L-ascorbic acid binding)//GO:0046872(metal ion binding)//GO:0051213(dioxygenase activity)//GO:0005515(protein binding)
chr1	11966028	11966353	326	5.44294	3.30429	2.13866	7.93457e-06	1.58303e-05	up	Promoter (1-2kb)	chr1	11964702	11966414	1713	+	ENSG00000083444	ENST00000470133	1326	5351	PLOD1	procollagen-lysine,2-oxoglutarate 5-dioxygenase 1	EDS6|EDSKCL1|LH|LH1|LLH|PLOD	MIM:153454|HGNC:HGNC:9081|Ensembl:ENSG00000083444	1p36.22	hsa00310(Lysine degradation)//hsa01100(Metabolic pathways)	GO:0055114(oxidation-reduction process)//GO:0018215(protein phosphopantetheinylation)//GO:0001666(response to hypoxia)//GO:0017185(peptidyl-lysine hydroxylation)//GO:0008544(epidermis development)	GO:0016020(membrane)//GO:0005783(endoplasmic reticulum)//GO:0030867(rough endoplasmic reticulum membrane)//GO:0005789(endoplasmic reticulum membrane)//GO:0070062(extracellular exosome)//GO:1902494(catalytic complex)	GO:0016491(oxidoreductase activity)//GO:0008475(procollagen-lysine 5-dioxygenase activity)//GO:0005506(iron ion binding)//GO:0016705(oxidoreductase activity, acting on paired donors, with incorporation or reduction of molecular oxygen)//GO:0031418(L-ascorbic acid binding)//GO:0046872(metal ion binding)//GO:0051213(dioxygenase activity)//GO:0005515(protein binding)
chr1	12055162	12055438	277	4.78136	1.45734	3.32402	1.0586e-23	4.60767e-23	up	Distal Intergenic	chr1	12063303	12144207	80905	+	ENSG00000120949	ENST00000263932	-7865	943	TNFRSF8	TNF receptor superfamily member 8	CD30|D1S166E|Ki-1	MIM:153243|HGNC:HGNC:11923|Ensembl:ENSG00000120949	1p36.22	hsa04060(Cytokine-cytokine receptor interaction)	GO:0007165(signal transduction)//GO:0033209(tumor necrosis factor-mediated signaling pathway)//GO:0032760(positive regulation of tumor necrosis factor production)//GO:0043065(positive regulation of apoptotic process)//GO:0071260(cellular response to mechanical stimulus)//GO:0008285(negative regulation of cell population proliferation)//GO:0032759(positive regulation of TRAIL production)	GO:0005737(cytoplasm)//GO:0016020(membrane)//GO:0016021(integral component of membrane)//GO:0005886(plasma membrane)//GO:0070062(extracellular exosome)	GO:0005515(protein binding)//GO:0004888(transmembrane signaling receptor activity)
chr1	12089614	12090183	570	5.22882	3.49663	1.73219	0.000291049	0.000489754	up	Promoter (2-3kb)	chr1	12088441	12092264	3824	-	ENSG00000285604	ENST00000647616	2081	NA	NA	NA
chr1	12203068	12203330	263	4.2854	2.37617	1.90923	2.68854e-07	6.15324e-07	up	Intron (ENST00000376259/ENSG00000028137, intron 9 of 9)	chr1	12191838	12193008	1171	+	ENSG00000028137	ENST00000489921	11230	7133	TNFRSF1B	TNF receptor superfamily member 1B	CD120b|TBPII|TNF-R-II|TNF-R75|TNFBR|TNFR1B|TNFR2|TNFR80|p75|p75TNFR	MIM:191191|HGNC:HGNC:11917|Ensembl:ENSG00000028137	1p36.22	hsa04060(Cytokine-cytokine receptor interaction)//hsa04061(Viral protein interaction with cytokine and cytokine receptor)//hsa04668(TNF signaling pathway)//hsa04920(Adipocytokine signaling pathway)//hsa05014(Amyotrophic lateral sclerosis)//hsa05022(Pathways of neurodegeneration - multiple diseases)//hsa05170(Human immunodeficiency virus 1 infection)	GO:0006954(inflammatory response)//GO:1901215(negative regulation of neuron death)//GO:0150079(negative regulation of neuroinflammatory response)//GO:0033209(tumor necrosis factor-mediated signaling pathway)//GO:0071222(cellular response to lipopolysaccharide)//GO:0006915(apoptotic process)//GO:0043312(neutrophil degranulation)//GO:0008630(intrinsic apoptotic signaling pathway in response to DNA …	GO:0016020(membrane)//GO:0016021(integral component of membrane)//GO:0005886(plasma membrane)//GO:0005576(extracellular region)//GO:0035579(specific granule membrane)//GO:0045121(membrane raft)//GO:0002947(tumor necrosis factor receptor superfamily complex)//GO:0005634(nucleus)//GO:0030424(axon)//GO:0043025(neuronal cell body)//GO:0043196(varicosity)//GO:0048471(perinuclear region of cytoplasm)	GO:0005515(protein binding)//GO:0005031(tumor necrosis factor-activated receptor activity)//GO:0031625(ubiquitin protein ligase binding)//GO:0043120(tumor necrosis factor binding)
chr1	12450554	12450775	222	4.35755	1.11998	3.23757	7.69621e-50	4.78891e-49	up	Intron (ENST00000620676/ENSG00000048707, intron 65 of 69)	chr1	12464940	12512047	47108	+	ENSG00000048707	ENST00000543766	-14165	55187	VPS13D	vacuolar protein sorting 13 homolog D	SCAR4	MIM:608877|HGNC:HGNC:23595|Ensembl:ENSG00000048707	1p36.22-p36.21		GO:0007005(mitochondrion organization)//GO:0006623(protein targeting to vacuole)//GO:1901526(positive regulation of mitophagy)//GO:0045053(protein retention in Golgi apparatus)	GO:0070062(extracellular exosome)//GO:0019898(extrinsic component of membrane)	GO:0005515(protein binding)
chr1	12478235	12478466	232	4.67243	1.45734	3.21508	6.93739e-24	3.04903e-23	up	Promoter (<=1kb)	chr1	12478549	12506972	28424	+	ENSG00000048707	ENST00000645148	-83	55187	VPS13D	vacuolar protein sorting 13 homolog D	SCAR4	MIM:608877|HGNC:HGNC:23595|Ensembl:ENSG00000048707	1p36.22-p36.21		GO:0007005(mitochondrion organization)//GO:0006623(protein targeting to vacuole)//GO:1901526(positive regulation of mitophagy)//GO:0045053(protein retention in Golgi apparatus)	GO:0070062(extracellular exosome)//GO:0019898(extrinsic component of membrane)	GO:0005515(protein binding)
chr1	12691476	12691707	232	4.35755	2.83754	1.52001	0.000206364	0.000353615	up	Promoter (1-2kb)	chr1	12692909	12693020	112	+	ENSG00000226166	ENST00000436879	-1202	NA	NA	NA
chr1	12777130	12777546	417	4.72792	3.08706	1.64086	0.000212821	0.000362611	up	Exon (ENST00000357726/ENSG00000116726, exon 3 of 3)	chr1	12773738	12777906	4169	+	ENSG00000116726	ENST00000357726	3392	390999	PRAMEF12	PRAME family member 12	-	HGNC:HGNC:22125|Ensembl:ENSG00000116726	1p36.21		GO:0043066(negative regulation of apoptotic process)//GO:0045892(negative regulation of transcription, DNA-templated)//GO:0045596(negative regulation of cell differentiation)//GO:0008284(positive regulation of cell population proliferation)	GO:0005737(cytoplasm)
chr1	13247040	13247319	280	4.55459	3.49663	1.05796	0.0196627	0.0258081	up	Promoter (1-2kb)	chr1	13245863	13248652	2790	+	ENSG00000250894	ENST00000504262	1177	100129611	PRAMEF31P	PRAME family member 31, pseudogene	-	HGNC:HGNC:51893|Ensembl:ENSG00000250894	1p36.21
chr1	13389682	13390062	381	4.78136	1.45734	3.32402	1.0586e-23	4.60767e-23	up	Promoter (<=1kb)	chr1	13389632	13392629	2998	+	ENSG00000204479	ENST00000376098	50	391004	PRAMEF17	PRAME family member 17	-	HGNC:HGNC:29485|Ensembl:ENSG00000204479	1p36.21		GO:0043066(negative regulation of apoptotic process)//GO:0045892(negative regulation of transcription, DNA-templated)//GO:0045596(negative regulation of cell differentiation)//GO:0008284(positive regulation of cell population proliferation)	GO:0005737(cytoplasm)
chr1	13443840	13444240	401	4.67243	3.40321	1.26922	0.00523415	0.00744584	up	Distal Intergenic	chr1	13416351	13421328	4978	+	ENSG00000204478	ENST00000602960	27489	645425	PRAMEF20	PRAME family member 20	PRAMEF21	HGNC:HGNC:25224|Ensembl:ENSG00000204478	1p36.21		GO:0043066(negative regulation of apoptotic process)//GO:0045892(negative regulation of transcription, DNA-templated)//GO:0045596(negative regulation of cell differentiation)//GO:0008284(positive regulation of cell population proliferation)	GO:0005737(cytoplasm)
chr1	13820785	13821007	223	3.64386	1.73819	1.90567	2.88139e-22	1.23678e-21	up	Intron (ENST00000376048/ENSG00000116731, intron 7 of 7)	chr1	13771726	13778463	6738	+	ENSG00000116731	ENST00000487453	49059	7799	PRDM2	PR/SET domain 2	HUMHOXY1|KMT8|KMT8A|MTB-ZF|RIZ|RIZ1|RIZ2	MIM:601196|HGNC:HGNC:9347|Ensembl:ENSG00000116731	1p36.21	hsa00310(Lysine degradation)//hsa01100(Metabolic pathways)	GO:0032259(methylation)//GO:0006355(regulation of transcription, DNA-templated)//GO:0006357(regulation of transcription by RNA polymerase II)//GO:0010468(regulation of gene expression)//GO:0000122(negative regulation of transcription by RNA polymerase II)//GO:0045944(positive regulation of transcription by RNA polymerase II)//GO:0008340(determination of adult lifespan)	GO:0005634(nucleus)//GO:0005794(Golgi apparatus)//GO:0005654(nucleoplasm)	GO:0005515(protein binding)//GO:0046872(metal ion binding)//GO:0016740(transferase activity)//GO:0008168(methyltransferase activity)//GO:0008270(zinc ion binding)//GO:0003677(DNA binding)//GO:0003700(DNA-binding transcription factor activity)//GO:0000977(RNA polymerase II transcription regulatory region sequence-specific DNA binding)//GO:0000981(DNA-binding transcription factor activity, RNA poly…
chr1	14368650	14368940	291	4.35755	1.97876	2.37879	3.21431e-12	1.03356e-11	up	Intron (ENST00000636203/ENSG00000189337, intron 2 of 16)	chr1	14348947	14351324	2378	-	ENSG00000234593	ENST00000661309	-17326	105376762	KAZN-AS1	KAZN antisense RNA 1	-	HGNC:HGNC:53610|Ensembl:ENSG00000234593	1p36.21
chr1	14731803	14732054	252	4.20945	2.83754	1.37191	0.000603576	0.000974035	up	Intron (ENST00000636203/ENSG00000189337, intron 3 of 16)	chr1	14692129	14692613	485	-	ENSG00000235829	ENST00000416175	-39190	NA	NA	NA
chr1	14909624	14910016	393	5.02237	1.97876	3.0436	1.72704e-14	5.92217e-14	up	Intron (ENST00000636203/ENSG00000189337, intron 3 of 16)	chr1	14924130	15068152	144023	+	ENSG00000189337	ENST00000361144	-14114	23254	KAZN	kazrin, periplakin interacting protein	C1orf196|KAZ	MIM:618301|HGNC:HGNC:29173|Ensembl:ENSG00000189337	1p36.21		GO:0031424(keratinization)//GO:0070268(cornification)	GO:0016607(nuclear speck)//GO:0005654(nucleoplasm)//GO:0005829(cytosol)//GO:0005634(nucleus)//GO:0005737(cytoplasm)//GO:0005856(cytoskeleton)//GO:0030054(cell junction)//GO:0030057(desmosome)//GO:0001533(cornified envelope)	GO:0005515(protein binding)
chr1	15009060	15009337	278	4.12928	1.45734	2.67194	7.9014e-29	3.95629e-28	up	Intron (ENST00000636203/ENSG00000189337, intron 4 of 16)	chr1	14945919	15065797	119879	+	ENSG00000189337	ENST00000400797	63141	23254	KAZN	kazrin, periplakin interacting protein	C1orf196|KAZ	MIM:618301|HGNC:HGNC:29173|Ensembl:ENSG00000189337	1p36.21		GO:0031424(keratinization)//GO:0070268(cornification)	GO:0016607(nuclear speck)//GO:0005654(nucleoplasm)//GO:0005829(cytosol)//GO:0005634(nucleus)//GO:0005737(cytoplasm)//GO:0005856(cytoskeleton)//GO:0030054(cell junction)//GO:0030057(desmosome)//GO:0001533(cornified envelope)	GO:0005515(protein binding)
chr1	15026128	15026354	227	4.42626	0.697484	3.72878	1.77906e-241	1.37413e-240	up	Intron (ENST00000636203/ENSG00000189337, intron 4 of 16)	chr1	14945919	15065797	119879	+	ENSG00000189337	ENST00000400797	80209	23254	KAZN	kazrin, periplakin interacting protein	C1orf196|KAZ	MIM:618301|HGNC:HGNC:29173|Ensembl:ENSG00000189337	1p36.21		GO:0031424(keratinization)//GO:0070268(cornification)	GO:0016607(nuclear speck)//GO:0005654(nucleoplasm)//GO:0005829(cytosol)//GO:0005634(nucleus)//GO:0005737(cytoplasm)//GO:0005856(cytoskeleton)//GO:0030054(cell junction)//GO:0030057(desmosome)//GO:0001533(cornified envelope)	GO:0005515(protein binding)
chr1	15050048	15050290	243	4.83289	2.18918	2.64371	3.18507e-11	9.68647e-11	up	Intron (ENST00000636203/ENSG00000189337, intron 6 of 16)	chr1	15111869	15152458	40590	-	ENSG00000175147	ENST00000404665	102168	200197	TMEM51-AS1	TMEM51 antisense RNA 1	C1orf126	HGNC:HGNC:26301|Ensembl:ENSG00000175147	1p36.21
chr1	15098290	15098579	290	4.49185	2.37617	2.11568	4.70341e-08	1.14804e-07	up	Intron (ENST00000636203/ENSG00000189337, intron 12 of 16)	chr1	15111869	15152458	40590	-	ENSG00000175147	ENST00000404665	53879	200197	TMEM51-AS1	TMEM51 antisense RNA 1	C1orf126	HGNC:HGNC:26301|Ensembl:ENSG00000175147	1p36.21
chr1	15114973	15115341	369	4.88264	3.19918	1.68346	0.000214329	0.000364889	up	3' UTR	chr1	15111869	15152458	40590	-	ENSG00000175147	ENST00000404665	37117	200197	TMEM51-AS1	TMEM51 antisense RNA 1	C1orf126	HGNC:HGNC:26301|Ensembl:ENSG00000175147	1p36.21
chr1	15199780	15200034	255	4.04439	1.97876	2.06563	1.51142e-11	4.68763e-11	up	Intron (ENST00000428417/ENSG00000171729, intron 1 of 2)	chr1	15191828	15192845	1018	-	ENSG00000215720	ENST00000400795	-6935	NA	NA	NA
chr1	15238773	15239004	232	4.12928	1.11998	3.0093	3.67568e-79	2.50754e-78	up	Promoter (2-3kb)	chr1	15236521	15398328	161808	+	ENSG00000142621	ENST00000683790	2252	114827	FHAD1	forkhead associated phosphopeptide binding domain 1	-	HGNC:HGNC:29408|Ensembl:ENSG00000142621	1p36.21				GO:0005515(protein binding)
chr1	15308925	15309352	428	4.83289	3.58513	1.24776	0.00764114	0.010617	up	Promoter (2-3kb)	chr1	15312105	15315239	3135	+	ENSG00000142621	ENST00000483694	-2753	114827	FHAD1	forkhead associated phosphopeptide binding domain 1	-	HGNC:HGNC:29408|Ensembl:ENSG00000142621	1p36.21				GO:0005515(protein binding)
chr1	15366015	15366251	237	3.52356	1.97876	1.5448	4.5889e-12	1.46873e-11	up	Intron (ENST00000683790/ENSG00000142621, intron 24 of 33)	chr1	15362697	15398127	35431	+	ENSG00000142621	ENST00000481324	3318	114827	FHAD1	forkhead associated phosphopeptide binding domain 1	-	HGNC:HGNC:29408|Ensembl:ENSG00000142621	1p36.21				GO:0005515(protein binding)
chr1	15578730	15579196	467	5.06609	3.58513	1.48096	0.00185125	0.00280198	up	Exon (ENST00000375826/ENSG00000116771, exon 4 of 7)	chr1	15571699	15585051	13353	-	ENSG00000116771	ENST00000375826	5855	79814	AGMAT	agmatinase	-	MIM:617887|HGNC:HGNC:18407|Ensembl:ENSG00000116771	1p36.21	hsa00330(Arginine and proline metabolism)//hsa01100(Metabolic pathways)	GO:0008295(spermidine biosynthetic process)//GO:0009446(putrescine biosynthetic process)//GO:0097055(agmatine biosynthetic process)//GO:0033388(putrescine biosynthetic process from arginine)//GO:0033389(putrescine biosynthetic process from arginine, using agmatinase)	GO:0005739(mitochondrion)	GO:0046872(metal ion binding)//GO:0016813(hydrolase activity, acting on carbon-nitrogen (but not peptide) bonds, in linear amidines)//GO:0016787(hydrolase activity)//GO:0008783(agmatinase activity)
chr1	15795261	15795538	278	5.44294	4.03612	1.40682	0.00477519	0.0068174	up	Promoter (2-3kb)	chr1	15792796	15793285	490	+	ENSG00000224321	ENST00000431782	2465	NA	NA	NA
chr1	15799990	15800582	593	6.03342	4.39137	1.64205	0.00149174	0.00229237	up	Distal Intergenic	chr1	15792796	15793285	490	+	ENSG00000224321	ENST00000431782	7194	NA	NA	NA
chr1	15803846	15804239	394	4.88264	2.96693	1.91572	1.64688e-05	3.20268e-05	up	Distal Intergenic	chr1	15807169	15809348	2180	-	ENSG00000233954	ENST00000483273	5109	440567	UQCRHL	ubiquinol-cytochrome c reductase hinge protein like	hCG25371	HGNC:HGNC:51714|Ensembl:ENSG00000233954	1p36.21	hsa00190(Oxidative phosphorylation)//hsa01100(Metabolic pathways)//hsa04260(Cardiac muscle contraction)//hsa04714(Thermogenesis)//hsa04932(Non-alcoholic fatty liver disease)//hsa05010(Alzheimer disease)//hsa05012(Parkinson disease)//hsa05014(Amyotrophic lateral sclerosis)//hsa05016(Huntington disease)//hsa05020(Prion disease)//hsa05022(Pathways of neurodegeneration - multiple diseases)//hsa05415(…	GO:0006122(mitochondrial electron transport, ubiquinol to cytochrome c)//GO:0055114(oxidation-reduction process)//GO:0009060(aerobic respiration)	GO:0016020(membrane)//GO:0005743(mitochondrial inner membrane)//GO:0005739(mitochondrion)//GO:0070469(respirasome)//GO:0005750(mitochondrial respiratory chain complex III)	GO:0008121(ubiquinol-cytochrome-c reductase activity)
chr1	15834670	15834966	297	5.14975	3.08706	2.06269	7.66709e-06	1.53605e-05	up	Promoter (1-2kb)	chr1	15836095	15928557	92463	+	ENSG00000065526	ENST00000673875	-1129	23013	SPEN	spen family transcriptional repressor	HIAA0929|MINT|RBM15C|SHARP	MIM:613484|HGNC:HGNC:17575|Ensembl:ENSG00000065526	1p36.21-p36.13		GO:0016032(viral process)//GO:0007219(Notch signaling pathway)//GO:0000398(mRNA splicing, via spliceosome)//GO:0000122(negative regulation of transcription by RNA polymerase II)//GO:0045892(negative regulation of transcription, DNA-templated)//GO:0050769(positive regulation of neurogenesis)	GO:0005634(nucleus)//GO:0005654(nucleoplasm)//GO:0070062(extracellular exosome)//GO:0017053(transcription repressor complex)	GO:0003676(nucleic acid binding)//GO:0003723(RNA binding)//GO:0003677(DNA binding)//GO:0005515(protein binding)//GO:0001085(RNA polymerase II transcription factor binding)//GO:0003714(transcription corepressor activity)
chr1	15849629	15850101	473	5.50779	4.49486	1.01294	0.0468308	0.058047	up	Promoter (1-2kb)	chr1	15834474	15848147	13674	-	ENSG00000179743	ENST00000317122	-1482	729614	FLJ37453	uncharacterized LOC729614	-	Ensembl:ENSG00000179743	1p36.21
chr1	16017239	16017673	435	4.97728	3.74928	1.228	0.0102179	0.0139739	up	Promoter (<=1kb)	chr1	16015374	16017825	2452	-	ENSG00000173641	ENST00000463576	152	27129	HSPB7	heat shock protein family B (small) member 7	cvHSP	MIM:610692|HGNC:HGNC:5249|Ensembl:ENSG00000173641	1p36.13		GO:0007507(heart development)//GO:0006986(response to unfolded protein)//GO:0008016(regulation of heart contraction)	GO:0005654(nucleoplasm)//GO:0016235(aggresome)//GO:0005634(nucleus)//GO:0005737(cytoplasm)//GO:0015030(Cajal body)//GO:0015629(actin cytoskeleton)	GO:0005515(protein binding)//GO:0008022(protein C-terminus binding)//GO:0031005(filamin binding)
chr1	16058308	16058562	255	4.72792	3.49663	1.23129	0.00750382	0.010434	up	Promoter (1-2kb)	chr1	16056524	16057305	782	+	ENSG00000184908	ENST00000684650	1784	1188	CLCNKB	chloride voltage-gated channel Kb	CLCKB|ClC-K2|ClC-Kb	MIM:602023|HGNC:HGNC:2027|Ensembl:ENSG00000184908	1p36.13	hsa04966(Collecting duct acid secretion)	GO:0055085(transmembrane transport)//GO:0006821(chloride transport)//GO:0006811(ion transport)//GO:0034765(regulation of ion transmembrane transport)//GO:1902476(chloride transmembrane transport)//GO:0034220(ion transmembrane transport)//GO:0007588(excretion)	GO:0016020(membrane)//GO:0016021(integral component of membrane)//GO:0005886(plasma membrane)//GO:0034707(chloride channel complex)//GO:0005887(integral component of plasma membrane)	GO:0005247(voltage-gated chloride channel activity)//GO:0046872(metal ion binding)//GO:0005244(voltage-gated ion channel activity)//GO:0005254(chloride channel activity)
chr1	16217226	16217444	219	4.42626	0.697484	3.72878	1.77906e-241	1.37413e-240	up	Promoter (<=1kb)	chr1	16216457	16217328	872	-	ENSG00000237276	ENST00000475369	0	NA	NA	NA
chr1	16375028	16375368	341	4.67243	1.73819	2.93424	3.94842e-17	1.58176e-16	up	Intron (ENST00000475078/ENSG00000055070, intron 2 of 2)	chr1	16369150	16369530	381	-	ENSG00000226457	ENST00000445689	-5498	729662	RPL22P3	ribosomal protein L22 pseudogene 3	RPL22_1_15	HGNC:HGNC:36804|Ensembl:ENSG00000226457	1p36.13
chr1	16400245	16400482	238	4.20945	2.69736	1.51209	0.000106448	0.000188442	up	Exon (ENST00000466212/ENSG00000187144, exon 14 of 17)	chr1	16387117	16403974	16858	-	ENSG00000187144	ENST00000491418	3492	374955	SPATA21	spermatogenesis associated 21	spergen-2|spergen2	HGNC:HGNC:28026|Ensembl:ENSG00000187144	1p36.13				GO:0005509(calcium ion binding)//GO:0046872(metal ion binding)
chr1	16408519	16408812	294	4.12928	2.37617	1.75311	9.45994e-07	2.07487e-06	up	Exon (ENST00000466212/ENSG00000187144, exon 9 of 17)	chr1	16387117	16403974	16858	-	ENSG00000187144	ENST00000491418	-4545	374955	SPATA21	spermatogenesis associated 21	spergen-2|spergen2	HGNC:HGNC:28026|Ensembl:ENSG00000187144	1p36.13				GO:0005509(calcium ion binding)//GO:0046872(metal ion binding)
chr1	16501115	16501635	521	5.44294	4.16306	1.27988	0.0106968	0.0145593	up	Promoter (1-2kb)	chr1	16490646	16499257	8612	-	ENSG00000080947	ENST00000589964	-1858	114819	CROCCP3	CROCC pseudogene 3	CROCCL2|dJ798A10.2	HGNC:HGNC:29405|Ensembl:ENSG00000080947	1p36.13
chr1	16513032	16514396	1365	8.22159	6.42342	1.79816	0.00111581	0.00174131	up	Promoter (<=1kb)	chr1	16514122	16514285	164	-	ENSG00000206652	ENST00000383925	0	26871	RNU1-1	RNA, U1 small nuclear 1	HSD1|HU1-1|RNU1|RNU1A|RNU1A3|RNU1G4|Rnu1a1|U1|U1A1	HGNC:HGNC:10120|Ensembl:ENSG00000206652	1p36.13	hsa03013(RNA transport)//hsa03040(Spliceosome)
chr1	16588328	16588588	261	4.83289	2.96693	1.86596	2.46388e-05	4.6955e-05	up	Intron (ENST00000430580/ENSG00000219481, intron 9 of 28)	chr1	16599603	16603049	3447	-	ENSG00000219481	ENST00000599908	14461	55672	NBPF1	NBPF member 1	AB13|AB14|AB23|AD2|NBG|NBPF	MIM:610501|HGNC:HGNC:26088|Ensembl:ENSG00000219481	1p36.13			GO:0005737(cytoplasm)	GO:0005515(protein binding)
chr1	16639439	16639798	360	5.79442	4.63904	1.15537	0.0254652	0.0328357	up	Intron (ENST00000639456/ENSG00000215908, intron 3 of 12)	chr1	16642767	16643109	343	-	ENSG00000283773	ENST00000639399	3311	NA	NA	NA
chr1	16656919	16657162	244	4.72792	2.69736	2.03056	1.60071e-06	3.43585e-06	up	Promoter (<=1kb)	chr1	16656879	16667524	10646	+	ENSG00000282143	ENST00000633763	40	NA	NA	NA
chr1	16666211	16667427	1217	8.18239	6.42342	1.75897	0.00142605	0.00219449	up	Promoter (<=1kb)	chr1	16666785	16666948	164	-	ENSG00000207513	ENST00000384782	0	26869	RNU1-3	RNA, U1 small nuclear 3	HSD4|RNU1G3	HGNC:HGNC:10130|Ensembl:ENSG00000207513	1p36.13	hsa03013(RNA transport)//hsa03040(Spliceosome)
chr1	16717680	16718036	357	5.44294	3.82571	1.61724	0.00104751	0.00164423	up	Promoter (2-3kb)	chr1	16692280	16720157	27878	-	ENSG00000268869	ENST00000270691	2121	NA	NA	NA
chr1	16740121	16741372	1252	8.16239	6.5463	1.61609	0.00340769	0.00497061	up	Promoter (<=1kb)	chr1	16740273	16941434	201162	+	ENSG00000058453	ENST00000466256	0	9696	CROCC	ciliary rootlet coiled-coil, rootletin	ROLT|TAX1BP2	MIM:615776|HGNC:HGNC:21299|Ensembl:ENSG00000058453	1p36.13		GO:0007098(centrosome cycle)//GO:0007049(cell cycle)//GO:0030030(cell projection organization)//GO:0008104(protein localization)//GO:0045724(positive regulation of cilium assembly)//GO:1903566(positive regulation of protein localization to cilium)//GO:0033365(protein localization to organelle)//GO:0010457(centriole-centriole cohesion)//GO:0010669(epithelial structure maintenance)//GO:0032053(cili…	GO:0035253(ciliary rootlet)//GO:0005737(cytoplasm)//GO:0005829(cytosol)//GO:0005856(cytoskeleton)//GO:0005886(plasma membrane)//GO:0005814(centriole)//GO:0005929(cilium)//GO:0042995(cell projection)//GO:0005813(centrosome)//GO:0015629(actin cytoskeleton)//GO:0005815(microtubule organizing center)//GO:0070062(extracellular exosome)//GO:0001917(photoreceptor inner segment)//GO:0097729(9+2 motile ci…	GO:0005515(protein binding)//GO:0019894(kinesin binding)//GO:0005198(structural molecule activity)//GO:0003779(actin binding)//GO:0005200(structural constituent of cytoskeleton)
chr1	16748373	16748622	250	5.02237	2.18918	2.83319	5.20201e-12	1.65676e-11	up	Promoter (1-2kb)	chr1	16750233	16750964	732	+	ENSG00000227684	ENST00000457096	-1611	100421113	CROCCP4	CROCC pseudogene 4	-	HGNC:HGNC:43864|Ensembl:ENSG00000227684	1p36.13
chr1	16895719	16897100	1382	8.13699	6.60453	1.53246	0.00549899	0.00780728	up	Promoter (<=1kb)	chr1	16895980	16896143	164	+	ENSG00000207005	ENST00000384278	0	26870	RNU1-2	RNA, U1 small nuclear 2	RNU1C1|RNU1C2|U1C1|U1C21	HGNC:HGNC:10123|Ensembl:ENSG00000207005	1p36.13	hsa03013(RNA transport)//hsa03040(Spliceosome)
chr1	16927761	16928060	300	5.18982	3.49663	1.6932	0.000384098	0.000636709	up	Promoter (2-3kb)	chr1	16930135	16946405	16271	+	ENSG00000058453	ENST00000492631	-2075	9696	CROCC	ciliary rootlet coiled-coil, rootletin	ROLT|TAX1BP2	MIM:615776|HGNC:HGNC:21299|Ensembl:ENSG00000058453	1p36.13		GO:0007098(centrosome cycle)//GO:0007049(cell cycle)//GO:0030030(cell projection organization)//GO:0008104(protein localization)//GO:0045724(positive regulation of cilium assembly)//GO:1903566(positive regulation of protein localization to cilium)//GO:0033365(protein localization to organelle)//GO:0010457(centriole-centriole cohesion)//GO:0010669(epithelial structure maintenance)//GO:0032053(cili…	GO:0035253(ciliary rootlet)//GO:0005737(cytoplasm)//GO:0005829(cytosol)//GO:0005856(cytoskeleton)//GO:0005886(plasma membrane)//GO:0005814(centriole)//GO:0005929(cilium)//GO:0042995(cell projection)//GO:0005813(centrosome)//GO:0015629(actin cytoskeleton)//GO:0005815(microtubule organizing center)//GO:0070062(extracellular exosome)//GO:0001917(photoreceptor inner segment)//GO:0097729(9+2 motile ci…	GO:0005515(protein binding)//GO:0019894(kinesin binding)//GO:0005198(structural molecule activity)//GO:0003779(actin binding)//GO:0005200(structural constituent of cytoskeleton)
chr1	16939360	16939591	232	4.49185	1.97876	2.51309	1.32863e-12	4.34171e-12	up	Promoter (<=1kb)	chr1	16938909	16954357	15449	+	ENSG00000058453	ENST00000494191	451	9696	CROCC	ciliary rootlet coiled-coil, rootletin	ROLT|TAX1BP2	MIM:615776|HGNC:HGNC:21299|Ensembl:ENSG00000058453	1p36.13		GO:0007098(centrosome cycle)//GO:0007049(cell cycle)//GO:0030030(cell projection organization)//GO:0008104(protein localization)//GO:0045724(positive regulation of cilium assembly)//GO:1903566(positive regulation of protein localization to cilium)//GO:0033365(protein localization to organelle)//GO:0010457(centriole-centriole cohesion)//GO:0010669(epithelial structure maintenance)//GO:0032053(cili…	GO:0035253(ciliary rootlet)//GO:0005737(cytoplasm)//GO:0005829(cytosol)//GO:0005856(cytoskeleton)//GO:0005886(plasma membrane)//GO:0005814(centriole)//GO:0005929(cilium)//GO:0042995(cell projection)//GO:0005813(centrosome)//GO:0015629(actin cytoskeleton)//GO:0005815(microtubule organizing center)//GO:0070062(extracellular exosome)//GO:0001917(photoreceptor inner segment)//GO:0097729(9+2 motile ci…	GO:0005515(protein binding)//GO:0019894(kinesin binding)//GO:0005198(structural molecule activity)//GO:0003779(actin binding)//GO:0005200(structural constituent of cytoskeleton)
chr1	16945691	16946065	375	5.50779	3.49663	2.01117	3.55226e-05	6.64864e-05	up	Promoter (<=1kb)	chr1	16946867	16953215	6349	+	ENSG00000058453	ENST00000498688	-802	9696	CROCC	ciliary rootlet coiled-coil, rootletin	ROLT|TAX1BP2	MIM:615776|HGNC:HGNC:21299|Ensembl:ENSG00000058453	1p36.13		GO:0007098(centrosome cycle)//GO:0007049(cell cycle)//GO:0030030(cell projection organization)//GO:0008104(protein localization)//GO:0045724(positive regulation of cilium assembly)//GO:1903566(positive regulation of protein localization to cilium)//GO:0033365(protein localization to organelle)//GO:0010457(centriole-centriole cohesion)//GO:0010669(epithelial structure maintenance)//GO:0032053(cili…	GO:0035253(ciliary rootlet)//GO:0005737(cytoplasm)//GO:0005829(cytosol)//GO:0005856(cytoskeleton)//GO:0005886(plasma membrane)//GO:0005814(centriole)//GO:0005929(cilium)//GO:0042995(cell projection)//GO:0005813(centrosome)//GO:0015629(actin cytoskeleton)//GO:0005815(microtubule organizing center)//GO:0070062(extracellular exosome)//GO:0001917(photoreceptor inner segment)//GO:0097729(9+2 motile ci…	GO:0005515(protein binding)//GO:0019894(kinesin binding)//GO:0005198(structural molecule activity)//GO:0003779(actin binding)//GO:0005200(structural constituent of cytoskeleton)
chr1	17024269	17024562	294	4.12928	1.45734	2.67194	7.9014e-29	3.95629e-28	up	Promoter (1-2kb)	chr1	17018752	17023160	4409	-	ENSG00000117118	ENST00000475049	-1109	6390	SDHB	succinate dehydrogenase complex iron sulfur subunit B	CWS2|IP|PGL4|SDH|SDH1|SDH2|SDHIP	MIM:185470|HGNC:HGNC:10681|Ensembl:ENSG00000117118	1p36.13	hsa00020(Citrate cycle (TCA cycle))//hsa00190(Oxidative phosphorylation)//hsa01100(Metabolic pathways)//hsa01200(Carbon metabolism)//hsa04714(Thermogenesis)//hsa04932(Non-alcoholic fatty liver disease)//hsa05010(Alzheimer disease)//hsa05012(Parkinson disease)//hsa05014(Amyotrophic lateral sclerosis)//hsa05016(Huntington disease)//hsa05020(Prion disease)//hsa05022(Pathways of neurodegeneration - m…	GO:0055114(oxidation-reduction process)//GO:0006099(tricarboxylic acid cycle)//GO:0009060(aerobic respiration)//GO:0022904(respiratory electron transport chain)//GO:0006105(succinate metabolic process)//GO:0022900(electron transport chain)	GO:0016020(membrane)//GO:0005654(nucleoplasm)//GO:0005886(plasma membrane)//GO:0005739(mitochondrion)//GO:0005743(mitochondrial inner membrane)//GO:0031966(mitochondrial membrane)//GO:0005749(mitochondrial respiratory chain complex II, succinate dehydrogenase complex (ubiquinone))//GO:0045273(respiratory chain complex II)	GO:0009055(electron transfer activity)//GO:0016491(oxidoreductase activity)//GO:0051536(iron-sulfur cluster binding)//GO:0051537(2 iron, 2 sulfur cluster binding)//GO:0046872(metal ion binding)//GO:0008177(succinate dehydrogenase (ubiquinone) activity)//GO:0005515(protein binding)//GO:0051539(4 iron, 4 sulfur cluster binding)//GO:0051538(3 iron, 4 sulfur cluster binding)//GO:0048039(ubiquinone bi…
chr1	17195356	17195676	321	4.42626	1.97876	2.4475	2.07289e-12	6.72502e-12	up	Exon (ENST00000412427/ENSG00000204362, exon 3 of 3)	chr1	17189789	17196387	6599	+	ENSG00000204362	ENST00000634972	5567	400743	LINC02783	long intergenic non-protein coding RNA 2783	-	HGNC:HGNC:54303|Ensembl:ENSG00000204362	1p36.13
chr1	17239756	17240245	490	5.59991	2.54443	3.05549	2.37777e-11	7.25506e-11	up	Promoter (<=1kb)	chr1	17239632	17246004	6373	+	ENSG00000142623	ENST00000460293	124	29943	PADI1	peptidyl arginine deiminase 1	HPAD10|PAD1|PDI|PDI1	MIM:607934|HGNC:HGNC:18367|Ensembl:ENSG00000142623	1p36.13		GO:0018101(protein citrullination)//GO:0006325(chromatin organization)//GO:0036414(histone citrullination)	GO:0005737(cytoplasm)//GO:0005654(nucleoplasm)//GO:0005829(cytosol)//GO:0005634(nucleus)	GO:0005509(calcium ion binding)//GO:0004668(protein-arginine deiminase activity)//GO:0046872(metal ion binding)//GO:0016787(hydrolase activity)
chr1	17303885	17304197	313	4.35755	2.96693	1.39063	0.000863824	0.00136796	up	Distal Intergenic	chr1	17308195	17334796	26602	+	ENSG00000159339	ENST00000375453	-3998	23569	PADI4	peptidyl arginine deiminase 4	PAD|PAD4|PADI5|PDI4|PDI5	MIM:605347|HGNC:HGNC:18368|Ensembl:ENSG00000159339	1p36.13	hsa04613(Neutrophil extracellular trap formation)	GO:0018101(protein citrullination)//GO:0006325(chromatin organization)//GO:0006334(nucleosome assembly)//GO:0002376(immune system process)//GO:0045087(innate immune response)//GO:0006464(cellular protein modification process)//GO:0006338(chromatin remodeling)//GO:0019827(stem cell population maintenance)//GO:0036414(histone citrullination)//GO:0036413(histone H3-R26 citrullination)	GO:0005737(cytoplasm)//GO:0005634(nucleus)//GO:0005654(nucleoplasm)//GO:0005829(cytosol)//GO:0032991(protein-containing complex)	GO:0005509(calcium ion binding)//GO:0004668(protein-arginine deiminase activity)//GO:0046872(metal ion binding)//GO:0016787(hydrolase activity)//GO:0005515(protein binding)//GO:0042802(identical protein binding)//GO:0034618(arginine binding)
chr1	17634958	17635180	223	4.61471	2.18918	2.42553	2.27977e-10	6.61723e-10	up	Promoter (<=1kb)	chr1	17634257	17638003	3747	+	ENSG00000074964	ENST00000482359	701	55160	ARHGEF10L	Rho guanine nucleotide exchange factor 10 like	GrinchGEF	MIM:612494|HGNC:HGNC:25540|Ensembl:ENSG00000074964	1p36.13		GO:0050790(regulation of catalytic activity)//GO:0043547(positive regulation of GTPase activity)//GO:0030036(actin cytoskeleton organization)//GO:0051496(positive regulation of stress fiber assembly)//GO:0032933(SREBP signaling pathway)	GO:0005737(cytoplasm)//GO:0005829(cytosol)	GO:0005515(protein binding)//GO:0005085(guanyl-nucleotide exchange factor activity)//GO:0005089(Rho guanyl-nucleotide exchange factor activity)//GO:0005096(GTPase activator activity)
chr1	17673554	17673844	291	4.97728	3.19918	1.7781	0.000105811	0.000187593	up	Intron (ENST00000361221/ENSG00000074964, intron 26 of 28)	chr1	17694047	17697874	3828	+	ENSG00000074964	ENST00000495593	-20203	55160	ARHGEF10L	Rho guanine nucleotide exchange factor 10 like	GrinchGEF	MIM:612494|HGNC:HGNC:25540|Ensembl:ENSG00000074964	1p36.13		GO:0050790(regulation of catalytic activity)//GO:0043547(positive regulation of GTPase activity)//GO:0030036(actin cytoskeleton organization)//GO:0051496(positive regulation of stress fiber assembly)//GO:0032933(SREBP signaling pathway)	GO:0005737(cytoplasm)//GO:0005829(cytosol)	GO:0005515(protein binding)//GO:0005085(guanyl-nucleotide exchange factor activity)//GO:0005089(Rho guanyl-nucleotide exchange factor activity)//GO:0005096(GTPase activator activity)
chr1	17873127	17873355	229	4.83289	1.73819	3.0947	1.66662e-17	6.81801e-17	up	Distal Intergenic	chr1	17822982	17827061	4080	+	ENSG00000117148	ENST00000617065	50145	81569	ACTL8	actin like 8	CT57	HGNC:HGNC:24018|Ensembl:ENSG00000117148	1p36.13		GO:0030855(epithelial cell differentiation)	GO:0005737(cytoplasm)//GO:0005856(cytoskeleton)//GO:0005869(dynactin complex)	GO:0005515(protein binding)
chr1	18254946	18255210	265	4.72792	2.69736	2.03056	1.60071e-06	3.43585e-06	up	Intron (ENST00000251296/ENSG00000117154, intron 2 of 9)	chr1	18278845	18376367	97523	+	ENSG00000117154	ENST00000412684	-23635	84966	IGSF21	immunoglobin superfamily member 21	-	HGNC:HGNC:28246|Ensembl:ENSG00000117154	1p36.13		GO:0007156(homophilic cell adhesion via plasma membrane adhesion molecules)//GO:0007157(heterophilic cell-cell adhesion via plasma membrane cell adhesion molecules)//GO:0060074(synapse maturation)	GO:0016020(membrane)//GO:0005886(plasma membrane)//GO:0030054(cell junction)//GO:0045202(synapse)//GO:0045211(postsynaptic membrane)//GO:0031225(anchored component of membrane)//GO:0005912(adherens junction)//GO:0042734(presynaptic membrane)//GO:0031362(anchored component of external side of plasma membrane)//GO:0060077(inhibitory synapse)
chr1	18311258	18311477	220	3.64386	2.18918	1.45467	2.13058e-07	4.92897e-07	up	Intron (ENST00000251296/ENSG00000117154, intron 3 of 9)	chr1	18278845	18376367	97523	+	ENSG00000117154	ENST00000412684	32413	84966	IGSF21	immunoglobin superfamily member 21	-	HGNC:HGNC:28246|Ensembl:ENSG00000117154	1p36.13		GO:0007156(homophilic cell adhesion via plasma membrane adhesion molecules)//GO:0007157(heterophilic cell-cell adhesion via plasma membrane cell adhesion molecules)//GO:0060074(synapse maturation)	GO:0016020(membrane)//GO:0005886(plasma membrane)//GO:0030054(cell junction)//GO:0045202(synapse)//GO:0045211(postsynaptic membrane)//GO:0031225(anchored component of membrane)//GO:0005912(adherens junction)//GO:0042734(presynaptic membrane)//GO:0031362(anchored component of external side of plasma membrane)//GO:0060077(inhibitory synapse)
chr1	18336628	18336884	257	3.64386	0.697484	2.94637	0	0	up	Intron (ENST00000251296/ENSG00000117154, intron 4 of 9)	chr1	18361367	18378483	17117	+	ENSG00000117154	ENST00000497331	-24483	84966	IGSF21	immunoglobin superfamily member 21	-	HGNC:HGNC:28246|Ensembl:ENSG00000117154	1p36.13		GO:0007156(homophilic cell adhesion via plasma membrane adhesion molecules)//GO:0007157(heterophilic cell-cell adhesion via plasma membrane cell adhesion molecules)//GO:0060074(synapse maturation)	GO:0016020(membrane)//GO:0005886(plasma membrane)//GO:0030054(cell junction)//GO:0045202(synapse)//GO:0045211(postsynaptic membrane)//GO:0031225(anchored component of membrane)//GO:0005912(adherens junction)//GO:0042734(presynaptic membrane)//GO:0031362(anchored component of external side of plasma membrane)//GO:0060077(inhibitory synapse)
chr1	18469851	18470082	232	4.42626	1.97876	2.4475	2.07289e-12	6.72502e-12	up	Distal Intergenic	chr1	18480930	18485974	5045	+	ENSG00000179023	ENST00000400664	-10848	127707	KLHDC7A	kelch domain containing 7A	-	HGNC:HGNC:26791|Ensembl:ENSG00000179023	1p36.13			GO:0016020(membrane)//GO:0016021(integral component of membrane)	GO:0005515(protein binding)
chr1	18601858	18602219	362	5.06609	3.30429	1.7618	0.000156568	0.000271939	up	Distal Intergenic	chr1	18595414	18595636	223	+	ENSG00000225478	ENST00000450125	6444	NA	NA	NA
chr1	18727043	18727330	288	4.83289	1.97876	2.85413	9.32308e-14	3.16376e-13	up	Intron (ENST00000420770/ENSG00000009709, intron 7 of 8)	chr1	18631524	18736102	104579	+	ENSG00000009709	ENST00000400661	95519	5081	PAX7	paired box 7	HUP1|MYOSCO|PAX7B|RMS2	MIM:167410|HGNC:HGNC:8621|Ensembl:ENSG00000009709	1p36.13	hsa05202(Transcriptional misregulation in cancer)	GO:0006355(regulation of transcription, DNA-templated)//GO:0007275(multicellular organism development)//GO:0007517(muscle organ development)//GO:0006357(regulation of transcription by RNA polymerase II)//GO:0048856(anatomical structure development)//GO:0043066(negative regulation of apoptotic process)//GO:0009653(anatomical structure morphogenesis)	GO:0005634(nucleus)//GO:0000785(chromatin)	GO:0003677(DNA binding)//GO:0000981(DNA-binding transcription factor activity, RNA polymerase II-specific)//GO:0000978(RNA polymerase II cis-regulatory region sequence-specific DNA binding)//GO:1990837(sequence-specific double-stranded DNA binding)//GO:0003700(DNA-binding transcription factor activity)//GO:0005515(protein binding)
chr1	18737918	18738216	299	5.56986	2.83754	2.73231	5.03375e-09	1.33116e-08	up	Intron (ENST00000420770/ENSG00000009709, intron 8 of 8)	chr1	18631524	18736102	104579	+	ENSG00000009709	ENST00000400661	106394	5081	PAX7	paired box 7	HUP1|MYOSCO|PAX7B|RMS2	MIM:167410|HGNC:HGNC:8621|Ensembl:ENSG00000009709	1p36.13	hsa05202(Transcriptional misregulation in cancer)	GO:0006355(regulation of transcription, DNA-templated)//GO:0007275(multicellular organism development)//GO:0007517(muscle organ development)//GO:0006357(regulation of transcription by RNA polymerase II)//GO:0048856(anatomical structure development)//GO:0043066(negative regulation of apoptotic process)//GO:0009653(anatomical structure morphogenesis)	GO:0005634(nucleus)//GO:0000785(chromatin)	GO:0003677(DNA binding)//GO:0000981(DNA-binding transcription factor activity, RNA polymerase II-specific)//GO:0000978(RNA polymerase II cis-regulatory region sequence-specific DNA binding)//GO:1990837(sequence-specific double-stranded DNA binding)//GO:0003700(DNA-binding transcription factor activity)//GO:0005515(protein binding)
chr1	19092472	19092733	262	4.93074	2.83754	2.0932	2.05697e-06	4.36085e-06	up	Promoter (<=1kb)	chr1	19092733	19093440	708	-	ENSG00000127481	ENST00000492606	707	23352	UBR4	ubiquitin protein ligase E3 component n-recognin 4	RBAF600|ZUBR1|p600	MIM:609890|HGNC:HGNC:30313|Ensembl:ENSG00000127481	1p36.13	hsa05165(Human papillomavirus infection)//hsa05203(Viral carcinogenesis)	GO:0016567(protein ubiquitination)//GO:0016032(viral process)//GO:0006511(ubiquitin-dependent protein catabolic process)//GO:0043312(neutrophil degranulation)	GO:0005634(nucleus)//GO:0005737(cytoplasm)//GO:0016020(membrane)//GO:0016021(integral component of membrane)//GO:0005654(nucleoplasm)//GO:0005829(cytosol)//GO:0005856(cytoskeleton)//GO:0005813(centrosome)//GO:0005886(plasma membrane)//GO:0035579(specific granule membrane)//GO:0070821(tertiary granule membrane)//GO:0101003(ficolin-1-rich granule membrane)	GO:0008270(zinc ion binding)//GO:0005515(protein binding)//GO:0046872(metal ion binding)//GO:0016740(transferase activity)//GO:0061630(ubiquitin protein ligase activity)//GO:0005516(calmodulin binding)//GO:0004842(ubiquitin-protein transferase activity)
chr1	19222036	19222262	227	4.04439	1.45734	2.58705	4.55996e-31	2.40169e-30	up	Promoter (<=1kb)	chr1	19216874	19221916	5043	-	ENSG00000127463	ENST00000480380	-120	23065	EMC1	ER membrane protein complex subunit 1	CAVIPMR|KIAA0090	MIM:616846|HGNC:HGNC:28957|Ensembl:ENSG00000127463	1p36.13		GO:0045050(protein insertion into ER membrane by stop-transfer membrane-anchor sequence)//GO:0071816(tail-anchored membrane protein insertion into ER membrane)	GO:0072546(ER membrane protein complex)//GO:0016020(membrane)//GO:0016021(integral component of membrane)//GO:0005789(endoplasmic reticulum membrane)//GO:0030176(integral component of endoplasmic reticulum membrane)//GO:0032991(protein-containing complex)//GO:0005783(endoplasmic reticulum)	GO:0032977(membrane insertase activity)
chr1	19274193	19274514	322	4.61471	0.697484	3.91723	4.9234e-107	3.51433e-106	up	Promoter (<=1kb)	chr1	19267103	19274194	7092	-	ENSG00000211454	ENST00000429712	0	246181	AKR7L	aldo-keto reductase family 7 like (gene/pseudogene)	AFAR3|AFB1-AR 3|AFB1-AR3|AKR7A4	MIM:608478|HGNC:HGNC:24056|Ensembl:ENSG00000211454	1p36.13|1p35-p36.1	hsa00980(Metabolism of xenobiotics by cytochrome P450)
chr1	19359457	19359717	261	5.06609	2.96693	2.09916	3.54648e-06	7.37083e-06	up	Intron (ENST00000264202/ENSG00000077549, intron 4 of 8)	chr1	19339137	19346362	7226	-	ENSG00000077549	ENST00000674299	-13095	832	CAPZB	capping actin protein of muscle Z-line subunit beta	CAPB|CAPPB|CAPZ	MIM:601572|HGNC:HGNC:1491|Ensembl:ENSG00000077549	1p36.13	hsa04144(Endocytosis)	GO:0051016(barbed-end actin filament capping)//GO:0030036(actin cytoskeleton organization)//GO:0051693(actin filament capping)//GO:0007010(cytoskeleton organization)//GO:0022604(regulation of cell morphogenesis)//GO:0010591(regulation of lamellipodium assembly)//GO:0019886(antigen processing and presentation of exogenous peptide antigen via MHC class II)//GO:0006888(endoplasmic reticulum to Golgi…	GO:0005737(cytoplasm)//GO:0008290(F-actin capping protein complex)//GO:0005856(cytoskeleton)//GO:0030017(sarcomere)//GO:0005829(cytosol)//GO:0070062(extracellular exosome)//GO:0071203(WASH complex)//GO:0015629(actin cytoskeleton)//GO:0005903(brush border)//GO:0014069(postsynaptic density)//GO:0016020(membrane)//GO:0030027(lamellipodium)//GO:0030863(cortical cytoskeleton)//GO:0032279(asymmetric sy…	GO:0003779(actin binding)//GO:0005515(protein binding)//GO:0051015(actin filament binding)//GO:0045296(cadherin binding)
chr1	19921105	19921341	237	4.93074	2.18918	2.74156	1.26424e-11	3.93993e-11	up	Promoter (2-3kb)	chr1	19920009	19923617	3609	-	ENSG00000188784	ENST00000375116	2276	30814	PLA2G2E	phospholipase A2 group IIE	GIIE sPLA2|sPLA2-IIE	MIM:618320|HGNC:HGNC:13414|Ensembl:ENSG00000188784	1p36.13	hsa00564(Glycerophospholipid metabolism)//hsa00565(Ether lipid metabolism)//hsa00590(Arachidonic acid metabolism)//hsa00591(Linoleic acid metabolism)//hsa00592(alpha-Linolenic acid metabolism)//hsa01100(Metabolic pathways)//hsa04014(Ras signaling pathway)//hsa04270(Vascular smooth muscle contraction)//hsa04972(Pancreatic secretion)//hsa04975(Fat digestion and absorption)	GO:0006644(phospholipid metabolic process)//GO:0016042(lipid catabolic process)//GO:0050482(arachidonic acid secretion)//GO:0006629(lipid metabolic process)//GO:0006954(inflammatory response)//GO:0006654(phosphatidic acid biosynthetic process)//GO:0036148(phosphatidylglycerol acyl-chain remodeling)//GO:0036149(phosphatidylinositol acyl-chain remodeling)//GO:0036150(phosphatidylserine acyl-chain r…	GO:0005737(cytoplasm)//GO:0005576(extracellular region)	GO:0005509(calcium ion binding)//GO:0004623(phospholipase A2 activity)//GO:0046872(metal ion binding)//GO:0016787(hydrolase activity)//GO:0005515(protein binding)//GO:0102567(phospholipase A2 activity (consuming 1,2-dipalmitoylphosphatidylcholine))//GO:0102568(phospholipase A2 activity consuming 1,2-dioleoylphosphatidylethanolamine))//GO:0005543(phospholipid binding)//GO:0047498(calcium-dependent…
chr1	20081019	20081275	257	3.9542	2.69736	1.25683	0.000689007	0.00110512	up	Intron (ENST00000486277/ENSG00000127472, intron 6 of 9)	chr1	20070295	20090828	20534	+	ENSG00000127472	ENST00000478803	10724	5322	PLA2G5	phospholipase A2 group V	FRFB|GV-PLA2|PLA2-10|hVPLA(2)	MIM:601192|HGNC:HGNC:9038|Ensembl:ENSG00000127472	1p36.13	hsa00564(Glycerophospholipid metabolism)//hsa00565(Ether lipid metabolism)//hsa00590(Arachidonic acid metabolism)//hsa00591(Linoleic acid metabolism)//hsa00592(alpha-Linolenic acid metabolism)//hsa01100(Metabolic pathways)//hsa04014(Ras signaling pathway)//hsa04270(Vascular smooth muscle contraction)//hsa04972(Pancreatic secretion)//hsa04975(Fat digestion and absorption)	GO:0006644(phospholipid metabolic process)//GO:0016042(lipid catabolic process)//GO:0050482(arachidonic acid secretion)//GO:0006629(lipid metabolic process)//GO:0006631(fatty acid metabolic process)//GO:0019370(leukotriene biosynthetic process)//GO:0009395(phospholipid catabolic process)//GO:0006909(phagocytosis)//GO:0050766(positive regulation of phagocytosis)//GO:0006654(phosphatidic acid biosy…	GO:0016020(membrane)//GO:0005886(plasma membrane)//GO:0005794(Golgi apparatus)//GO:0005768(endosome)//GO:0005576(extracellular region)//GO:0031410(cytoplasmic vesicle)//GO:0055037(recycling endosome)//GO:0045335(phagocytic vesicle)//GO:0032009(early phagosome)//GO:0032010(phagolysosome)	GO:0005509(calcium ion binding)//GO:0004623(phospholipase A2 activity)//GO:0046872(metal ion binding)//GO:0016787(hydrolase activity)//GO:0102567(phospholipase A2 activity (consuming 1,2-dipalmitoylphosphatidylcholine))//GO:0102568(phospholipase A2 activity consuming 1,2-dioleoylphosphatidylethanolamine))//GO:0005543(phospholipid binding)//GO:0047498(calcium-dependent phospholipase A2 activity)//…
chr1	20293141	20293363	223	4.49185	2.37617	2.11568	4.70341e-08	1.14804e-07	up	Promoter (2-3kb)	chr1	20290937	20339222	48286	+	ENSG00000158816	ENST00000473325	2204	127731	VWA5B1	von Willebrand factor A domain containing 5B1	-	HGNC:HGNC:26538|Ensembl:ENSG00000158816	1p36.12			GO:0005576(extracellular region)
chr1	20467888	20468215	328	5.02237	3.08706	1.93531	2.18948e-05	4.18975e-05	up	Distal Intergenic	chr1	20476222	20478793	2572	+	ENSG00000284641	ENST00000641552	-8007	NA	NA	NA
chr1	20687339	20687712	374	4.83289	3.19918	1.63371	0.000307822	0.000515906	up	Promoter (<=1kb)	chr1	20670429	20686375	15947	-	ENSG00000117245	ENST00000498225	-964	57576	KIF17	kinesin family member 17	KIF17B|KIF3X|KLP-2|OSM-3	MIM:605037|HGNC:HGNC:19167|Ensembl:ENSG00000117245	1p36.12		GO:0007018(microtubule-based movement)//GO:0015031(protein transport)//GO:0035735(intraciliary transport involved in cilium assembly)//GO:0098971(anterograde dendritic transport of neurotransmitter receptor complex)//GO:0030030(cell projection organization)//GO:0007017(microtubule-based process)//GO:0016192(vesicle-mediated transport)//GO:0031503(protein-containing complex localization)	GO:0005737(cytoplasm)//GO:0005856(cytoskeleton)//GO:0005874(microtubule)//GO:0005929(cilium)//GO:0042995(cell projection)//GO:0030425(dendrite)//GO:0043005(neuron projection)//GO:0032839(dendrite cytoplasm)//GO:0005829(cytosol)//GO:0005815(microtubule organizing center)//GO:0005871(kinesin complex)//GO:0005930(axoneme)//GO:0015630(microtubule cytoskeleton)//GO:0032391(photoreceptor connecting cil…	GO:0005524(ATP binding)//GO:0008017(microtubule binding)//GO:0003777(microtubule motor activity)//GO:0000166(nucleotide binding)//GO:0016887(ATPase activity)//GO:0008574(ATP-dependent microtubule motor activity, plus-end-directed)
chr1	20786660	20787087	428	5.30378	-0.726958	6.03074	0	0	up	Promoter (<=1kb)	chr1	20779836	20786666	6831	-	ENSG00000127483	ENST00000443615	0	50809	HP1BP3	heterochromatin protein 1 binding protein 3	HP1-BP74|HP1BP74	MIM:616072|HGNC:HGNC:24973|Ensembl:ENSG00000127483	1p36.12		GO:0006355(regulation of transcription, DNA-templated)//GO:0006334(nucleosome assembly)//GO:0070828(heterochromatin organization)//GO:0042127(regulation of cell population proliferation)//GO:0071456(cellular response to hypoxia)//GO:0097298(regulation of nucleus size)	GO:0000786(nucleosome)//GO:0042025(host cell nucleus)//GO:0005694(chromosome)//GO:0005634(nucleus)//GO:0016607(nuclear speck)	GO:0003677(DNA binding)//GO:0003682(chromatin binding)//GO:0005515(protein binding)//GO:0031491(nucleosome binding)
chr1	21035302	21035650	349	4.55459	3.19918	1.35541	0.00207588	0.00312618	up	Intron (ENST00000374935/ENSG00000075151, intron 4 of 32)	chr1	20806488	21050950	244463	-	ENSG00000075151	ENST00000681717	15300	8672	EIF4G3	eukaryotic translation initiation factor 4 gamma 3	eIF-4G 3|eIF4G 3|eIF4GII	MIM:603929|HGNC:HGNC:3298|Ensembl:ENSG00000075151	1p36.12	hsa03013(RNA transport)//hsa05416(Viral myocarditis)	GO:0006412(translation)//GO:0006413(translational initiation)//GO:0006417(regulation of translation)//GO:0006446(regulation of translational initiation)	GO:0005829(cytosol)//GO:0016281(eukaryotic translation initiation factor 4F complex)	GO:0005515(protein binding)//GO:0003723(RNA binding)//GO:0003743(translation initiation factor activity)//GO:0000339(RNA cap binding)//GO:0003729(mRNA binding)//GO:0008135(translation factor activity, RNA binding)
chr1	21964211	21964487	277	4.2854	1.97876	2.30664	4.92871e-12	1.57259e-11	up	Distal Intergenic	chr1	21950679	21956871	6193	-	ENSG00000283234	ENST00000637118	-7340	NA	NA	NA
chr1	22108618	22108934	317	5.18982	3.08706	2.10276	5.46635e-06	1.11201e-05	up	Distal Intergenic	chr1	22127038	22129851	2814	-	ENSG00000162552	ENST00000415567	20917	54361	WNT4	Wnt family member 4	SERKAL|WNT-4	MIM:603490|HGNC:HGNC:12783|Ensembl:ENSG00000162552	1p36.12	hsa04150(mTOR signaling pathway)//hsa04310(Wnt signaling pathway)//hsa04360(Axon guidance)//hsa04390(Hippo signaling pathway)//hsa04550(Signaling pathways regulating pluripotency of stem cells)//hsa04916(Melanogenesis)//hsa04919(Thyroid hormone signaling pathway)//hsa04934(Cushing syndrome)//hsa05010(Alzheimer disease)//hsa05022(Pathways of neurodegeneration - multiple diseases)//hsa05165(Human p…	GO:0007275(multicellular organism development)//GO:0016055(Wnt signaling pathway)//GO:0045669(positive regulation of osteoblast differentiation)//GO:0001822(kidney development)//GO:0045893(positive regulation of transcription, DNA-templated)//GO:0008584(male gonad development)//GO:0030182(neuron differentiation)//GO:0060070(canonical Wnt signaling pathway)//GO:0010629(negative regulation of gene …	GO:0005576(extracellular region)//GO:0005737(cytoplasm)//GO:0005615(extracellular space)//GO:0009986(cell surface)//GO:0005886(plasma membrane)//GO:0005788(endoplasmic reticulum lumen)//GO:0030666(endocytic vesicle membrane)//GO:0005796(Golgi lumen)//GO:0070062(extracellular exosome)//GO:0031012(extracellular matrix)	GO:0005102(signaling receptor binding)//GO:0005125(cytokine activity)//GO:0005109(frizzled binding)//GO:0048018(receptor ligand activity)//GO:0003714(transcription corepressor activity)
chr1	22572824	22573096	273	4.55459	2.69736	1.85722	6.92634e-06	1.39649e-05	up	Intron (ENST00000166244/ENSG00000070886, intron 2 of 16)	chr1	22563564	22589621	26058	+	ENSG00000070886	ENST00000374644	9260	2046	EPHA8	EPH receptor A8	EEK|EK3|HEK3	MIM:176945|HGNC:HGNC:3391|Ensembl:ENSG00000070886	1p36.12	hsa04360(Axon guidance)	GO:0006468(protein phosphorylation)//GO:0007169(transmembrane receptor protein tyrosine kinase signaling pathway)//GO:0016310(phosphorylation)//GO:0007155(cell adhesion)//GO:0018108(peptidyl-tyrosine phosphorylation)//GO:0007275(multicellular organism development)//GO:0007399(nervous system development)//GO:0043410(positive regulation of MAPK cascade)//GO:0030155(regulation of cell adhesion)//GO:…	GO:0016021(integral component of membrane)//GO:0005887(integral component of plasma membrane)//GO:0016020(membrane)//GO:0005886(plasma membrane)//GO:0005768(endosome)//GO:0042995(cell projection)//GO:0043005(neuron projection)//GO:0031901(early endosome membrane)//GO:0043235(receptor complex)	GO:0005524(ATP binding)//GO:0005515(protein binding)//GO:0004672(protein kinase activity)//GO:0005003(ephrin receptor activity)//GO:0004713(protein tyrosine kinase activity)//GO:0000166(nucleotide binding)//GO:0016301(kinase activity)//GO:0016740(transferase activity)//GO:0004714(transmembrane receptor protein tyrosine kinase activity)//GO:0005005(transmembrane-ephrin receptor activity)//GO:00050…
chr1	22673703	22674070	368	4.67243	3.58513	1.0873	0.0185515	0.024436	up	Distal Intergenic	chr1	22653236	22661637	8402	+	ENSG00000173369	ENST00000509305	20467	713	C1QB	complement C1q B chain	-	MIM:120570|HGNC:HGNC:1242|Ensembl:ENSG00000173369	1p36.12	hsa04610(Complement and coagulation cascades)//hsa05020(Prion disease)//hsa05133(Pertussis)//hsa05142(Chagas disease)//hsa05150(Staphylococcus aureus infection)//hsa05171(Coronavirus disease - COVID-19)//hsa05322(Systemic lupus erythematosus)	GO:0006958(complement activation, classical pathway)//GO:0048839(inner ear development)//GO:0098883(synapse pruning)	GO:0005576(extracellular region)//GO:0045202(synapse)//GO:0098794(postsynapse)	GO:0005515(protein binding)
chr1	22707815	22708081	267	4.04439	-0.726958	4.77135	0	0	up	Promoter (2-3kb)	chr1	22710839	22891265	180427	+	ENSG00000133216	ENST00000544305	-2758	2048	EPHB2	EPH receptor B2	BDPLT22|CAPB|DRT|EK5|EPHT3|ERK|Hek5|PCBC|Tyro5	MIM:600997|HGNC:HGNC:3393|Ensembl:ENSG00000133216	1p36.12	hsa04360(Axon guidance)	GO:0006468(protein phosphorylation)//GO:0007169(transmembrane receptor protein tyrosine kinase signaling pathway)//GO:0010628(positive regulation of gene expression)//GO:0001933(negative regulation of protein phosphorylation)//GO:0016310(phosphorylation)//GO:0007275(multicellular organism development)//GO:0007399(nervous system development)//GO:0001525(angiogenesis)//GO:0048013(ephrin receptor si…	GO:0016021(integral component of membrane)//GO:0005887(integral component of plasma membrane)//GO:0016020(membrane)//GO:0005654(nucleoplasm)//GO:0005886(plasma membrane)//GO:0042995(cell projection)//GO:0030425(dendrite)//GO:0030424(axon)//GO:0005576(extracellular region)//GO:0043005(neuron projection)//GO:0005829(cytosol)//GO:0043235(receptor complex)//GO:0098794(postsynapse)//GO:0043025(neurona…	GO:0005524(ATP binding)//GO:0005515(protein binding)//GO:0004672(protein kinase activity)//GO:0005003(ephrin receptor activity)//GO:0004713(protein tyrosine kinase activity)//GO:0000166(nucleotide binding)//GO:0016301(kinase activity)//GO:0016740(transferase activity)//GO:0004714(transmembrane receptor protein tyrosine kinase activity)//GO:0001540(amyloid-beta binding)//GO:0044877(protein-contain…
chr1	22746251	22746573	323	3.52356	1.97876	1.5448	4.5889e-12	1.46873e-11	up	Intron (ENST00000544305/ENSG00000133216, intron 1 of 6)	chr1	22719517	22719598	82	+	ENSG00000265422	ENST00000581646	26734	100616391	MIR4684	microRNA 4684	-	HGNC:HGNC:41695|Ensembl:ENSG00000265422|miRBase:MI0017316	1p36.12
chr1	22802876	22803125	250	4.35755	1.45734	2.90021	1.59037e-25	7.1961e-25	up	Promoter (2-3kb)	chr1	22800240	22896478	96239	+	ENSG00000133216	ENST00000465676	2636	2048	EPHB2	EPH receptor B2	BDPLT22|CAPB|DRT|EK5|EPHT3|ERK|Hek5|PCBC|Tyro5	MIM:600997|HGNC:HGNC:3393|Ensembl:ENSG00000133216	1p36.12	hsa04360(Axon guidance)	GO:0006468(protein phosphorylation)//GO:0007169(transmembrane receptor protein tyrosine kinase signaling pathway)//GO:0010628(positive regulation of gene expression)//GO:0001933(negative regulation of protein phosphorylation)//GO:0016310(phosphorylation)//GO:0007275(multicellular organism development)//GO:0007399(nervous system development)//GO:0001525(angiogenesis)//GO:0048013(ephrin receptor si…	GO:0016021(integral component of membrane)//GO:0005887(integral component of plasma membrane)//GO:0016020(membrane)//GO:0005654(nucleoplasm)//GO:0005886(plasma membrane)//GO:0042995(cell projection)//GO:0030425(dendrite)//GO:0030424(axon)//GO:0005576(extracellular region)//GO:0043005(neuron projection)//GO:0005829(cytosol)//GO:0043235(receptor complex)//GO:0098794(postsynapse)//GO:0043025(neurona…	GO:0005524(ATP binding)//GO:0005515(protein binding)//GO:0004672(protein kinase activity)//GO:0005003(ephrin receptor activity)//GO:0004713(protein tyrosine kinase activity)//GO:0000166(nucleotide binding)//GO:0016301(kinase activity)//GO:0016740(transferase activity)//GO:0004714(transmembrane receptor protein tyrosine kinase activity)//GO:0001540(amyloid-beta binding)//GO:0044877(protein-contain…
chr1	22816385	22816615	231	4.55459	0.697484	3.8571	2.02783e-127	1.48709e-126	up	Intron (ENST00000544305/ENSG00000133216, intron 3 of 6)	chr1	22800240	22896478	96239	+	ENSG00000133216	ENST00000465676	16145	2048	EPHB2	EPH receptor B2	BDPLT22|CAPB|DRT|EK5|EPHT3|ERK|Hek5|PCBC|Tyro5	MIM:600997|HGNC:HGNC:3393|Ensembl:ENSG00000133216	1p36.12	hsa04360(Axon guidance)	GO:0006468(protein phosphorylation)//GO:0007169(transmembrane receptor protein tyrosine kinase signaling pathway)//GO:0010628(positive regulation of gene expression)//GO:0001933(negative regulation of protein phosphorylation)//GO:0016310(phosphorylation)//GO:0007275(multicellular organism development)//GO:0007399(nervous system development)//GO:0001525(angiogenesis)//GO:0048013(ephrin receptor si…	GO:0016021(integral component of membrane)//GO:0005887(integral component of plasma membrane)//GO:0016020(membrane)//GO:0005654(nucleoplasm)//GO:0005886(plasma membrane)//GO:0042995(cell projection)//GO:0030425(dendrite)//GO:0030424(axon)//GO:0005576(extracellular region)//GO:0043005(neuron projection)//GO:0005829(cytosol)//GO:0043235(receptor complex)//GO:0098794(postsynapse)//GO:0043025(neurona…	GO:0005524(ATP binding)//GO:0005515(protein binding)//GO:0004672(protein kinase activity)//GO:0005003(ephrin receptor activity)//GO:0004713(protein tyrosine kinase activity)//GO:0000166(nucleotide binding)//GO:0016301(kinase activity)//GO:0016740(transferase activity)//GO:0004714(transmembrane receptor protein tyrosine kinase activity)//GO:0001540(amyloid-beta binding)//GO:0044877(protein-contain…
chr1	22920995	22921315	321	4.55459	2.18918	2.36541	3.83224e-10	1.09777e-09	up	3' UTR	chr1	22953049	22963178	10130	-	ENSG00000215906	ENST00000618559	41863	646262	LACTBL1	lactamase beta like 1	-	HGNC:HGNC:35445|Ensembl:ENSG00000215906	1p36.12
chr1	22976130	22976386	257	4.35755	2.83754	1.52001	0.000206364	0.000353615	up	Distal Intergenic	chr1	22953043	22965338	12296	-	ENSG00000215906	ENST00000426928	-10792	646262	LACTBL1	lactamase beta like 1	-	HGNC:HGNC:35445|Ensembl:ENSG00000215906	1p36.12
chr1	23140869	23141108	240	4.12928	0.131821	3.99746	0	0	up	Promoter (<=1kb)	chr1	23140325	23141142	818	+	ENSG00000229010	ENST00000450968	544	NA	NA	NA
chr1	23344421	23344708	288	5.53916	0.697484	4.84167	1.86172e-48	1.15723e-47	up	Promoter (<=1kb)	chr1	23304688	23344336	39649	-	ENSG00000125944	ENST00000478691	-85	10236	HNRNPR	heterogeneous nuclear ribonucleoprotein R	HNRPR|hnRNP-R	MIM:607201|HGNC:HGNC:5047|Ensembl:ENSG00000125944	1p36.12		GO:0006397(mRNA processing)//GO:0008380(RNA splicing)//GO:0000398(mRNA splicing, via spliceosome)//GO:0016070(RNA metabolic process)//GO:0007623(circadian rhythm)//GO:0043086(negative regulation of catalytic activity)//GO:0061014(positive regulation of mRNA catabolic process)//GO:0061157(mRNA destabilization)	GO:0005634(nucleus)//GO:0005681(spliceosomal complex)//GO:0005737(cytoplasm)//GO:0005783(endoplasmic reticulum)//GO:0005654(nucleoplasm)//GO:0043231(intracellular membrane-bounded organelle)//GO:0071013(catalytic step 2 spliceosome)//GO:1990904(ribonucleoprotein complex)//GO:0030425(dendrite)//GO:0030426(growth cone)//GO:0043679(axon terminus)	GO:0003676(nucleic acid binding)//GO:0003723(RNA binding)//GO:0005515(protein binding)//GO:0003729(mRNA binding)//GO:0003730(mRNA 3'-UTR binding)
chr1	23382851	23383195	345	3.9542	1.45734	2.49685	1.2364e-34	6.86205e-34	up	Intron (ENST00000450454/ENSG00000204219, intron 10 of 10)	chr1	23378380	23379029	650	-	ENSG00000271420	ENST00000605350	-3822	NA	NA	NA
chr1	23556400	23556910	511	5.82018	2.96693	2.85325	2.7788e-09	7.4876e-09	up	Promoter (2-3kb)	chr1	23557934	23559075	1142	-	ENSG00000117318	ENST00000463312	2165	3399	ID3	inhibitor of DNA binding 3, HLH protein	HEIR-1|bHLHb25	MIM:600277|HGNC:HGNC:5362|Ensembl:ENSG00000117318	1p36.12	hsa04350(TGF-beta signaling pathway)//hsa04550(Signaling pathways regulating pluripotency of stem cells)	GO:0045892(negative regulation of transcription, DNA-templated)//GO:0007517(muscle organ development)//GO:0048511(rhythmic process)//GO:0000122(negative regulation of transcription by RNA polymerase II)//GO:0030154(cell differentiation)//GO:0007275(multicellular organism development)//GO:0032922(circadian regulation of gene expression)//GO:0043433(negative regulation of DNA-binding transcription …	GO:0005634(nucleus)//GO:0005737(cytoplasm)	GO:0046983(protein dimerization activity)//GO:0005515(protein binding)//GO:0140416(DNA-binding transcription factor inhibitor activity)//GO:0008134(transcription factor binding)//GO:0019904(protein domain specific binding)//GO:1901707(leptomycin B binding)
chr1	23606986	23607212	227	4.55459	2.69736	1.85722	6.92634e-06	1.39649e-05	up	Intron (ENST00000477916/ENSG00000197880, intron 2 of 6)	chr1	23576436	23593621	17186	-	ENSG00000285802	ENST00000648225	-13365	NA	NA	NA
chr1	23615729	23615955	227	4.49185	1.97876	2.51309	1.32863e-12	4.34171e-12	up	Intron (ENST00000477916/ENSG00000197880, intron 2 of 6)	chr1	23627334	23640568	13235	+	ENSG00000197880	ENST00000374555	-11379	259283	MDS2	myelodysplastic syndrome 2 translocation associated	-	MIM:607305|HGNC:HGNC:29633|Ensembl:ENSG00000197880	1p36.11
chr1	23710900	23711186	287	4.97728	3.89881	1.07847	0.0254651	0.0328357	up	Intron (ENST00000655402/ENSG00000236810, intron 2 of 2)	chr1	23692609	23695946	3338	+	ENSG00000142676	ENST00000482370	18291	6135	RPL11	ribosomal protein L11	DBA7|GIG34|L11|uL5	MIM:604175|HGNC:HGNC:10301|Ensembl:ENSG00000142676	1p36.11	hsa03010(Ribosome)//hsa05171(Coronavirus disease - COVID-19)	GO:0006412(translation)//GO:0002181(cytoplasmic translation)//GO:0006364(rRNA processing)//GO:0019083(viral transcription)//GO:0042273(ribosomal large subunit biogenesis)//GO:0032435(negative regulation of proteasomal ubiquitin-dependent protein catabolic process)//GO:0006605(protein targeting)//GO:0006413(translational initiation)//GO:0034504(protein localization to nucleus)//GO:0000184(nuclear-…	GO:0005840(ribosome)//GO:0005634(nucleus)//GO:0005737(cytoplasm)//GO:0016020(membrane)//GO:0005730(nucleolus)//GO:0005654(nucleoplasm)//GO:0005829(cytosol)//GO:0070062(extracellular exosome)//GO:0032991(protein-containing complex)//GO:0022625(cytosolic large ribosomal subunit)//GO:0042788(polysomal ribosome)	GO:0003735(structural constituent of ribosome)//GO:0003723(RNA binding)//GO:0005515(protein binding)//GO:0019843(rRNA binding)//GO:0031625(ubiquitin protein ligase binding)//GO:0008097(5S rRNA binding)//GO:1990948(ubiquitin ligase inhibitor activity)
chr1	23771360	23771632	273	4.42626	0.131821	4.29444	0	0	up	Promoter (<=1kb)	chr1	23771611	23772397	787	-	ENSG00000236810	ENST00000447961	765	100506963	ELOA-AS1	ELOA antisense RNA 1	TCEB3-AS1	HGNC:HGNC:50582|Ensembl:ENSG00000236810	1p36.11
chr1	23787637	23787866	230	3.52356	1.97876	1.5448	4.5889e-12	1.46873e-11	up	Promoter (2-3kb)	chr1	23785192	23788232	3041	+	ENSG00000057757	ENST00000374524	2445	57095	PITHD1	PITH domain containing 1	C1orf128|HT014|TXNL1CL	MIM:618784|HGNC:HGNC:25022|Ensembl:ENSG00000057757	1p36.11		GO:0045893(positive regulation of transcription, DNA-templated)//GO:0045654(positive regulation of megakaryocyte differentiation)//GO:0007286(spermatid development)//GO:0007341(penetration of zona pellucida)//GO:0061136(regulation of proteasomal protein catabolic process)//GO:0061956(penetration of cumulus oophorus)	GO:0005634(nucleus)//GO:0005737(cytoplasm)//GO:0097598(sperm cytoplasmic droplet)
chr1	23792569	23792862	294	4.35755	2.37617	1.98138	1.47712e-07	3.45677e-07	up	Promoter (<=1kb)	chr1	23791992	23793907	1916	+	ENSG00000011009	ENST00000421070	577	11313	LYPLA2	lysophospholipase 2	APT-2|APT2|DJ886K2.4	MIM:616143|HGNC:HGNC:6738|Ensembl:ENSG00000011009	1p36.11	hsa00564(Glycerophospholipid metabolism)	GO:0018215(protein phosphopantetheinylation)//GO:0006629(lipid metabolic process)//GO:0006631(fatty acid metabolic process)//GO:0002084(protein depalmitoylation)//GO:1905344(prostaglandin catabolic process)//GO:0007411(axon guidance)//GO:0046464(acylglycerol catabolic process)	GO:0005737(cytoplasm)//GO:0005795(Golgi stack)//GO:0005829(cytosol)//GO:0070062(extracellular exosome)	GO:0016787(hydrolase activity)//GO:0005515(protein binding)//GO:0008474(palmitoyl-(protein) hydrolase activity)//GO:0004622(lysophospholipase activity)//GO:0045296(cadherin binding)//GO:0052689(carboxylic ester hydrolase activity)
chr1	23980532	23980918	387	5.53916	2.18918	3.34998	2.3192e-14	7.94816e-14	up	Promoter (<=1kb)	chr1	23966445	23980927	14483	-	ENSG00000188529	ENST00000341154	9	10772	SRSF10	serine and arginine rich splicing factor 10	FUSIP1|FUSIP2|NSSR|PPP1R149|SFRS13|SFRS13A|SRp38|SRrp40|TASR|TASR1|TASR2	MIM:605221|HGNC:HGNC:16713|Ensembl:ENSG00000188529	1p36.11	hsa03040(Spliceosome)	GO:0043484(regulation of RNA splicing)//GO:0006397(mRNA processing)//GO:0008380(RNA splicing)//GO:0000398(mRNA splicing, via spliceosome)//GO:0006355(regulation of transcription, DNA-templated)//GO:0000381(regulation of alternative mRNA splicing, via spliceosome)//GO:0048025(negative regulation of mRNA splicing, via spliceosome)//GO:0000375(RNA splicing, via transesterification reactions)//GO:004…	GO:0005634(nucleus)//GO:0005737(cytoplasm)//GO:0016607(nuclear speck)//GO:0005654(nucleoplasm)//GO:0005829(cytosol)	GO:0003676(nucleic acid binding)//GO:0003723(RNA binding)//GO:0005515(protein binding)//GO:0051082(unfolded protein binding)//GO:0050733(RS domain binding)
chr1	24009677	24010024	348	4.12928	1.45734	2.67194	7.9014e-29	3.95629e-28	up	Promoter (1-2kb)	chr1	24007881	24008519	639	-	ENSG00000215905	ENST00000442164	-1158	NA	NA	NA
chr1	24063422	24063674	253	4.42626	1.73819	2.68808	8.64935e-17	3.34337e-16	up	Promoter (2-3kb)	chr1	24056035	24066579	10545	-	ENSG00000142661	ENST00000338909	2905	127294	MYOM3	myomesin 3	-	MIM:616832|HGNC:HGNC:26679|Ensembl:ENSG00000142661	1p36.11		GO:0006936(muscle contraction)	GO:0005737(cytoplasm)//GO:0031430(M band)	GO:0042803(protein homodimerization activity)//GO:0051015(actin filament binding)//GO:0005515(protein binding)//GO:0042802(identical protein binding)
chr1	24089404	24089703	300	5.47573	3.49663	1.97911	4.57162e-05	8.43758e-05	up	Exon (ENST00000374434/ENSG00000142661, exon 14 of 37)	chr1	24056096	24084132	28037	-	ENSG00000142661	ENST00000448831	-5272	127294	MYOM3	myomesin 3	-	MIM:616832|HGNC:HGNC:26679|Ensembl:ENSG00000142661	1p36.11		GO:0006936(muscle contraction)	GO:0005737(cytoplasm)//GO:0031430(M band)	GO:0042803(protein homodimerization activity)//GO:0051015(actin filament binding)//GO:0005515(protein binding)//GO:0042802(identical protein binding)
chr1	24345045	24345285	241	5.53916	4.10079	1.43837	0.0041799	0.00603299	up	Promoter (2-3kb)	chr1	24342160	24343275	1116	+	ENSG00000158055	ENST00000461318	2885	57822	GRHL3	grainyhead like transcription factor 3	SOM|TFCP2L4|VWS2	MIM:608317|HGNC:HGNC:25839|Ensembl:ENSG00000158055	1p36.11		GO:0006357(regulation of transcription by RNA polymerase II)//GO:0001843(neural tube closure)//GO:0008544(epidermis development)//GO:0045944(positive regulation of transcription by RNA polymerase II)//GO:0032956(regulation of actin cytoskeleton organization)//GO:0001736(establishment of planar polarity)//GO:0007389(pattern specification process)//GO:0007398(ectoderm development)//GO:0007417(centr…	GO:0005634(nucleus)//GO:0005654(nucleoplasm)//GO:0000785(chromatin)	GO:0003700(DNA-binding transcription factor activity)//GO:0003677(DNA binding)//GO:0031490(chromatin DNA binding)//GO:0005515(protein binding)//GO:0000978(RNA polymerase II cis-regulatory region sequence-specific DNA binding)//GO:0000981(DNA-binding transcription factor activity, RNA polymerase II-specific)//GO:0043565(sequence-specific DNA binding)//GO:0001228(DNA-binding transcription activator…
chr1	24579539	24579788	250	4.55459	2.69736	1.85722	6.92634e-06	1.39649e-05	up	Intron (ENST00000374392/ENSG00000184454, intron 1 of 3)	chr1	24589464	24609328	19865	+	ENSG00000184454	ENST00000486262	-9676	400746	NCMAP	non-compact myelin associated protein	C1orf130|MP11	HGNC:HGNC:29332|Ensembl:ENSG00000184454	1p36.11		GO:0031641(regulation of myelination)//GO:0031643(positive regulation of myelination)//GO:0032290(peripheral nervous system myelin formation)	GO:0005887(integral component of plasma membrane)//GO:0033270(paranode region of axon)//GO:0043220(Schmidt-Lanterman incisure)//GO:0016020(membrane)//GO:0016021(integral component of membrane)//GO:0005886(plasma membrane)	GO:0019911(structural constituent of myelin sheath)
chr1	24714672	24715037	366	4.49185	2.37617	2.11568	4.70341e-08	1.14804e-07	up	Intron (ENST00000641176/ENSG00000284699, intron 3 of 3)	chr1	24704894	24717596	12703	+	ENSG00000284699	ENST00000641176	9778	NA	NA	NA
chr1	24970815	24971102	288	4.2854	3.08706	1.19834	0.00434672	0.00625585	up	Promoter (<=1kb)	chr1	24968423	24970865	2443	-	ENSG00000261025	ENST00000568143	0	NA	NA	NA
chr1	24997516	24997921	406	4.49185	2.83754	1.65431	7.48052e-05	0.000135054	up	Distal Intergenic	chr1	25023503	25023586	84	+	ENSG00000264371	ENST00000580572	-25582	100616365	MIR4425	microRNA 4425	-	HGNC:HGNC:41891|Ensembl:ENSG00000264371|miRBase:MI0016764	1p36.11
chr1	25184295	25184562	268	4.61471	1.97876	2.63595	5.4298e-13	1.80288e-12	up	Distal Intergenic	chr1	25208139	25209437	1299	+	ENSG00000231953	ENST00000455902	-23577	NA	NA	NA
chr1	25232296	25232717	422	4.97728	3.74928	1.228	0.0102179	0.0139739	up	Promoter (<=1kb)	chr1	25222276	25232502	10227	-	ENSG00000117614	ENST00000236273	0	25949	SYF2	SYF2 pre-mRNA splicing factor	CBPIN|NTC31|P29|fSAP29	MIM:607090|HGNC:HGNC:19824|Ensembl:ENSG00000117614	1p36.11	hsa03040(Spliceosome)	GO:0006397(mRNA processing)//GO:0008380(RNA splicing)//GO:0000398(mRNA splicing, via spliceosome)//GO:0001701(in utero embryonic development)//GO:0007095(mitotic G2 DNA damage checkpoint)//GO:0007369(gastrulation)//GO:0008284(positive regulation of cell population proliferation)//GO:0048568(embryonic organ development)	GO:0005634(nucleus)//GO:0005681(spliceosomal complex)//GO:0016607(nuclear speck)//GO:0071013(catalytic step 2 spliceosome)//GO:0005654(nucleoplasm)//GO:0000974(Prp19 complex)//GO:0071007(U2-type catalytic step 2 spliceosome)//GO:0071014(post-mRNA release spliceosomal complex)	GO:0003723(RNA binding)//GO:0005515(protein binding)
chr1	25247257	25247800	544	5.82018	4.22311	1.59707	0.00175138	0.00266521	up	Promoter (<=1kb)	chr1	25242249	25247454	5206	-	ENSG00000117616	ENST00000243189	0	57035	RSRP1	arginine and serine rich protein 1	C1orf63|NPD014	HGNC:HGNC:25234|Ensembl:ENSG00000117616	1p36.11				GO:0005515(protein binding)
chr1	25337944	25338256	313	4.83289	1.45734	3.37555	1.16589e-23	5.03778e-23	up	Promoter (<=1kb)	chr1	25242256	25338165	95910	-	ENSG00000117616	ENST00000473314	0	57035	RSRP1	arginine and serine rich protein 1	C1orf63|NPD014	HGNC:HGNC:25234|Ensembl:ENSG00000117616	1p36.11				GO:0005515(protein binding)
chr1	25426693	25426937	245	4.61471	0.131821	4.48289	0	0	up	Intron (ENST00000349320/ENSG00000188672, intron 2 of 11)	chr1	25362312	25430192	67881	-	ENSG00000188672	ENST00000349320	3255	6006	RHCE	Rh blood group CcEe antigens	CD240CE|RH|RH30A|RHC|RHCe(152N)|RHE|RHIXB|RHNA|RHPI|Rh4|RhIVb(J)|RhVI|RhVIII	MIM:111700|HGNC:HGNC:10008|Ensembl:ENSG00000188672	1p36.11		GO:0015696(ammonium transport)//GO:0072488(ammonium transmembrane transport)	GO:0016020(membrane)//GO:0005887(integral component of plasma membrane)//GO:0016021(integral component of membrane)	GO:0008519(ammonium transmembrane transporter activity)
chr1	25552175	25552478	304	4.20945	0.697484	3.51197	0	0	up	Promoter (<=1kb)	chr1	25553364	25568884	15521	+	ENSG00000157978	ENST00000488127	-886	26119	LDLRAP1	low density lipoprotein receptor adaptor protein 1	ARH|ARH1|ARH2|FHCB1|FHCB2|FHCL4	MIM:605747|HGNC:HGNC:18640|Ensembl:ENSG00000157978	1p36.11	hsa04144(Endocytosis)//hsa04979(Cholesterol metabolism)	GO:1904707(positive regulation of vascular associated smooth muscle cell proliferation)//GO:0042632(cholesterol homeostasis)//GO:0071345(cellular response to cytokine stimulus)//GO:0006629(lipid metabolic process)//GO:0008202(steroid metabolic process)//GO:0008203(cholesterol metabolic process)//GO:0006897(endocytosis)//GO:0030301(cholesterol transport)//GO:0048260(positive regulation of receptor…	GO:0005737(cytoplasm)//GO:0005829(cytosol)//GO:0005769(early endosome)//GO:0005886(plasma membrane)//GO:0009925(basal plasma membrane)//GO:0009898(cytoplasmic side of plasma membrane)//GO:0030424(axon)//GO:0030665(clathrin-coated vesicle membrane)//GO:0055037(recycling endosome)//GO:0005883(neurofilament)	GO:0005515(protein binding)//GO:0001784(phosphotyrosine residue binding)//GO:0030276(clathrin binding)//GO:0035591(signaling adaptor activity)//GO:0030159(signaling receptor complex adaptor activity)//GO:0035615(clathrin adaptor activity)//GO:0001540(amyloid-beta binding)//GO:0050750(low-density lipoprotein particle receptor binding)//GO:0005546(phosphatidylinositol-4,5-bisphosphate binding)//GO:…
chr1	25565215	25565660	446	4.72792	2.83754	1.89038	1.14166e-05	2.25071e-05	up	Promoter (<=1kb)	chr1	25564591	25567636	3046	+	ENSG00000157978	ENST00000470950	624	26119	LDLRAP1	low density lipoprotein receptor adaptor protein 1	ARH|ARH1|ARH2|FHCB1|FHCB2|FHCL4	MIM:605747|HGNC:HGNC:18640|Ensembl:ENSG00000157978	1p36.11	hsa04144(Endocytosis)//hsa04979(Cholesterol metabolism)	GO:1904707(positive regulation of vascular associated smooth muscle cell proliferation)//GO:0042632(cholesterol homeostasis)//GO:0071345(cellular response to cytokine stimulus)//GO:0006629(lipid metabolic process)//GO:0008202(steroid metabolic process)//GO:0008203(cholesterol metabolic process)//GO:0006897(endocytosis)//GO:0030301(cholesterol transport)//GO:0048260(positive regulation of receptor…	GO:0005737(cytoplasm)//GO:0005829(cytosol)//GO:0005769(early endosome)//GO:0005886(plasma membrane)//GO:0009925(basal plasma membrane)//GO:0009898(cytoplasmic side of plasma membrane)//GO:0030424(axon)//GO:0030665(clathrin-coated vesicle membrane)//GO:0055037(recycling endosome)//GO:0005883(neurofilament)	GO:0005515(protein binding)//GO:0001784(phosphotyrosine residue binding)//GO:0030276(clathrin binding)//GO:0035591(signaling adaptor activity)//GO:0030159(signaling receptor complex adaptor activity)//GO:0035615(clathrin adaptor activity)//GO:0001540(amyloid-beta binding)//GO:0050750(low-density lipoprotein particle receptor binding)//GO:0005546(phosphatidylinositol-4,5-bisphosphate binding)//GO:…
chr1	25863184	25863456	273	4.2854	1.73819	2.54721	8.9249e-17	3.42938e-16	up	Exon (ENST00000455431/ENSG00000236528, exon 2 of 2)	chr1	25859613	25863420	3808	+	ENSG00000236528	ENST00000455431	3571	NA	NA	NA
chr1	25879987	25880352	366	4.67243	3.19918	1.47325	0.000947871	0.00149374	up	Promoter (2-3kb)	chr1	25877496	25877605	110	+	ENSG00000207302	ENST00000384572	2491	NA	NA	NA
chr1	25961021	25961542	522	5.14975	3.40321	1.74654	0.000218407	0.000371533	up	Promoter (2-3kb)	chr1	25964197	25964300	104	+	ENSG00000207237	ENST00000384508	-2655	106479615	RNU6-110P	RNA, U6 small nuclear 110, pseudogene	-	HGNC:HGNC:47073|Ensembl:ENSG00000207237	1p36.11
chr1	25989051	25989370	320	4.97728	2.54443	2.43285	1.3609e-08	3.46185e-08	up	Intron (ENST00000374282/ENSG00000158006, intron 3 of 10)	chr1	25982404	25984109	1706	-	ENSG00000158006	ENST00000476611	-4942	5051	PAFAH2	platelet activating factor acetylhydrolase 2	HSD-PLA2	MIM:602344|HGNC:HGNC:8579|Ensembl:ENSG00000158006	1p36.11	hsa00565(Ether lipid metabolism)//hsa01100(Metabolic pathways)	GO:0016042(lipid catabolic process)//GO:0006629(lipid metabolic process)//GO:0007596(blood coagulation)//GO:0043066(negative regulation of apoptotic process)	GO:0005737(cytoplasm)//GO:0016020(membrane)//GO:0005783(endoplasmic reticulum)//GO:0005789(endoplasmic reticulum membrane)	GO:0003847(1-alkyl-2-acetylglycerophosphocholine esterase activity)//GO:0016740(transferase activity)//GO:0016787(hydrolase activity)//GO:0005543(phospholipid binding)//GO:0047179(platelet-activating factor acetyltransferase activity)
chr1	26081318	26081665	348	4.93074	3.74928	1.18146	0.0131863	0.0177568	up	Distal Intergenic	chr1	26061244	26068436	7193	-	ENSG00000158022	ENST00000483052	-12882	84676	TRIM63	tripartite motif containing 63	IRF|MURF1|MURF2|RNF28|SMRZ	MIM:606131|HGNC:HGNC:16007|Ensembl:ENSG00000158022	1p36.11		GO:0007165(signal transduction)//GO:0016567(protein ubiquitination)//GO:0014878(response to electrical stimulus involved in regulation of muscle adaptation)//GO:0006936(muscle contraction)//GO:0010614(negative regulation of cardiac muscle hypertrophy)//GO:0014732(skeletal muscle atrophy)//GO:0051384(response to glucocorticoid)//GO:0070555(response to interleukin-1)	GO:0005634(nucleus)//GO:0005737(cytoplasm)//GO:0005874(microtubule)//GO:0030018(Z disc)//GO:0031430(M band)//GO:0043292(contractile fiber)	GO:0008270(zinc ion binding)//GO:0046872(metal ion binding)//GO:0016740(transferase activity)//GO:0005515(protein binding)//GO:0061630(ubiquitin protein ligase activity)//GO:0031432(titin binding)//GO:0004842(ubiquitin-protein transferase activity)
chr1	26336478	26336762	285	4.93074	1.45734	3.47339	1.20307e-23	5.18864e-23	up	Promoter (<=1kb)	chr1	26328609	26336383	7775	-	ENSG00000176092	ENST00000520372	-95	55057	CRYBG2	crystallin beta-gamma domain containing 2	AIM1L	HGNC:HGNC:17295|Ensembl:ENSG00000176092	1p36.11				GO:0030246(carbohydrate binding)
chr1	26472217	26472456	240	4.42626	1.11998	3.30628	4.90043e-46	2.97761e-45	up	Promoter (<=1kb)	chr1	26472440	26476642	4203	+	ENSG00000198830	ENST00000361427	0	3151	HMGN2	high mobility group nucleosomal binding domain 2	HMG17	MIM:163910|HGNC:HGNC:4986|Ensembl:ENSG00000198830	1p36.11		GO:0061844(antimicrobial humoral immune response mediated by antimicrobial peptide)//GO:0006325(chromatin organization)//GO:0031640(killing of cells of other organism)	GO:0005634(nucleus)//GO:0000785(chromatin)//GO:0005737(cytoplasm)//GO:0005615(extracellular space)	GO:0031492(nucleosomal DNA binding)//GO:0003723(RNA binding)//GO:0003677(DNA binding)//GO:0005515(protein binding)//GO:0003682(chromatin binding)
chr1	26620501	26621140	640	5.33985	3.82571	1.51414	0.00203444	0.00306754	up	Distal Intergenic	chr1	26602369	26602432	64	-	ENSG00000252429	ENST00000516620	-18069	NA	NA	NA
chr1	27343179	27343500	322	5.37504	1.73819	3.63685	2.3826e-19	1.01593e-18	up	Promoter (<=1kb)	chr1	27343228	27347458	4231	+	ENSG00000142765	ENST00000473280	0	84958	SYTL1	synaptotagmin like 1	JFC1|SLP1	MIM:608042|HGNC:HGNC:15584|Ensembl:ENSG00000142765	1p36.11		GO:0006886(intracellular protein transport)//GO:0006887(exocytosis)	GO:0016020(membrane)//GO:0005886(plasma membrane)//GO:0042470(melanosome)//GO:0070062(extracellular exosome)//GO:0070382(exocytic vesicle)//GO:0019897(extrinsic component of plasma membrane)//GO:0031528(microvillus membrane)	GO:0017137(Rab GTPase binding)//GO:0005515(protein binding)//GO:0042043(neurexin family protein binding)
chr1	27362859	27363160	302	4.83289	3.82571	1.00718	0.0343336	0.0434811	up	Promoter (<=1kb)	chr1	27355208	27362729	7522	-	ENSG00000142733	ENST00000671291	-130	9064	MAP3K6	mitogen-activated protein kinase kinase kinase 6	ASK2|MAPKKK6|MEKK6	MIM:604468|HGNC:HGNC:6858|Ensembl:ENSG00000142733	1p36.11	hsa04010(MAPK signaling pathway)	GO:0006468(protein phosphorylation)//GO:0016310(phosphorylation)//GO:0000165(MAPK cascade)//GO:0007165(signal transduction)//GO:0000186(activation of MAPKK activity)//GO:0007257(activation of JUN kinase activity)		GO:0005524(ATP binding)//GO:0004672(protein kinase activity)//GO:0046872(metal ion binding)//GO:0000166(nucleotide binding)//GO:0004674(protein serine/threonine kinase activity)//GO:0016301(kinase activity)//GO:0016740(transferase activity)//GO:0004709(MAP kinase kinase kinase activity)//GO:0000287(magnesium ion binding)
chr1	27488763	27489012	250	4.04439	2.37617	1.66822	1.83463e-06	3.91338e-06	up	Promoter (1-2kb)	chr1	27408197	27490051	81855	-	ENSG00000158195	ENST00000536657	1039	10163	WASF2	WASP family member 2	IMD2|SCAR2|WASF4|WAVE2|dJ393P12.2	MIM:605875|HGNC:HGNC:12733|Ensembl:ENSG00000158195	1p36.11	hsa04520(Adherens junction)//hsa04666(Fc gamma R-mediated phagocytosis)//hsa04810(Regulation of actin cytoskeleton)//hsa05100(Bacterial invasion of epithelial cells)//hsa05130(Pathogenic Escherichia coli infection)//hsa05131(Shigellosis)//hsa05135(Yersinia infection)//hsa05231(Choline metabolism in cancer)	GO:0030036(actin cytoskeleton organization)//GO:0016032(viral process)//GO:0038096(Fc-gamma receptor signaling pathway involved in phagocytosis)//GO:0048010(vascular endothelial growth factor receptor signaling pathway)//GO:0010592(positive regulation of lamellipodium assembly)//GO:0007188(adenylate cyclase-modulating G protein-coupled receptor signaling pathway)//GO:0051497(negative regulation o…	GO:0005856(cytoskeleton)//GO:0005737(cytoplasm)//GO:0016020(membrane)//GO:0005886(plasma membrane)//GO:0042995(cell projection)//GO:0016323(basolateral plasma membrane)//GO:0030027(lamellipodium)//GO:0005829(cytosol)//GO:0070062(extracellular exosome)//GO:0032991(protein-containing complex)//GO:0015629(actin cytoskeleton)//GO:0031209(SCAR complex)//GO:0001726(ruffle)//GO:0005769(early endosome)//…	GO:0003779(actin binding)//GO:0017124(SH3 domain binding)//GO:0005515(protein binding)//GO:0045296(cadherin binding)//GO:0051018(protein kinase A binding)//GO:0034237(protein kinase A regulatory subunit binding)//GO:0071933(Arp2/3 complex binding)
chr1	27490240	27490683	444	4.83289	3.40321	1.42968	0.00192619	0.00290978	up	Promoter (<=1kb)	chr1	27404230	27490167	85938	-	ENSG00000158195	ENST00000618852	-73	10163	WASF2	WASP family member 2	IMD2|SCAR2|WASF4|WAVE2|dJ393P12.2	MIM:605875|HGNC:HGNC:12733|Ensembl:ENSG00000158195	1p36.11	hsa04520(Adherens junction)//hsa04666(Fc gamma R-mediated phagocytosis)//hsa04810(Regulation of actin cytoskeleton)//hsa05100(Bacterial invasion of epithelial cells)//hsa05130(Pathogenic Escherichia coli infection)//hsa05131(Shigellosis)//hsa05135(Yersinia infection)//hsa05231(Choline metabolism in cancer)	GO:0030036(actin cytoskeleton organization)//GO:0016032(viral process)//GO:0038096(Fc-gamma receptor signaling pathway involved in phagocytosis)//GO:0048010(vascular endothelial growth factor receptor signaling pathway)//GO:0010592(positive regulation of lamellipodium assembly)//GO:0007188(adenylate cyclase-modulating G protein-coupled receptor signaling pathway)//GO:0051497(negative regulation o…	GO:0005856(cytoskeleton)//GO:0005737(cytoplasm)//GO:0016020(membrane)//GO:0005886(plasma membrane)//GO:0042995(cell projection)//GO:0016323(basolateral plasma membrane)//GO:0030027(lamellipodium)//GO:0005829(cytosol)//GO:0070062(extracellular exosome)//GO:0032991(protein-containing complex)//GO:0015629(actin cytoskeleton)//GO:0031209(SCAR complex)//GO:0001726(ruffle)//GO:0005769(early endosome)//…	GO:0003779(actin binding)//GO:0017124(SH3 domain binding)//GO:0005515(protein binding)//GO:0045296(cadherin binding)//GO:0051018(protein kinase A binding)//GO:0034237(protein kinase A regulatory subunit binding)//GO:0071933(Arp2/3 complex binding)
chr1	27800160	27800471	312	3.9542	1.97876	1.97543	1.95806e-11	6.03511e-11	up	Intron (ENST00000373943/ENSG00000117758, intron 3 of 8)	chr1	27809923	27812234	2312	+	ENSG00000117758	ENST00000481874	-9452	23673	STX12	syntaxin 12	STX13|STX14	MIM:606892|HGNC:HGNC:11430|Ensembl:ENSG00000117758	1p35.3	hsa04145(Phagosome)	GO:0006886(intracellular protein transport)//GO:0016192(vesicle-mediated transport)//GO:0050821(protein stabilization)//GO:0015031(protein transport)//GO:0006906(vesicle fusion)//GO:0048278(vesicle docking)//GO:0033344(cholesterol efflux)//GO:0000045(autophagosome assembly)	GO:0016020(membrane)//GO:0016021(integral component of membrane)//GO:0005794(Golgi apparatus)//GO:0043231(intracellular membrane-bounded organelle)//GO:0005654(nucleoplasm)//GO:0005768(endosome)//GO:0000139(Golgi membrane)//GO:0012505(endomembrane system)//GO:0010008(endosome membrane)//GO:0055038(recycling endosome membrane)//GO:0031901(early endosome membrane)//GO:0031201(SNARE complex)//GO:000…	GO:0005484(SNAP receptor activity)//GO:0005515(protein binding)//GO:0000149(SNARE binding)
chr1	28193898	28194325	428	5.06609	2.96693	2.09916	3.54648e-06	7.37083e-06	up	Promoter (<=1kb)	chr1	28147166	28193936	46771	-	ENSG00000169403	ENST00000539896	0	5724	PTAFR	platelet activating factor receptor	PAFR	MIM:173393|HGNC:HGNC:9582|Ensembl:ENSG00000169403	1p35.3	hsa04020(Calcium signaling pathway)//hsa04080(Neuroactive ligand-receptor interaction)//hsa05150(Staphylococcus aureus infection)	GO:0007186(G protein-coupled receptor signaling pathway)//GO:0006935(chemotaxis)//GO:0007165(signal transduction)//GO:0035589(G protein-coupled purinergic nucleotide receptor signaling pathway)//GO:0048015(phosphatidylinositol-mediated signaling)//GO:0043312(neutrophil degranulation)//GO:0006954(inflammatory response)//GO:0006955(immune response)//GO:0019221(cytokine-mediated signaling pathway)//…	GO:0016021(integral component of membrane)//GO:0016020(membrane)//GO:0005886(plasma membrane)//GO:0070821(tertiary granule membrane)//GO:0005887(integral component of plasma membrane)//GO:0030667(secretory granule membrane)	GO:0004930(G protein-coupled receptor activity)//GO:0004992(platelet activating factor receptor activity)//GO:0005515(protein binding)//GO:0005543(phospholipid binding)//GO:0045028(G protein-coupled purinergic nucleotide receptor activity)//GO:0001530(lipopolysaccharide binding)//GO:0001875(lipopolysaccharide immune receptor activity)//GO:0051019(mitogen-activated protein kinase binding)
chr1	28369685	28370001	317	5.10852	2.54443	2.5641	3.83474e-09	1.01779e-08	up	Promoter (<=1kb)	chr1	28369710	28497545	127836	+	ENSG00000204138	ENST00000632421	0	65979	PHACTR4	phosphatase and actin regulator 4	PPP1R124	MIM:608726|HGNC:HGNC:25793|Ensembl:ENSG00000204138	1p35.3		GO:0007275(multicellular organism development)//GO:0007399(nervous system development)//GO:0043666(regulation of phosphoprotein phosphatase activity)//GO:0001755(neural crest cell migration)//GO:0001843(neural tube closure)//GO:0007266(Rho protein signal transduction)//GO:0030036(actin cytoskeleton organization)//GO:0043085(positive regulation of catalytic activity)//GO:0048484(enteric nervous sy…	GO:0005737(cytoplasm)//GO:0042995(cell projection)//GO:0030027(lamellipodium)	GO:0019888(protein phosphatase regulator activity)//GO:0003779(actin binding)//GO:0008157(protein phosphatase 1 binding)//GO:0072542(protein phosphatase activator activity)
chr1	28384404	28384679	276	4.2854	-2.5739	6.8593	0	0	up	Intron (ENST00000633371/ENSG00000204138, intron 1 of 4)	chr1	28369744	28497156	127413	+	ENSG00000204138	ENST00000493669	14660	65979	PHACTR4	phosphatase and actin regulator 4	PPP1R124	MIM:608726|HGNC:HGNC:25793|Ensembl:ENSG00000204138	1p35.3		GO:0007275(multicellular organism development)//GO:0007399(nervous system development)//GO:0043666(regulation of phosphoprotein phosphatase activity)//GO:0001755(neural crest cell migration)//GO:0001843(neural tube closure)//GO:0007266(Rho protein signal transduction)//GO:0030036(actin cytoskeleton organization)//GO:0043085(positive regulation of catalytic activity)//GO:0048484(enteric nervous sy…	GO:0005737(cytoplasm)//GO:0042995(cell projection)//GO:0030027(lamellipodium)	GO:0019888(protein phosphatase regulator activity)//GO:0003779(actin binding)//GO:0008157(protein phosphatase 1 binding)//GO:0072542(protein phosphatase activator activity)
chr1	28480291	28480569	279	4.35755	-0.726958	5.08451	0	0	up	Promoter (<=1kb)	chr1	28481362	28481480	119	+	ENSG00000221216	ENST00000408289	-793	106481167	RNU6ATAC27P	RNA, U6atac small nuclear 27, pseudogene	-	HGNC:HGNC:46926|Ensembl:ENSG00000221216	1p35.3
chr1	28659928	28660185	258	4.12928	1.11998	3.0093	3.67568e-79	2.50754e-78	up	Distal Intergenic	chr1	28668778	28714886	46109	+	ENSG00000162419	ENST00000361872	-8593	10691	GMEB1	glucocorticoid modulatory element binding protein 1	P96PIF|PIF96	MIM:604409|HGNC:HGNC:4370|Ensembl:ENSG00000162419	1p35.3		GO:0045944(positive regulation of transcription by RNA polymerase II)//GO:0006357(regulation of transcription by RNA polymerase II)	GO:0005634(nucleus)//GO:0005737(cytoplasm)//GO:0005654(nucleoplasm)//GO:0000785(chromatin)	GO:0003677(DNA binding)//GO:0000978(RNA polymerase II cis-regulatory region sequence-specific DNA binding)//GO:0001228(DNA-binding transcription activator activity, RNA polymerase II-specific)//GO:0046872(metal ion binding)//GO:0005515(protein binding)//GO:0042802(identical protein binding)//GO:0000981(DNA-binding transcription factor activity, RNA polymerase II-specific)//GO:1990837(sequence-spe…
chr1	28815256	28815625	370	4.78136	2.69736	2.084	1.00604e-06	2.20089e-06	up	Intron (ENST00000621425/ENSG00000116329, intron 1 of 3)	chr1	28812170	28871267	59098	+	ENSG00000116329	ENST00000234961	3086	4985	OPRD1	opioid receptor delta 1	DOP|DOR|DOR1|OPRD	MIM:165195|HGNC:HGNC:8153|Ensembl:ENSG00000116329	1p35.3	hsa04022(cGMP-PKG signaling pathway)//hsa04071(Sphingolipid signaling pathway)//hsa04080(Neuroactive ligand-receptor interaction)	GO:0007186(G protein-coupled receptor signaling pathway)//GO:0007165(signal transduction)//GO:0038003(opioid receptor signaling pathway)//GO:0006955(immune response)//GO:0007218(neuropeptide signaling pathway)//GO:0019221(cytokine-mediated signaling pathway)//GO:0010629(negative regulation of gene expression)//GO:0097237(cellular response to toxic substance)//GO:0031333(negative regulation of pro…	GO:0016021(integral component of membrane)//GO:0016020(membrane)//GO:0005886(plasma membrane)//GO:0005887(integral component of plasma membrane)//GO:0043005(neuron projection)//GO:0031226(intrinsic component of plasma membrane)//GO:0005737(cytoplasm)//GO:0030285(integral component of synaptic vesicle membrane)//GO:0031982(vesicle)//GO:0032590(dendrite membrane)//GO:0043679(axon terminus)//GO:0045…	GO:0004930(G protein-coupled receptor activity)//GO:0038046(enkephalin receptor activity)//GO:0004985(opioid receptor activity)//GO:0005515(protein binding)//GO:0042277(peptide binding)//GO:0042923(neuropeptide binding)//GO:0033612(receptor serine/threonine kinase binding)
chr1	29330594	29330822	229	4.42626	0.697484	3.72878	1.77906e-241	1.37413e-240	up	Exon (ENST00000417651/ENSG00000230523, exon 3 of 3)	chr1	29323218	29325650	2433	+	ENSG00000060656	ENST00000492954	7376	10076	PTPRU	protein tyrosine phosphatase receptor type U	FMI|PCP-2|PTP|PTP-J|PTP-PI|PTP-RO|PTPPSI|PTPRO|PTPU2|R-PTP-PSI|R-PTP-U|hPTP-J	MIM:602454|HGNC:HGNC:9683|Ensembl:ENSG00000060656	1p35.3		GO:0006470(protein dephosphorylation)//GO:0016311(dephosphorylation)//GO:0007155(cell adhesion)//GO:0030154(cell differentiation)//GO:0035335(peptidyl-tyrosine dephosphorylation)//GO:0008285(negative regulation of cell population proliferation)//GO:0090090(negative regulation of canonical Wnt signaling pathway)//GO:0034394(protein localization to cell surface)//GO:0030336(negative regulation of c…	GO:0016020(membrane)//GO:0016021(integral component of membrane)//GO:0005886(plasma membrane)//GO:0030054(cell junction)//GO:0005887(integral component of plasma membrane)//GO:0005911(cell-cell junction)	GO:0005515(protein binding)//GO:0016791(phosphatase activity)//GO:0004725(protein tyrosine phosphatase activity)//GO:0016787(hydrolase activity)//GO:0004721(phosphoprotein phosphatase activity)//GO:0008013(beta-catenin binding)//GO:0005001(transmembrane receptor protein tyrosine phosphatase activity)
chr1	29622242	29622514	273	4.35755	2.37617	1.98138	1.47712e-07	3.45677e-07	up	Distal Intergenic	chr1	29708851	29709547	697	-	ENSG00000228176	ENST00000422638	87033	NA	NA	NA
chr1	30244333	30244573	241	4.49185	2.54443	1.94743	1.07322e-06	2.34028e-06	up	Distal Intergenic	chr1	30226523	30226615	93	+	ENSG00000231251	ENST00000442774	17810	NA	NA	NA
chr1	30322666	30322899	234	4.55459	2.69736	1.85722	6.92634e-06	1.39649e-05	up	Distal Intergenic	chr1	30409560	30411638	2079	-	ENSG00000236335	ENST00000427319	88739	NA	NA	NA
chr1	30689342	30689593	252	4.67243	2.18918	2.48324	1.37165e-10	4.03251e-10	up	Distal Intergenic	chr1	30713767	30716135	2369	-	ENSG00000162510	ENST00000494561	26542	4146	MATN1	matrilin 1	CMP|CRTM	MIM:115437|HGNC:HGNC:6907|Ensembl:ENSG00000162510	1p35.2		GO:0065003(protein-containing complex assembly)//GO:0030198(extracellular matrix organization)//GO:0002062(chondrocyte differentiation)//GO:0003429(growth plate cartilage chondrocyte morphogenesis)//GO:0030500(regulation of bone mineralization)	GO:0062023(collagen-containing extracellular matrix)//GO:0005576(extracellular region)//GO:0031012(extracellular matrix)	GO:0005509(calcium ion binding)//GO:0005201(extracellular matrix structural constituent)//GO:0005515(protein binding)
chr1	30800900	30801128	229	4.49185	0.131821	4.36003	0	0	up	Distal Intergenic	chr1	30810378	30815553	5176	-	ENSG00000229607	ENST00000440358	14425	NA	NA	NA
chr1	30824267	30824503	237	5.44294	2.18918	3.25376	6.69109e-14	2.27788e-13	up	Promoter (<=1kb)	chr1	30824272	30834282	10011	+	ENSG00000223382	ENST00000659416	0	105378622	LINC01778	long intergenic non-protein coding RNA 1778	-	HGNC:HGNC:52568|Ensembl:ENSG00000223382	1p35.2
chr1	30933449	30933709	261	4.83289	3.66921	1.16368	0.0134304	0.0180461	up	Intron (ENST00000424085/ENSG00000134644, intron 17 of 17)	chr1	30933305	30945372	12068	-	ENSG00000134644	ENST00000530669	11663	9698	PUM1	pumilio RNA binding family member 1	HSPUM|PUMH|PUMH1|PUML1|SCA47	MIM:607204|HGNC:HGNC:14957|Ensembl:ENSG00000134644	1p35.2	hsa05017(Spinocerebellar ataxia)	GO:0006417(regulation of translation)//GO:0030154(cell differentiation)//GO:0007283(spermatogenesis)//GO:0051726(regulation of cell cycle)//GO:0048863(stem cell differentiation)//GO:2000637(positive regulation of gene silencing by miRNA)//GO:0010608(posttranscriptional regulation of gene expression)//GO:0051983(regulation of chromosome segregation)//GO:1900246(positive regulation of RIG-I signali…	GO:0005654(nucleoplasm)//GO:0005829(cytosol)//GO:0005737(cytoplasm)//GO:0000932(P-body)//GO:0010494(cytoplasmic stress granule)	GO:0003723(RNA binding)//GO:0005515(protein binding)//GO:0003730(mRNA 3'-UTR binding)//GO:0003729(mRNA binding)//GO:0035198(miRNA binding)
chr1	31210838	31211250	413	4.72792	3.49663	1.23129	0.00750382	0.010434	up	Intron (ENST00000373736/ENSG00000084628, intron 1 of 6)	chr1	31182551	31193920	11370	-	ENSG00000084628	ENST00000530145	-16918	79570	NKAIN1	sodium/potassium transporting ATPase interacting 1	FAM77C	MIM:612871|HGNC:HGNC:25743|Ensembl:ENSG00000084628	1p35.2		GO:0002028(regulation of sodium ion transport)	GO:0016020(membrane)//GO:0016021(integral component of membrane)//GO:0005886(plasma membrane)	GO:0051117(ATPase binding)
chr1	31325029	31325285	257	4.2854	2.54443	1.74098	5.94968e-06	1.20322e-05	up	Intron (ENST00000546109/ENSG00000121766, intron 4 of 8)	chr1	31333067	31346799	13733	-	ENSG00000229044	ENST00000430143	21514	NA	NA	NA
chr1	31369617	31369931	315	5.18982	3.30429	1.88554	6.12294e-05	0.000111383	up	Promoter (<=1kb)	chr1	31365713	31369590	3878	-	ENSG00000121769	ENST00000497275	-27	2170	FABP3	fatty acid binding protein 3	FABP11|H-FABP|M-FABP|MDGI|O-FABP	MIM:134651|HGNC:HGNC:3557|Ensembl:ENSG00000121769	1p35.2	hsa03320(PPAR signaling pathway)	GO:0042632(cholesterol homeostasis)//GO:0006631(fatty acid metabolic process)//GO:0015909(long-chain fatty acid transport)//GO:0032365(intracellular lipid transport)//GO:0032868(response to insulin)//GO:0042493(response to drug)//GO:0046320(regulation of fatty acid oxidation)//GO:0050873(brown fat cell differentiation)//GO:0055091(phospholipid homeostasis)//GO:0070542(response to fatty acid)//GO:…	GO:0005615(extracellular space)//GO:0005737(cytoplasm)//GO:0005829(cytosol)//GO:0016528(sarcoplasm)//GO:0070062(extracellular exosome)	GO:0008289(lipid binding)//GO:0005515(protein binding)//GO:0005324(long-chain fatty acid transporter activity)//GO:0005504(fatty acid binding)//GO:0050543(icosatetraenoic acid binding)//GO:0008092(cytoskeletal protein binding)//GO:0036041(long-chain fatty acid binding)//GO:0070538(oleic acid binding)
chr1	31386874	31387639	766	6.40088	4.22311	2.17777	2.82164e-05	5.3271e-05	up	Distal Intergenic	chr1	31365891	31376850	10960	-	ENSG00000121769	ENST00000482018	-10024	2170	FABP3	fatty acid binding protein 3	FABP11|H-FABP|M-FABP|MDGI|O-FABP	MIM:134651|HGNC:HGNC:3557|Ensembl:ENSG00000121769	1p35.2	hsa03320(PPAR signaling pathway)	GO:0042632(cholesterol homeostasis)//GO:0006631(fatty acid metabolic process)//GO:0015909(long-chain fatty acid transport)//GO:0032365(intracellular lipid transport)//GO:0032868(response to insulin)//GO:0042493(response to drug)//GO:0046320(regulation of fatty acid oxidation)//GO:0050873(brown fat cell differentiation)//GO:0055091(phospholipid homeostasis)//GO:0070542(response to fatty acid)//GO:…	GO:0005615(extracellular space)//GO:0005737(cytoplasm)//GO:0005829(cytosol)//GO:0016528(sarcoplasm)//GO:0070062(extracellular exosome)	GO:0008289(lipid binding)//GO:0005515(protein binding)//GO:0005324(long-chain fatty acid transporter activity)//GO:0005504(fatty acid binding)//GO:0050543(icosatetraenoic acid binding)//GO:0008092(cytoskeletal protein binding)//GO:0036041(long-chain fatty acid binding)//GO:0070538(oleic acid binding)
chr1	31486187	31486481	295	4.83289	3.08706	1.74583	9.69283e-05	0.000172845	up	Promoter (2-3kb)	chr1	31487589	31488930	1342	-	ENSG00000215899	ENST00000401075	2449	441880	LOC441880	eukaryotic translation elongation factor 1 alpha 2 pseudogene	-	Ensembl:ENSG00000215899	1p35.2
chr1	31580128	31580514	387	5.18982	3.40321	1.78662	0.000162721	0.000281524	up	Promoter (<=1kb)	chr1	31579753	31585876	6124	+	ENSG00000142910	ENST00000498429	375	64129	TINAGL1	tubulointerstitial nephritis antigen like 1	ARG1|LCN7|LIECG3|TINAGRP	MIM:616064|HGNC:HGNC:19168|Ensembl:ENSG00000142910	1p35.2		GO:0006508(proteolysis)//GO:0016197(endosomal transport)	GO:0005615(extracellular space)//GO:0005576(extracellular region)//GO:0070062(extracellular exosome)//GO:0005764(lysosome)//GO:0062023(collagen-containing extracellular matrix)//GO:0005737(cytoplasm)	GO:0008234(cysteine-type peptidase activity)//GO:0005515(protein binding)//GO:0005201(extracellular matrix structural constituent)//GO:0043236(laminin binding)
chr1	31615954	31616233	280	5.56986	2.54443	3.02543	3.29665e-11	1.00238e-10	up	Promoter (1-2kb)	chr1	31617686	31623749	6064	+	ENSG00000121764	ENST00000485464	-1453	3061	HCRTR1	hypocretin receptor 1	OX1R	MIM:602392|HGNC:HGNC:4848|Ensembl:ENSG00000121764	1p35.2	hsa04080(Neuroactive ligand-receptor interaction)	GO:0007186(G protein-coupled receptor signaling pathway)//GO:0007631(feeding behavior)//GO:0007165(signal transduction)//GO:0007218(neuropeptide signaling pathway)//GO:0051480(regulation of cytosolic calcium ion concentration)//GO:0007268(chemical synaptic transmission)//GO:0070374(positive regulation of ERK1 and ERK2 cascade)	GO:0016021(integral component of membrane)//GO:0016020(membrane)//GO:0005886(plasma membrane)//GO:0045202(synapse)//GO:0005887(integral component of plasma membrane)	GO:0004930(G protein-coupled receptor activity)//GO:0016499(orexin receptor activity)//GO:0005515(protein binding)//GO:0017046(peptide hormone binding)
chr1	31644828	31645103	276	4.72792	3.08706	1.64086	0.000212821	0.000362611	up	Promoter (<=1kb)	chr1	31629866	31644876	15011	-	ENSG00000162517	ENST00000373703	0	553115	PEF1	penta-EF-hand domain containing 1	ABP32|PEF1A	MIM:610033|HGNC:HGNC:30009|Ensembl:ENSG00000162517	1p35.2		GO:0016567(protein ubiquitination)//GO:0006888(endoplasmic reticulum to Golgi vesicle-mediated transport)//GO:0048208(COPII vesicle coating)//GO:0051592(response to calcium ion)//GO:0014029(neural crest formation)//GO:0014032(neural crest cell development)//GO:1902527(positive regulation of protein monoubiquitination)	GO:0005737(cytoplasm)//GO:0016020(membrane)//GO:0005783(endoplasmic reticulum)//GO:0012507(ER to Golgi transport vesicle membrane)//GO:0031410(cytoplasmic vesicle)//GO:0000139(Golgi membrane)//GO:0070062(extracellular exosome)//GO:0031463(Cul3-RING ubiquitin ligase complex)//GO:0030127(COPII vesicle coat)	GO:0005509(calcium ion binding)//GO:0003723(RNA binding)//GO:0046872(metal ion binding)//GO:0005515(protein binding)//GO:0046983(protein dimerization activity)//GO:0042802(identical protein binding)//GO:0048306(calcium-dependent protein binding)//GO:1990756(ubiquitin ligase-substrate adaptor activity)//GO:0046982(protein heterodimerization activity)
chr1	32094397	32094694	298	4.97728	2.96693	2.01035	7.53216e-06	1.51136e-05	up	Intron (ENST00000487305/ENSG00000121775, intron 6 of 8)	chr1	32087523	32087813	291	-	ENSG00000276493	ENST00000613387	-6584	NA	NA	NA
chr1	32175188	32175418	231	4.04439	1.97876	2.06563	1.51142e-11	4.68763e-11	up	3' UTR	chr1	32179675	32198285	18611	+	ENSG00000084652	ENST00000373610	-4257	200081	TXLNA	taxilin alpha	IL14|TXLN	MIM:608676|HGNC:HGNC:30685|Ensembl:ENSG00000084652	1p35.2		GO:0006887(exocytosis)//GO:0019221(cytokine-mediated signaling pathway)//GO:0042113(B cell activation)	GO:0016020(membrane)//GO:0005576(extracellular region)//GO:0005737(cytoplasm)//GO:0005829(cytosol)	GO:0019905(syntaxin binding)//GO:0005515(protein binding)
chr1	32227795	32228137	343	4.20945	2.18918	2.02027	6.14449e-09	1.60604e-08	up	Promoter (<=1kb)	chr1	32227614	32231501	3888	+	ENSG00000084623	ENST00000678106	181	8668	EIF3I	eukaryotic translation initiation factor 3 subunit I	EIF3S2|PRO2242|TRIP-1|TRIP1|eIF3-beta|eIF3-p36	MIM:603911|HGNC:HGNC:3272|Ensembl:ENSG00000084623	1p35.2	hsa03013(RNA transport)	GO:0001732(formation of cytoplasmic translation initiation complex)//GO:0002183(cytoplasmic translational initiation)//GO:0006412(translation)//GO:0006413(translational initiation)	GO:0005737(cytoplasm)//GO:0005852(eukaryotic translation initiation factor 3 complex)//GO:0016282(eukaryotic 43S preinitiation complex)//GO:0033290(eukaryotic 48S preinitiation complex)//GO:0005829(cytosol)//GO:0070062(extracellular exosome)//GO:0071541(eukaryotic translation initiation factor 3 complex, eIF3m)	GO:0005515(protein binding)//GO:0003743(translation initiation factor activity)//GO:0003723(RNA binding)
chr1	32351193	32351459	267	5.47573	3.40321	2.07253	1.76338e-05	3.42193e-05	up	Promoter (<=1kb)	chr1	32351521	32353541	2021	+	ENSG00000162526	ENST00000421153	-62	81629	TSSK3	testis specific serine kinase 3	SPOGA3|STK22C|STK22D|TSK3	MIM:607660|HGNC:HGNC:15473|Ensembl:ENSG00000162526	1p35.1		GO:0006468(protein phosphorylation)//GO:0016310(phosphorylation)//GO:0007275(multicellular organism development)//GO:0030154(cell differentiation)//GO:0007283(spermatogenesis)//GO:0035556(intracellular signal transduction)	GO:0005634(nucleus)//GO:0005737(cytoplasm)	GO:0005524(ATP binding)//GO:0004674(protein serine/threonine kinase activity)//GO:0004672(protein kinase activity)//GO:0046872(metal ion binding)//GO:0000166(nucleotide binding)//GO:0016301(kinase activity)//GO:0016740(transferase activity)//GO:0005515(protein binding)//GO:0000287(magnesium ion binding)
chr1	32361455	32361689	235	4.67243	3.66921	1.00322	0.0309615	0.0394914	up	Promoter (<=1kb)	chr1	32361298	32361824	527	-	ENSG00000225828	ENST00000428500	135	100128071	FAM229A	family with sequence similarity 229 member A	-	HGNC:HGNC:44652|Ensembl:ENSG00000225828	1p35.1
chr1	32413852	32414106	255	4.61471	1.73819	2.87652	5.06907e-17	2.01334e-16	up	Distal Intergenic	chr1	32421979	32422319	341	+	ENSG00000270850	ENST00000604085	-7873	NA	NA	NA
chr1	32733659	32734066	408	4.88264	3.82571	1.05694	0.0268806	0.0345963	up	Distal Intergenic	chr1	32741830	32774970	33141	+	ENSG00000162522	ENST00000401073	-7764	57648	KIAA1522	KIAA1522	-	HGNC:HGNC:29301|Ensembl:ENSG00000162522	1p35.1		GO:0030154(cell differentiation)
chr1	32789615	32789854	240	4.20945	0.131821	4.07763	0	0	up	Promoter (2-3kb)	chr1	32775991	32786734	10744	-	ENSG00000134684	ENST00000478828	-2881	8565	YARS1	tyrosyl-tRNA synthetase 1	CMTDIC|TYRRS|YARS|YRS|YTS	MIM:603623|HGNC:HGNC:12840|Ensembl:ENSG00000134684	1p35.1	hsa00970(Aminoacyl-tRNA biosynthesis)	GO:0006418(tRNA aminoacylation for protein translation)//GO:0006437(tyrosyl-tRNA aminoacylation)//GO:0006412(translation)//GO:0006915(apoptotic process)	GO:0005737(cytoplasm)//GO:0005829(cytosol)//GO:0016604(nuclear body)//GO:0005615(extracellular space)	GO:0005524(ATP binding)//GO:0000049(tRNA binding)//GO:0004812(aminoacyl-tRNA ligase activity)//GO:0000166(nucleotide binding)//GO:0004831(tyrosine-tRNA ligase activity)//GO:0003723(RNA binding)//GO:0016874(ligase activity)//GO:0005515(protein binding)//GO:0005153(interleukin-8 receptor binding)
chr1	32817490	32817872	383	5.22882	3.58513	1.64369	0.000629804	0.0010157	up	Promoter (<=1kb)	chr1	32817557	32826223	8667	+	ENSG00000116497	ENST00000529027	0	64766	S100PBP	S100P binding protein	S100PBPR	MIM:611889|HGNC:HGNC:25768|Ensembl:ENSG00000116497	1p35.1			GO:0005634(nucleus)//GO:0016607(nuclear speck)//GO:0005829(cytosol)	GO:0048306(calcium-dependent protein binding)//GO:0005515(protein binding)
chr1	32998455	32998725	271	4.72792	2.18918	2.53874	8.34349e-11	2.47665e-10	up	Intron (ENST00000427524/ENSG00000236065, intron 1 of 1)	chr1	32987075	33032469	45395	+	ENSG00000236065	ENST00000427524	11380	NA	NA	NA
chr1	33036385	33036695	311	4.49185	1.11998	3.37187	2.79994e-43	1.68376e-42	up	Promoter (<=1kb)	chr1	33010478	33036840	26363	-	ENSG00000004455	ENST00000548033	145	204	AK2	adenylate kinase 2	ADK2	MIM:103020|HGNC:HGNC:362|Ensembl:ENSG00000004455	1p35.1	hsa00230(Purine metabolism)//hsa00730(Thiamine metabolism)//hsa01100(Metabolic pathways)//hsa01240(Biosynthesis of cofactors)	GO:0006139(nucleobase-containing compound metabolic process)//GO:0016310(phosphorylation)//GO:0006165(nucleoside diphosphate phosphorylation)//GO:0006172(ADP biosynthetic process)//GO:0046940(nucleoside monophosphate phosphorylation)//GO:0046033(AMP metabolic process)//GO:0046034(ATP metabolic process)//GO:0015949(nucleobase-containing small molecule interconversion)//GO:0006163(purine nucleotide…	GO:0005739(mitochondrion)//GO:0005758(mitochondrial intermembrane space)//GO:0005737(cytoplasm)//GO:0070062(extracellular exosome)//GO:0036126(sperm flagellum)//GO:0097226(sperm mitochondrial sheath)	GO:0005524(ATP binding)//GO:0019205(nucleobase-containing compound kinase activity)//GO:0000166(nucleotide binding)//GO:0016301(kinase activity)//GO:0016740(transferase activity)//GO:0004550(nucleoside diphosphate kinase activity)//GO:0004017(adenylate kinase activity)//GO:0016776(phosphotransferase activity, phosphate group as acceptor)//GO:0005515(protein binding)
chr1	33165220	33165539	320	4.55459	2.54443	2.01016	6.27194e-07	1.39467e-06	up	Promoter (2-3kb)	chr1	33162851	33166298	3448	+	ENSG00000279179	ENST00000624339	2369	NA	NA	NA
chr1	33317170	33317558	389	4.49185	0.131821	4.36003	0	0	up	Intron (ENST00000627421/ENSG00000225313, intron 1 of 1)	chr1	33314065	33325467	11403	+	ENSG00000225313	ENST00000624012	3105	NA	NA	NA
chr1	33324351	33324766	416	4.67243	3.58513	1.0873	0.0185515	0.024436	up	Promoter (<=1kb)	chr1	33325628	33333654	8027	+	ENSG00000225313	ENST00000628643	-862	NA	NA	NA
chr1	33396937	33397163	227	4.20945	1.45734	2.75211	2.50097e-27	1.16734e-26	up	Intron (ENST00000683057/ENSG00000134686, intron 1 of 14)	chr1	33368570	33392765	24196	-	ENSG00000134686	ENST00000468406	-4172	1912	PHC2	polyhomeotic homolog 2	EDR2|HPH2|PH2	MIM:602979|HGNC:HGNC:3183|Ensembl:ENSG00000134686	1p35.1		GO:0007275(multicellular organism development)//GO:0045892(negative regulation of transcription, DNA-templated)//GO:0007283(spermatogenesis)	GO:0005634(nucleus)//GO:0005654(nucleoplasm)//GO:0031519(PcG protein complex)//GO:0035102(PRC1 complex)//GO:0000792(heterochromatin)	GO:0008270(zinc ion binding)//GO:0005515(protein binding)//GO:0046872(metal ion binding)//GO:0003677(DNA binding)//GO:0042802(identical protein binding)//GO:0003682(chromatin binding)//GO:0042393(histone binding)
chr1	33550424	33550659	236	4.2854	1.45734	2.82806	2.80058e-26	1.27497e-25	up	Intron (ENST00000373381/ENSG00000121904, intron 55 of 70)	chr1	33559353	33572590	13238	-	ENSG00000121904	ENST00000465819	21931	114784	CSMD2	CUB and Sushi multiple domains 2	dJ1007G16.1|dJ1007G16.2|dJ947L8.1	MIM:608398|HGNC:HGNC:19290|Ensembl:ENSG00000121904	1p35.1			GO:0016020(membrane)//GO:0016021(integral component of membrane)//GO:0005886(plasma membrane)
chr1	33805302	33805547	246	3.85798	0.697484	3.1605	0	0	up	Intron (ENST00000373381/ENSG00000121904, intron 10 of 70)	chr1	33772108	33814219	42112	-	ENSG00000121904	ENST00000338325	8672	114784	CSMD2	CUB and Sushi multiple domains 2	dJ1007G16.1|dJ1007G16.2|dJ947L8.1	MIM:608398|HGNC:HGNC:19290|Ensembl:ENSG00000121904	1p35.1			GO:0016020(membrane)//GO:0016021(integral component of membrane)//GO:0005886(plasma membrane)
chr1	34013586	34013842	257	4.20945	1.97876	2.23069	7.41809e-12	2.34722e-11	up	Intron (ENST00000373381/ENSG00000121904, intron 3 of 70)	chr1	34112949	34113063	115	+	ENSG00000201148	ENST00000364278	-99107	100873281	RNA5SP42	RNA, 5S ribosomal pseudogene 42	RN5S42	HGNC:HGNC:42818|Ensembl:ENSG00000201148	1p35.1
chr1	34178397	34178624	228	3.9542	1.45734	2.49685	1.2364e-34	6.86205e-34	up	Promoter (1-2kb)	chr1	34176907	34219131	42225	+	ENSG00000142698	ENST00000488417	1490	84970	C1orf94	chromosome 1 open reading frame 94	-	HGNC:HGNC:28250|Ensembl:ENSG00000142698	1p35.1				GO:0005515(protein binding)
chr1	34195619	34196010	392	4.97728	3.96887	1.00841	0.0374966	0.0472854	up	Intron (ENST00000373374/ENSG00000142698, intron 1 of 6)	chr1	34176907	34219131	42225	+	ENSG00000142698	ENST00000488417	18712	84970	C1orf94	chromosome 1 open reading frame 94	-	HGNC:HGNC:28250|Ensembl:ENSG00000142698	1p35.1				GO:0005515(protein binding)
chr1	34359046	34359263	218	4.2854	2.37617	1.90923	2.68854e-07	6.15324e-07	up	Distal Intergenic	chr1	34276859	34277292	434	-	ENSG00000270241	ENST00000604298	-81754	100420336	LOC100420336	ferritin, heavy polypeptide 1 pseudogene	-	Ensembl:ENSG00000270241	1p35.1
chr1	34730614	34730867	254	3.9542	0.697484	3.25671	0	0	up	Intron (ENST00000426886/ENSG00000163866, intron 2 of 4)	chr1	34755047	34758512	3466	+	ENSG00000189280	ENST00000338513	-24180	2709	GJB5	gap junction protein beta 5	CX31.1	MIM:604493|HGNC:HGNC:4287|Ensembl:ENSG00000189280	1p34.3		GO:0007154(cell communication)//GO:0055085(transmembrane transport)//GO:0060707(trophoblast giant cell differentiation)//GO:0060708(spongiotrophoblast differentiation)//GO:0060713(labyrinthine layer morphogenesis)//GO:1905867(epididymis development)//GO:0007267(cell-cell signaling)//GO:0008544(epidermis development)	GO:0005922(connexin complex)//GO:0016020(membrane)//GO:0016021(integral component of membrane)//GO:0005886(plasma membrane)//GO:0030054(cell junction)//GO:0005921(gap junction)	GO:0005515(protein binding)//GO:0005243(gap junction channel activity)
chr1	34920203	34920469	267	4.55459	1.11998	3.4346	3.30604e-41	1.95528e-40	up	Intron (ENST00000373347/ENSG00000116544, intron 1 of 11)	chr1	34905165	34925494	20330	-	ENSG00000116544	ENST00000495979	5025	58512	DLGAP3	DLG associated protein 3	DAP3|SAPAP3	MIM:611413|HGNC:HGNC:30368|Ensembl:ENSG00000116544	1p34.3		GO:0023052(signaling)//GO:0098962(regulation of postsynaptic neurotransmitter receptor activity)//GO:0099563(modification of synaptic structure)	GO:0016020(membrane)//GO:0005886(plasma membrane)//GO:0030054(cell junction)//GO:0045202(synapse)//GO:0014069(postsynaptic density)//GO:0098978(glutamatergic synapse)//GO:0099572(postsynaptic specialization)//GO:0031594(neuromuscular junction)//GO:0098981(cholinergic synapse)	GO:0005515(protein binding)//GO:0060090(molecular adaptor activity)//GO:0001540(amyloid-beta binding)
chr1	34946082	34946380	299	5.02237	3.40321	1.61916	0.000541111	0.000879627	up	Distal Intergenic	chr1	34865436	34929650	64215	-	ENSG00000116544	ENST00000373347	-16432	58512	DLGAP3	DLG associated protein 3	DAP3|SAPAP3	MIM:611413|HGNC:HGNC:30368|Ensembl:ENSG00000116544	1p34.3		GO:0023052(signaling)//GO:0098962(regulation of postsynaptic neurotransmitter receptor activity)//GO:0099563(modification of synaptic structure)	GO:0016020(membrane)//GO:0005886(plasma membrane)//GO:0030054(cell junction)//GO:0045202(synapse)//GO:0014069(postsynaptic density)//GO:0098978(glutamatergic synapse)//GO:0099572(postsynaptic specialization)//GO:0031594(neuromuscular junction)//GO:0098981(cholinergic synapse)	GO:0005515(protein binding)//GO:0060090(molecular adaptor activity)//GO:0001540(amyloid-beta binding)
chr1	35350917	35351442	526	4.88264	3.74928	1.13337	0.0170513	0.0225708	up	Promoter (<=1kb)	chr1	35350722	35351607	886	+	ENSG00000229994	ENST00000434805	195	643343	RPL5P4	ribosomal protein L5 pseudogene 4	RPL5_1_31	HGNC:HGNC:36095|Ensembl:ENSG00000229994	1p34.3
chr1	35434870	35435145	276	4.72792	2.54443	2.18349	1.36396e-07	3.21166e-07	up	3' UTR	chr1	35442267	35443255	989	-	ENSG00000142687	ENST00000473423	8110	79932	KIAA0319L	KIAA0319 like	AAVR|AAVRL	MIM:613535|HGNC:HGNC:30071|Ensembl:ENSG00000142687	1p34.3		GO:0016032(viral process)	GO:0016020(membrane)//GO:0016021(integral component of membrane)//GO:0005794(Golgi apparatus)//GO:0005730(nucleolus)//GO:0005886(plasma membrane)//GO:0031410(cytoplasmic vesicle)//GO:0000139(Golgi membrane)	GO:0005515(protein binding)
chr1	35562763	35563096	334	4.88264	0.697484	4.18516	7.1103e-69	4.76966e-68	up	Promoter (<=1kb)	chr1	35562468	35567274	4807	+	ENSG00000020129	ENST00000423723	295	23154	NCDN	neurochondrin	-	MIM:608458|HGNC:HGNC:17597|Ensembl:ENSG00000020129	1p34.3		GO:0031175(neuron projection development)//GO:0048168(regulation of neuronal synaptic plasticity)//GO:0045453(bone resorption)	GO:0005737(cytoplasm)//GO:0016020(membrane)//GO:0005829(cytosol)//GO:0005768(endosome)//GO:0030054(cell junction)//GO:0042995(cell projection)//GO:0030425(dendrite)//GO:0010008(endosome membrane)//GO:0045202(synapse)//GO:0098794(postsynapse)//GO:0043025(neuronal cell body)//GO:0043005(neuron projection)//GO:0043204(perikaryon)	GO:0005515(protein binding)
chr1	35702809	35703335	527	5.71425	3.66921	2.04504	3.77698e-05	7.05548e-05	up	Distal Intergenic	chr1	35716160	35716911	752	-	ENSG00000142686	ENST00000503824	13576	127703	C1orf216	chromosome 1 open reading frame 216	-	HGNC:HGNC:26800|Ensembl:ENSG00000142686	1p34.3				GO:0005515(protein binding)
chr1	35793657	35794158	502	5.02237	1.11998	3.90238	4.14825e-34	2.26842e-33	up	Distal Intergenic	chr1	35808016	35857890	49875	+	ENSG00000134698	ENST00000373210	-13858	192670	AGO4	argonaute RISC component 4	EIF2C4	MIM:607356|HGNC:HGNC:18424|Ensembl:ENSG00000134698	1p34.3		GO:0006417(regulation of translation)//GO:0031047(gene silencing by RNA)//GO:0045652(regulation of megakaryocyte differentiation)//GO:0007223(Wnt signaling pathway, calcium modulating pathway)//GO:0031054(pre-miRNA processing)//GO:0035196(production of miRNAs involved in gene silencing by miRNA)//GO:0006402(mRNA catabolic process)//GO:0035278(miRNA mediated inhibition of translation)//GO:0010629(…	GO:0005737(cytoplasm)//GO:0016020(membrane)//GO:0005829(cytosol)//GO:0036464(cytoplasmic ribonucleoprotein granule)//GO:0000932(P-body)//GO:0016442(RISC complex)//GO:0070578(RISC-loading complex)//GO:0005634(nucleus)	GO:0005515(protein binding)//GO:0003676(nucleic acid binding)//GO:0003723(RNA binding)//GO:0003725(double-stranded RNA binding)//GO:0035198(miRNA binding)//GO:0003727(single-stranded RNA binding)
chr1	35808798	35809035	238	4.55459	1.97876	2.57583	8.49401e-13	2.80247e-12	up	Promoter (<=1kb)	chr1	35808016	35857890	49875	+	ENSG00000134698	ENST00000373210	782	192670	AGO4	argonaute RISC component 4	EIF2C4	MIM:607356|HGNC:HGNC:18424|Ensembl:ENSG00000134698	1p34.3		GO:0006417(regulation of translation)//GO:0031047(gene silencing by RNA)//GO:0045652(regulation of megakaryocyte differentiation)//GO:0007223(Wnt signaling pathway, calcium modulating pathway)//GO:0031054(pre-miRNA processing)//GO:0035196(production of miRNAs involved in gene silencing by miRNA)//GO:0006402(mRNA catabolic process)//GO:0035278(miRNA mediated inhibition of translation)//GO:0010629(…	GO:0005737(cytoplasm)//GO:0016020(membrane)//GO:0005829(cytosol)//GO:0036464(cytoplasmic ribonucleoprotein granule)//GO:0000932(P-body)//GO:0016442(RISC complex)//GO:0070578(RISC-loading complex)//GO:0005634(nucleus)	GO:0005515(protein binding)//GO:0003676(nucleic acid binding)//GO:0003723(RNA binding)//GO:0003725(double-stranded RNA binding)//GO:0035198(miRNA binding)//GO:0003727(single-stranded RNA binding)
chr1	35874598	35874910	313	4.67243	1.97876	2.69366	3.47688e-13	1.16001e-12	up	Promoter (<=1kb)	chr1	35873270	35873752	483	-	ENSG00000271164	ENST00000604465	-846	NA	NA	NA
chr1	35930494	35931035	542	6.01123	3.58513	2.4261	1.29572e-06	2.80715e-06	up	Promoter (<=1kb)	chr1	35930718	35983409	52692	+	ENSG00000126070	ENST00000324350	0	192669	AGO3	argonaute RISC catalytic component 3	EIF2C3	MIM:607355|HGNC:HGNC:18421|Ensembl:ENSG00000126070	1p34.3		GO:0006413(translational initiation)//GO:0031047(gene silencing by RNA)//GO:0072091(regulation of stem cell proliferation)//GO:0006417(regulation of translation)//GO:0090305(nucleic acid phosphodiester bond hydrolysis)//GO:0090502(RNA phosphodiester bond hydrolysis, endonucleolytic)//GO:0045652(regulation of megakaryocyte differentiation)//GO:0007223(Wnt signaling pathway, calcium modulating path…	GO:0005654(nucleoplasm)//GO:0036464(cytoplasmic ribonucleoprotein granule)//GO:0005737(cytoplasm)//GO:0016020(membrane)//GO:0005829(cytosol)//GO:0000932(P-body)//GO:0016442(RISC complex)//GO:0070578(RISC-loading complex)//GO:0000794(condensed nuclear chromosome)	GO:0005515(protein binding)//GO:0003743(translation initiation factor activity)//GO:0003676(nucleic acid binding)//GO:0003723(RNA binding)//GO:0046872(metal ion binding)//GO:0016787(hydrolase activity)//GO:0004518(nuclease activity)//GO:0004519(endonuclease activity)//GO:0004521(endoribonuclease activity)//GO:0003725(double-stranded RNA binding)//GO:0035198(miRNA binding)//GO:0003727(single-stran…
chr1	36019458	36019685	228	3.85798	-2.5739	6.43188	0	0	up	Intron (ENST00000634486/ENSG00000126070, intron 13 of 20)	chr1	36009381	36013630	4250	-	ENSG00000271554	ENST00000479395	-5828	NA	NA	NA
chr1	36093236	36093515	280	5.22882	3.30429	1.92453	4.51762e-05	8.35295e-05	up	3' UTR	chr1	36088892	36093932	5041	+	ENSG00000116863	ENST00000373178	4344	54936	ADPRS	ADP-ribosylserine hydrolase	ADPRHL2|ARH3|CONDSIAS	MIM:610624|HGNC:HGNC:21304|Ensembl:ENSG00000116863	1p34.3		GO:0006281(DNA repair)//GO:0006974(cellular response to DNA damage stimulus)//GO:0071451(cellular response to superoxide)//GO:0140290(peptidyl-serine ADP-deribosylation)	GO:0005634(nucleus)//GO:0005737(cytoplasm)//GO:0005654(nucleoplasm)//GO:0005739(mitochondrion)//GO:0005759(mitochondrial matrix)//GO:0005694(chromosome)//GO:0016604(nuclear body)//GO:0090734(site of DNA damage)	GO:0046872(metal ion binding)//GO:0016787(hydrolase activity)//GO:0005515(protein binding)//GO:0000287(magnesium ion binding)//GO:0004649(poly(ADP-ribose) glycohydrolase activity)//GO:0004553(hydrolase activity, hydrolyzing O-glycosyl compounds)//GO:0061463(O-acetyl-ADP-ribose deacetylase activity)//GO:0140292(ADP-ribosylserine hydrolase activity)
chr1	36096335	36096582	248	5.06609	3.19918	1.86691	5.34484e-05	9.81109e-05	up	3' UTR	chr1	36095241	36100249	5009	-	ENSG00000171812	ENST00000303143	3667	1296	COL8A2	collagen type VIII alpha 2 chain	FECD|FECD1|PPCD|PPCD2	MIM:120252|HGNC:HGNC:2216|Ensembl:ENSG00000171812	1p34.3	hsa04974(Protein digestion and absorption)	GO:0007155(cell adhesion)//GO:0001525(angiogenesis)//GO:0030198(extracellular matrix organization)//GO:0098609(cell-cell adhesion)//GO:0048593(camera-type eye morphogenesis)//GO:0050673(epithelial cell proliferation)	GO:0005576(extracellular region)//GO:0005581(collagen trimer)//GO:0005604(basement membrane)//GO:0005615(extracellular space)//GO:0031012(extracellular matrix)//GO:0062023(collagen-containing extracellular matrix)//GO:0005788(endoplasmic reticulum lumen)	GO:0005515(protein binding)//GO:0005201(extracellular matrix structural constituent)//GO:0030020(extracellular matrix structural constituent conferring tensile strength)//GO:0030674(protein-macromolecule adaptor activity)
chr1	36134672	36134890	219	4.93074	2.69736	2.23337	2.65903e-07	6.09885e-07	up	Distal Intergenic	chr1	36136581	36140998	4418	-	ENSG00000054116	ENST00000462715	6108	27095	TRAPPC3	trafficking protein particle complex subunit 3	BET3	MIM:610955|HGNC:HGNC:19942|Ensembl:ENSG00000054116	1p34.3		GO:0048193(Golgi vesicle transport)//GO:0016192(vesicle-mediated transport)//GO:0006891(intra-Golgi vesicle-mediated transport)//GO:0006888(endoplasmic reticulum to Golgi vesicle-mediated transport)//GO:0048208(COPII vesicle coating)	GO:0030008(TRAPP complex)//GO:0005794(Golgi apparatus)//GO:0005783(endoplasmic reticulum)//GO:0005829(cytosol)//GO:0000139(Golgi membrane)//GO:0033106(cis-Golgi network membrane)	GO:0005515(protein binding)
chr1	36224256	36224889	634	6.09803	3.96887	2.12916	3.06619e-05	5.77449e-05	up	Promoter (<=1kb)	chr1	36224432	36304148	79717	+	ENSG00000054118	ENST00000469141	0	9967	THRAP3	thyroid hormone receptor associated protein 3	BCLAF2|TRAP150	MIM:603809|HGNC:HGNC:22964|Ensembl:ENSG00000054118	1p34.3		GO:0008380(RNA splicing)//GO:0006397(mRNA processing)//GO:0048511(rhythmic process)//GO:0045893(positive regulation of transcription, DNA-templated)//GO:0000956(nuclear-transcribed mRNA catabolic process)//GO:0045944(positive regulation of transcription by RNA polymerase II)//GO:0000381(regulation of alternative mRNA splicing, via spliceosome)//GO:0042753(positive regulation of circadian rhythm)/…	GO:0005634(nucleus)//GO:0016607(nuclear speck)//GO:0005654(nucleoplasm)//GO:0016592(mediator complex)//GO:0070062(extracellular exosome)//GO:0035145(exon-exon junction complex)	GO:0003723(RNA binding)//GO:0000166(nucleotide binding)//GO:0005524(ATP binding)//GO:0005515(protein binding)//GO:0030374(nuclear receptor transcription coactivator activity)//GO:0003677(DNA binding)//GO:0003712(transcription coregulator activity)//GO:0003713(transcription coactivator activity)//GO:0000978(RNA polymerase II cis-regulatory region sequence-specific DNA binding)//GO:0051219(phosphop…
chr1	36832888	36833250	363	5.30378	3.74928	1.55451	0.00143714	0.00221088	up	Intron (ENST00000373091/ENSG00000163873, intron 10 of 15)	chr1	36849948	36853687	3740	-	ENSG00000163873	ENST00000479620	20437	2899	GRIK3	glutamate ionotropic receptor kainate type subunit 3	EAA5|GLR7|GLUR7|GluK3|GluR7a	MIM:138243|HGNC:HGNC:4581|Ensembl:ENSG00000163873	1p34.3	hsa04080(Neuroactive ligand-receptor interaction)//hsa04724(Glutamatergic synapse)	GO:0006811(ion transport)//GO:0034220(ion transmembrane transport)//GO:0099505(regulation of presynaptic membrane potential)//GO:0035235(ionotropic glutamate receptor signaling pathway)//GO:0060078(regulation of postsynaptic membrane potential)//GO:0007196(adenylate cyclase-inhibiting G protein-coupled glutamate receptor signaling pathway)//GO:0035249(synaptic transmission, glutamatergic)//GO:000…	GO:0016020(membrane)//GO:0016021(integral component of membrane)//GO:0005886(plasma membrane)//GO:0030054(cell junction)//GO:0030425(dendrite)//GO:0045202(synapse)//GO:0030424(axon)//GO:0043204(perikaryon)//GO:0045211(postsynaptic membrane)//GO:0005887(integral component of plasma membrane)//GO:0042734(presynaptic membrane)//GO:0043195(terminal bouton)//GO:0032839(dendrite cytoplasm)//GO:0032983(…	GO:0038023(signaling receptor activity)//GO:0015276(ligand-gated ion channel activity)//GO:0005216(ion channel activity)//GO:0004970(ionotropic glutamate receptor activity)//GO:0008066(glutamate receptor activity)//GO:1904315(transmitter-gated ion channel activity involved in regulation of postsynaptic membrane potential)//GO:0015277(kainate selective glutamate receptor activity)//GO:0001640(aden…
chr1	37239289	37239516	228	4.04439	1.73819	2.30621	2.86656e-17	1.16087e-16	up	Intron (ENST00000657513/ENSG00000223944, intron 2 of 3)	chr1	37264677	37264786	110	-	ENSG00000252368	ENST00000516559	25270	100873282	RNA5SP43	RNA, 5S ribosomal pseudogene 43	RN5S43	HGNC:HGNC:42819|Ensembl:ENSG00000252368	1p34.3
chr1	37288056	37288347	292	4.83289	1.45734	3.37555	1.16589e-23	5.03778e-23	up	Intron (ENST00000655056/ENSG00000223944, intron 1 of 3)	chr1	37154761	37276247	121487	-	ENSG00000223944	ENST00000657513	-11809	NA	NA	NA
chr1	37571993	37572396	404	4.61471	1.45734	3.15737	4.80929e-24	2.12818e-23	up	Promoter (1-2kb)	chr1	37566817	37570893	4077	-	ENSG00000134697	ENST00000462812	-1100	29889	GNL2	G protein nucleolar 2	HUMAUANTIG|NGP1|Ngp-1|Nog2|Nug2	MIM:609365|HGNC:HGNC:29925|Ensembl:ENSG00000134697	1p34.3	hsa03008(Ribosome biogenesis in eukaryotes)	GO:0042254(ribosome biogenesis)//GO:0008150(biological_process)	GO:0005730(nucleolus)//GO:0005634(nucleus)//GO:0016020(membrane)//GO:0016021(integral component of membrane)	GO:0005525(GTP binding)//GO:0003723(RNA binding)//GO:0000166(nucleotide binding)//GO:0003924(GTPase activity)
chr1	37678290	37678567	278	4.20945	2.96693	1.24253	0.00234736	0.00351053	up	Distal Intergenic	chr1	37681571	37684192	2622	-	ENSG00000116922	ENST00000609516	5625	54955	C1orf109	chromosome 1 open reading frame 109	-	MIM:614799|HGNC:HGNC:26039|Ensembl:ENSG00000116922	1p34.3			GO:0005634(nucleus)//GO:0005737(cytoplasm)//GO:0005654(nucleoplasm)//GO:0005730(nucleolus)//GO:0005829(cytosol)	GO:0005515(protein binding)
chr1	37691403	37692384	982	6.74819	4.68448	2.06371	0.000100343	0.000178282	up	Promoter (<=1kb)	chr1	37681570	37692216	10647	-	ENSG00000116922	ENST00000494120	0	54955	C1orf109	chromosome 1 open reading frame 109	-	MIM:614799|HGNC:HGNC:26039|Ensembl:ENSG00000116922	1p34.3			GO:0005634(nucleus)//GO:0005737(cytoplasm)//GO:0005654(nucleoplasm)//GO:0005730(nucleolus)//GO:0005829(cytosol)	GO:0005515(protein binding)
chr1	37911029	37911265	237	4.49185	1.97876	2.51309	1.32863e-12	4.34171e-12	up	Intron (ENST00000373027/ENSG00000204084, intron 1 of 17)	chr1	37860697	37931749	71053	-	ENSG00000204084	ENST00000373027	20484	3633	INPP5B	inositol polyphosphate-5-phosphatase B	5PTase	MIM:147264|HGNC:HGNC:6077|Ensembl:ENSG00000204084	1p34.3	hsa00562(Inositol phosphate metabolism)//hsa01100(Metabolic pathways)//hsa04070(Phosphatidylinositol signaling system)	GO:0007165(signal transduction)//GO:0046856(phosphatidylinositol dephosphorylation)//GO:0051056(regulation of small GTPase mediated signal transduction)//GO:0043647(inositol phosphate metabolic process)//GO:0046855(inositol phosphate dephosphorylation)//GO:0001701(in utero embryonic development)//GO:0007283(spermatogenesis)//GO:0030317(flagellated sperm motility)//GO:0070613(regulation of protein…	GO:0005737(cytoplasm)//GO:0016020(membrane)//GO:0005829(cytosol)//GO:0005794(Golgi apparatus)//GO:0005768(endosome)//GO:0031410(cytoplasmic vesicle)//GO:0030670(phagocytic vesicle membrane)//GO:0031901(early endosome membrane)//GO:0005886(plasma membrane)//GO:0005793(endoplasmic reticulum-Golgi intermediate compartment)//GO:0016021(integral component of membrane)	GO:0052745(inositol phosphate phosphatase activity)//GO:0046872(metal ion binding)//GO:0016787(hydrolase activity)//GO:0005515(protein binding)//GO:0052658(inositol-1,4,5-trisphosphate 5-phosphatase activity)//GO:0004439(phosphatidylinositol-4,5-bisphosphate 5-phosphatase activity)
chr1	37951369	37951596	228	4.20945	1.11998	3.08947	5.46686e-64	3.57922e-63	up	Promoter (1-2kb)	chr1	37953508	37953780	273	+	ENSG00000277168	ENST00000616313	-1912	NA	NA	NA
chr1	37989666	37990101	436	4.42626	1.11998	3.30628	4.90043e-46	2.97761e-45	up	Promoter (<=1kb)	chr1	37956975	37990022	33048	-	ENSG00000183431	ENST00000373019	0	10946	SF3A3	splicing factor 3a subunit 3	PRP9|PRPF9|SAP61|SF3a60	MIM:605596|HGNC:HGNC:10767|Ensembl:ENSG00000183431	1p34.3	hsa03040(Spliceosome)	GO:0000398(mRNA splicing, via spliceosome)//GO:0006397(mRNA processing)//GO:0008380(RNA splicing)//GO:0000375(RNA splicing, via transesterification reactions)//GO:0000389(mRNA 3'-splice site recognition)//GO:1903241(U2-type prespliceosome assembly)	GO:0005634(nucleus)//GO:0005681(spliceosomal complex)//GO:0016607(nuclear speck)//GO:0005654(nucleoplasm)//GO:0071013(catalytic step 2 spliceosome)//GO:0005686(U2 snRNP)//GO:0071005(U2-type precatalytic spliceosome)	GO:0008270(zinc ion binding)//GO:0003723(RNA binding)//GO:0003676(nucleic acid binding)//GO:0046872(metal ion binding)//GO:0005515(protein binding)
chr1	38001473	38002048	576	5.6865	3.30429	2.38222	9.50845e-07	2.08474e-06	up	Promoter (2-3kb)	chr1	37998718	37999432	715	-	ENSG00000183386	ENST00000483132	-2041	2275	FHL3	four and a half LIM domains 3	SLIM2	MIM:602790|HGNC:HGNC:3704|Ensembl:ENSG00000183386	1p34.3		GO:0006355(regulation of transcription, DNA-templated)//GO:0030036(actin cytoskeleton organization)//GO:0007517(muscle organ development)	GO:0005634(nucleus)//GO:0005737(cytoplasm)//GO:0005925(focal adhesion)//GO:0001725(stress fiber)//GO:0030018(Z disc)	GO:0046872(metal ion binding)//GO:0005515(protein binding)//GO:0003712(transcription coregulator activity)//GO:0003779(actin binding)
chr1	38029311	38029708	398	5.59991	3.96887	1.63104	0.00112134	0.00174967	up	Distal Intergenic	chr1	38016583	38023801	7219	+	ENSG00000183520	ENST00000488453	12728	51118	UTP11	UTP11 small subunit processome component	CGI-94|CGI94|UTP11L	MIM:609440|HGNC:HGNC:24329|Ensembl:ENSG00000183520	1p34.3		GO:0006364(rRNA processing)//GO:0043065(positive regulation of apoptotic process)//GO:0007399(nervous system development)	GO:0032040(small-subunit processome)//GO:0005615(extracellular space)//GO:0005737(cytoplasm)//GO:0005634(nucleus)//GO:0005730(nucleolus)//GO:0005654(nucleoplasm)	GO:0003723(RNA binding)//GO:0005515(protein binding)
chr1	38158685	38158931	247	4.04439	-0.726958	4.77135	0	0	up	Intron (ENST00000655033/ENSG00000286552, intron 1 of 2)	chr1	38149544	38162545	13002	+	ENSG00000286552	ENST00000655033	9141	NA	NA	NA
chr1	38226457	38226822	366	4.88264	2.37617	2.50647	1.34838e-09	3.71439e-09	up	Distal Intergenic	chr1	38210658	38214806	4149	-	ENSG00000237290	ENST00000649079	-11651	339442	LINC01343	long intergenic non-protein coding RNA 1343	-	HGNC:HGNC:50553|Ensembl:ENSG00000237290	1p34.3
chr1	38549109	38549429	321	4.2854	1.45734	2.82806	2.80058e-26	1.27497e-25	up	Distal Intergenic	chr1	38474917	38496029	21113	+	ENSG00000238063	ENST00000634298	74192	NA	NA	NA
chr1	38694482	38694717	236	4.35755	-2.5739	6.93145	0	0	up	Distal Intergenic	chr1	38708931	38710890	1960	+	ENSG00000215895	ENST00000442006	-14214	400750	HSPA5P1	HSPA5 pseudogene 1	-	HGNC:HGNC:54532|Ensembl:ENSG00000215895	1p34.3
chr1	38701147	38701443	297	4.93074	3.30429	1.62645	0.000417851	0.000687982	up	Distal Intergenic	chr1	38708931	38710890	1960	+	ENSG00000215895	ENST00000442006	-7488	400750	HSPA5P1	HSPA5 pseudogene 1	-	HGNC:HGNC:54532|Ensembl:ENSG00000215895	1p34.3
chr1	38762145	38762425	281	4.12928	0.697484	3.4318	0	0	up	Intron (ENST00000641723/ENSG00000284632, intron 1 of 1)	chr1	38754216	38774508	20293	-	ENSG00000284632	ENST00000641723	12083	NA	NA	NA
chr1	38825329	38825547	219	3.85798	0.697484	3.1605	0	0	up	Distal Intergenic	chr1	38754216	38815979	61764	-	ENSG00000284632	ENST00000641481	-9350	NA	NA	NA
chr1	38889546	38889777	232	4.04439	1.11998	2.92441	2.53674e-112	1.83006e-111	up	Intron (ENST00000663032/ENSG00000228436, intron 1 of 2)	chr1	38864503	38881617	17115	-	ENSG00000274944	ENST00000454994	-7929	NA	NA	NA
chr1	38941795	38942132	338	4.55459	2.54443	2.01016	6.27194e-07	1.39467e-06	up	Promoter (<=1kb)	chr1	38885807	38941830	56024	-	ENSG00000158315	ENST00000372990	0	54933	RHBDL2	rhomboid like 2	RRP2	MIM:608962|HGNC:HGNC:16083|Ensembl:ENSG00000158315	1p34.3		GO:0006508(proteolysis)	GO:0016021(integral component of membrane)//GO:0016020(membrane)//GO:0005886(plasma membrane)	GO:0004252(serine-type endopeptidase activity)//GO:0008233(peptidase activity)//GO:0016787(hydrolase activity)//GO:0008236(serine-type peptidase activity)//GO:0005515(protein binding)
chr1	39078557	39078842	286	4.78136	0.131821	4.64954	0	0	up	Promoter (2-3kb)	chr1	39081316	39102981	21666	+	ENSG00000127603	ENST00000484793	-2474	23499	MACF1	microtubule actin crosslinking factor 1	ABP620|ACF7|LIS9|MACF|OFC4	MIM:608271|HGNC:HGNC:13664|Ensembl:ENSG00000127603	1p34.3		GO:0007010(cytoskeleton organization)//GO:0045104(intermediate filament cytoskeleton organization)//GO:0016055(Wnt signaling pathway)//GO:0030177(positive regulation of Wnt signaling pathway)//GO:0045773(positive regulation of axon extension)//GO:0042060(wound healing)//GO:0150011(regulation of neuron projection arborization)//GO:0030334(regulation of cell migration)//GO:0051893(regulation of foc…	GO:0005856(cytoskeleton)//GO:0005737(cytoplasm)//GO:0016020(membrane)//GO:0005886(plasma membrane)//GO:0005794(Golgi apparatus)//GO:0042995(cell projection)//GO:0005874(microtubule)//GO:0032587(ruffle membrane)//GO:0015629(actin cytoskeleton)//GO:0005882(intermediate filament)//GO:0016021(integral component of membrane)//GO:0030054(cell junction)	GO:0005515(protein binding)//GO:0005509(calcium ion binding)//GO:0008092(cytoskeletal protein binding)//GO:0008017(microtubule binding)//GO:0003723(RNA binding)//GO:0046872(metal ion binding)//GO:0003779(actin binding)//GO:0016887(ATPase activity)//GO:0051015(actin filament binding)//GO:0045296(cadherin binding)//GO:0005198(structural molecule activity)//GO:0051011(microtubule minus-end binding)
chr1	39183568	39183903	336	5.14975	3.66921	1.48054	0.00208277	0.00313343	up	Intron (ENST00000361689/ENSG00000127603, intron 2 of 93)	chr1	39204246	39487177	282932	+	ENSG00000127603	ENST00000564288	-20343	23499	MACF1	microtubule actin crosslinking factor 1	ABP620|ACF7|LIS9|MACF|OFC4	MIM:608271|HGNC:HGNC:13664|Ensembl:ENSG00000127603	1p34.3		GO:0007010(cytoskeleton organization)//GO:0045104(intermediate filament cytoskeleton organization)//GO:0016055(Wnt signaling pathway)//GO:0030177(positive regulation of Wnt signaling pathway)//GO:0045773(positive regulation of axon extension)//GO:0042060(wound healing)//GO:0150011(regulation of neuron projection arborization)//GO:0030334(regulation of cell migration)//GO:0051893(regulation of foc…	GO:0005856(cytoskeleton)//GO:0005737(cytoplasm)//GO:0016020(membrane)//GO:0005886(plasma membrane)//GO:0005794(Golgi apparatus)//GO:0042995(cell projection)//GO:0005874(microtubule)//GO:0032587(ruffle membrane)//GO:0015629(actin cytoskeleton)//GO:0005882(intermediate filament)//GO:0016021(integral component of membrane)//GO:0030054(cell junction)	GO:0005515(protein binding)//GO:0005509(calcium ion binding)//GO:0008092(cytoskeletal protein binding)//GO:0008017(microtubule binding)//GO:0003723(RNA binding)//GO:0046872(metal ion binding)//GO:0003779(actin binding)//GO:0016887(ATPase activity)//GO:0051015(actin filament binding)//GO:0045296(cadherin binding)//GO:0005198(structural molecule activity)//GO:0051011(microtubule minus-end binding)
chr1	39234055	39234389	335	4.93074	1.45734	3.47339	1.20307e-23	5.18864e-23	up	Intron (ENST00000361689/ENSG00000127603, intron 3 of 93)	chr1	39226670	39238620	11951	-	ENSG00000287422	ENST00000669616	4231	NA	NA	NA
chr1	40177956	40178352	397	4.88264	0.697484	4.18516	7.1103e-69	4.76966e-68	up	Promoter (<=1kb)	chr1	40177843	40177949	107	+	ENSG00000207508	ENST00000384777	113	106480651	RNU6-1237P	RNA, U6 small nuclear 1237, pseudogene	-	HGNC:HGNC:48200|Ensembl:ENSG00000207508	1p34.2
chr1	40257805	40258081	277	4.67243	2.69736	1.97506	2.57623e-06	5.40415e-06	up	Promoter (<=1kb)	chr1	40258041	40294174	36134	+	ENSG00000084073	ENST00000675937	0	10269	ZMPSTE24	zinc metallopeptidase STE24	FACE-1|FACE1|HGPS|PRO1|STE24|Ste24p	MIM:606480|HGNC:HGNC:12877|Ensembl:ENSG00000084073	1p34.2	hsa00900(Terpenoid backbone biosynthesis)	GO:0006508(proteolysis)//GO:0071586(CAAX-box protein processing)//GO:0001889(liver development)//GO:0001942(hair follicle development)//GO:0003007(heart morphogenesis)//GO:0003229(ventricular cardiac muscle tissue development)//GO:0003231(cardiac ventricle development)//GO:0003417(growth plate cartilage development)//GO:0006281(DNA repair)//GO:0006325(chromatin organization)//GO:0006355(regulatio…	GO:0005634(nucleus)//GO:0016020(membrane)//GO:0016021(integral component of membrane)//GO:0005783(endoplasmic reticulum)//GO:0005789(endoplasmic reticulum membrane)//GO:0005637(nuclear inner membrane)//GO:0070062(extracellular exosome)//GO:0030176(integral component of endoplasmic reticulum membrane)//GO:0032991(protein-containing complex)//GO:0005635(nuclear envelope)	GO:0004222(metalloendopeptidase activity)//GO:0008233(peptidase activity)//GO:0046872(metal ion binding)//GO:0016787(hydrolase activity)//GO:0005515(protein binding)//GO:0008237(metallopeptidase activity)//GO:0003690(double-stranded DNA binding)//GO:0004175(endopeptidase activity)//GO:0008235(metalloexopeptidase activity)
chr1	40884406	40884715	310	5.06609	3.40321	1.66288	0.000398243	0.000659789	up	Distal Intergenic	chr1	40863914	40876670	12757	+	ENSG00000229528	ENST00000414199	20492	NA	NA	NA
chr1	40979508	40979942	435	6.33092	4.68448	1.64643	0.00173115	0.00263847	up	Promoter (<=1kb)	chr1	40979688	41011754	32067	+	ENSG00000171793	ENST00000480420	0	1503	CTPS1	CTP synthase 1	CTPS|GATD5|IMD24	MIM:123860|HGNC:HGNC:2519|Ensembl:ENSG00000171793	1p34.2	hsa00240(Pyrimidine metabolism)//hsa01100(Metabolic pathways)//hsa01240(Biosynthesis of cofactors)	GO:0006241(CTP biosynthetic process)//GO:0006221(pyrimidine nucleotide biosynthetic process)//GO:0002376(immune system process)//GO:0006541(glutamine metabolic process)//GO:0044210('de novo' CTP biosynthetic process)//GO:0006139(nucleobase-containing compound metabolic process)//GO:0015949(nucleobase-containing small molecule interconversion)//GO:0042098(T cell proliferation)//GO:0042493(response…	GO:0005737(cytoplasm)//GO:0016020(membrane)//GO:0005829(cytosol)//GO:0097268(cytoophidium)	GO:0003883(CTP synthase activity)//GO:0000166(nucleotide binding)//GO:0005524(ATP binding)//GO:0016874(ligase activity)//GO:0005515(protein binding)//GO:0042802(identical protein binding)
chr1	40992947	40993193	247	3.24793	1.45734	1.79058	0	0	up	Promoter (<=1kb)	chr1	40993853	41012546	18694	+	ENSG00000171793	ENST00000486889	-660	1503	CTPS1	CTP synthase 1	CTPS|GATD5|IMD24	MIM:123860|HGNC:HGNC:2519|Ensembl:ENSG00000171793	1p34.2	hsa00240(Pyrimidine metabolism)//hsa01100(Metabolic pathways)//hsa01240(Biosynthesis of cofactors)	GO:0006241(CTP biosynthetic process)//GO:0006221(pyrimidine nucleotide biosynthetic process)//GO:0002376(immune system process)//GO:0006541(glutamine metabolic process)//GO:0044210('de novo' CTP biosynthetic process)//GO:0006139(nucleobase-containing compound metabolic process)//GO:0015949(nucleobase-containing small molecule interconversion)//GO:0042098(T cell proliferation)//GO:0042493(response…	GO:0005737(cytoplasm)//GO:0016020(membrane)//GO:0005829(cytosol)//GO:0097268(cytoophidium)	GO:0003883(CTP synthase activity)//GO:0000166(nucleotide binding)//GO:0005524(ATP binding)//GO:0016874(ligase activity)//GO:0005515(protein binding)//GO:0042802(identical protein binding)
chr1	41190921	41191160	240	4.04439	2.83754	1.20685	0.00188637	0.00285224	up	Intron (ENST00000337495/ENSG00000010803, intron 1 of 14)	chr1	41027202	41163017	135816	-	ENSG00000010803	ENST00000372595	-27904	22955	SCMH1	Scm polycomb group protein homolog 1	Scml3	MIM:616396|HGNC:HGNC:19003|Ensembl:ENSG00000010803	1p34.2		GO:0006355(regulation of transcription, DNA-templated)//GO:0007275(multicellular organism development)//GO:0045892(negative regulation of transcription, DNA-templated)//GO:0006338(chromatin remodeling)//GO:0007283(spermatogenesis)//GO:0009952(anterior/posterior pattern specification)//GO:0016458(gene silencing)	GO:0005634(nucleus)//GO:0005654(nucleoplasm)//GO:0010369(chromocenter)	GO:0005515(protein binding)//GO:0003682(chromatin binding)//GO:0042393(histone binding)
chr1	41357699	41357989	291	4.72792	0.697484	4.03044	9.61438e-85	6.652e-84	up	Distal Intergenic	chr1	41361922	41383590	21669	+	ENSG00000204060	ENST00000372591	-3933	100132074	FOXO6	forkhead box O6	-	MIM:611457|HGNC:HGNC:24814	1p34.2	hsa04068(FoxO signaling pathway)//hsa05131(Shigellosis)	GO:0006355(regulation of transcription, DNA-templated)//GO:0006357(regulation of transcription by RNA polymerase II)//GO:0007613(memory)//GO:0060999(positive regulation of dendritic spine development)	GO:0005634(nucleus)//GO:0005737(cytoplasm)//GO:0000785(chromatin)	GO:0003700(DNA-binding transcription factor activity)//GO:0043565(sequence-specific DNA binding)//GO:0003677(DNA binding)//GO:0005515(protein binding)//GO:0000981(DNA-binding transcription factor activity, RNA polymerase II-specific)//GO:0000978(RNA polymerase II cis-regulatory region sequence-specific DNA binding)
chr1	41371818	41372119	302	4.93074	2.18918	2.74156	1.26424e-11	3.93993e-11	up	Intron (ENST00000372591/ENSG00000204060, intron 1 of 1)	chr1	41375004	41375669	666	-	ENSG00000229901	ENST00000429109	3550	101929901	FOXO6-AS1	FOXO6 antisense RNA 1	-	HGNC:HGNC:41066|Ensembl:ENSG00000229901	1p34.2
chr1	41716016	41716315	300	4.78136	1.11998	3.66138	1.64092e-36	9.37303e-36	up	Intron (ENST00000372584/ENSG00000127124, intron 1 of 7)	chr1	41506365	41662325	155961	-	ENSG00000127124	ENST00000643665	-53691	59269	HIVEP3	HIVEP zinc finger 3	KBP-1|KBP1|KRC|SHN3|Schnurri-3|ZAS3|ZNF40C	MIM:606649|HGNC:HGNC:13561|Ensembl:ENSG00000127124	1p34.2		GO:0006357(regulation of transcription by RNA polymerase II)//GO:0045893(positive regulation of transcription, DNA-templated)//GO:0035914(skeletal muscle cell differentiation)	GO:0005634(nucleus)//GO:0005737(cytoplasm)	GO:0046872(metal ion binding)//GO:0000981(DNA-binding transcription factor activity, RNA polymerase II-specific)//GO:0000978(RNA polymerase II cis-regulatory region sequence-specific DNA binding)//GO:0003677(DNA binding)
chr1	41868558	41868787	230	4.78136	2.37617	2.40519	3.49586e-09	9.2926e-09	up	Promoter (<=1kb)	chr1	41847948	41869630	21683	-	ENSG00000127124	ENST00000479350	843	59269	HIVEP3	HIVEP zinc finger 3	KBP-1|KBP1|KRC|SHN3|Schnurri-3|ZAS3|ZNF40C	MIM:606649|HGNC:HGNC:13561|Ensembl:ENSG00000127124	1p34.2		GO:0006357(regulation of transcription by RNA polymerase II)//GO:0045893(positive regulation of transcription, DNA-templated)//GO:0035914(skeletal muscle cell differentiation)	GO:0005634(nucleus)//GO:0005737(cytoplasm)	GO:0046872(metal ion binding)//GO:0000981(DNA-binding transcription factor activity, RNA polymerase II-specific)//GO:0000978(RNA polymerase II cis-regulatory region sequence-specific DNA binding)//GO:0003677(DNA binding)
chr1	42323909	42324146	238	4.93074	3.58513	1.34561	0.00429356	0.00619073	up	Intron (ENST00000372572/ENSG00000198815, intron 1 of 14)	chr1	42176545	42315459	138915	-	ENSG00000198815	ENST00000545068	-8450	22887	FOXJ3	forkhead box J3	-	MIM:616035|HGNC:HGNC:29178|Ensembl:ENSG00000198815	1p34.2		GO:0006355(regulation of transcription, DNA-templated)//GO:0006357(regulation of transcription by RNA polymerase II)//GO:0045944(positive regulation of transcription by RNA polymerase II)	GO:0005634(nucleus)//GO:0000785(chromatin)	GO:0003700(DNA-binding transcription factor activity)//GO:0043565(sequence-specific DNA binding)//GO:0003677(DNA binding)//GO:0005515(protein binding)//GO:0000981(DNA-binding transcription factor activity, RNA polymerase II-specific)//GO:0000978(RNA polymerase II cis-regulatory region sequence-specific DNA binding)//GO:1990837(sequence-specific double-stranded DNA binding)//GO:0001228(DNA-binding…
chr1	42551226	42551524	299	4.12928	2.54443	1.58486	2.05728e-05	3.94235e-05	up	Intron (ENST00000660938/ENSG00000186409, intron 6 of 16)	chr1	42566160	42654142	87983	+	ENSG00000186409	ENST00000667055	-14636	728621	CCDC30	coiled-coil domain containing 30	PFD6L|PFDN6L	HGNC:HGNC:26103|Ensembl:ENSG00000186409	1p34.2
chr1	42618703	42618949	247	4.49185	0.697484	3.79437	3.85797e-163	2.88252e-162	up	Intron (ENST00000660938/ENSG00000186409, intron 11 of 16)	chr1	42610465	42653692	43228	+	ENSG00000186409	ENST00000663139	8238	728621	CCDC30	coiled-coil domain containing 30	PFD6L|PFDN6L	HGNC:HGNC:26103|Ensembl:ENSG00000186409	1p34.2
chr1	42963159	42963377	219	3.9542	-0.726958	4.68115	0	0	up	Promoter (1-2kb)	chr1	42959158	42961864	2707	-	ENSG00000283973	ENST00000640492	-1295	NA	NA	NA
chr1	43287581	43287858	278	4.72792	3.19918	1.52874	0.000647216	0.00104	up	Promoter (1-2kb)	chr1	43282661	43285617	2957	-	ENSG00000253313	ENST00000423420	-1964	149466	C1orf210	chromosome 1 open reading frame 210	TEMP	HGNC:HGNC:28755|Ensembl:ENSG00000253313	1p34.2			GO:0016020(membrane)//GO:0016021(integral component of membrane)//GO:0005886(plasma membrane)//GO:0005768(endosome)//GO:0005769(early endosome)//GO:0055037(recycling endosome)
chr1	43368087	43368484	398	5.74147	2.37617	3.3653	1.63664e-13	5.52865e-13	up	Promoter (<=1kb)	chr1	43363398	43368074	4677	-	ENSG00000066322	ENST00000413844	-13	64834	ELOVL1	ELOVL fatty acid elongase 1	CGI-88|IKSHD|Ssc1	MIM:611813|HGNC:HGNC:14418|Ensembl:ENSG00000066322	1p34.2	hsa00062(Fatty acid elongation)//hsa01040(Biosynthesis of unsaturated fatty acids)//hsa01100(Metabolic pathways)//hsa01212(Fatty acid metabolism)	GO:0019367(fatty acid elongation, saturated fatty acid)//GO:0042761(very long-chain fatty acid biosynthetic process)//GO:0006629(lipid metabolic process)//GO:0006631(fatty acid metabolic process)//GO:0006633(fatty acid biosynthetic process)//GO:0006636(unsaturated fatty acid biosynthetic process)//GO:0034625(fatty acid elongation, monounsaturated fatty acid)//GO:0035338(long-chain fatty-acyl-CoA …	GO:0016021(integral component of membrane)//GO:0005783(endoplasmic reticulum)//GO:0016020(membrane)//GO:0005789(endoplasmic reticulum membrane)//GO:0030176(integral component of endoplasmic reticulum membrane)	GO:0009922(fatty acid elongase activity)//GO:0016740(transferase activity)//GO:0102336(3-oxo-arachidoyl-CoA synthase activity)//GO:0102337(3-oxo-cerotoyl-CoA synthase activity)//GO:0102338(3-oxo-lignoceronyl-CoA synthase activity)//GO:0102756(very-long-chain 3-ketoacyl-CoA synthase activity)//GO:0005515(protein binding)
chr1	43597102	43597368	267	6.13955	3.89881	2.24074	1.12565e-05	2.22341e-05	up	Promoter (<=1kb)	chr1	43598074	43623666	25593	+	ENSG00000142949	ENST00000496447	-706	5792	PTPRF	protein tyrosine phosphatase receptor type F	BNAH2|LAR	MIM:179590|HGNC:HGNC:9670|Ensembl:ENSG00000142949	1p34.2	hsa04514(Cell adhesion molecules)//hsa04520(Adherens junction)//hsa04910(Insulin signaling pathway)//hsa04931(Insulin resistance)	GO:0006470(protein dephosphorylation)//GO:0016311(dephosphorylation)//GO:0007155(cell adhesion)//GO:0016477(cell migration)//GO:0035335(peptidyl-tyrosine dephosphorylation)//GO:0099560(synaptic membrane adhesion)//GO:0007185(transmembrane receptor protein tyrosine phosphatase signaling pathway)//GO:0010975(regulation of neuron projection development)//GO:0031102(neuron projection regeneration)//G…	GO:0016020(membrane)//GO:0016021(integral component of membrane)//GO:0005886(plasma membrane)//GO:0070062(extracellular exosome)//GO:0005887(integral component of plasma membrane)//GO:0043005(neuron projection)//GO:0043025(neuronal cell body)	GO:0005515(protein binding)//GO:0016791(phosphatase activity)//GO:0004725(protein tyrosine phosphatase activity)//GO:0016787(hydrolase activity)//GO:0004721(phosphoprotein phosphatase activity)//GO:0008201(heparin binding)//GO:0005001(transmembrane receptor protein tyrosine phosphatase activity)//GO:0035373(chondroitin sulfate proteoglycan binding)//GO:0044877(protein-containing complex binding)/…
chr1	43620989	43621294	306	5.37504	4.22311	1.15193	0.0215575	0.0281436	up	Exon (ENST00000359947/ENSG00000142949, exon 32 of 34)	chr1	43613140	43622863	9724	+	ENSG00000142949	ENST00000477970	7849	5792	PTPRF	protein tyrosine phosphatase receptor type F	BNAH2|LAR	MIM:179590|HGNC:HGNC:9670|Ensembl:ENSG00000142949	1p34.2	hsa04514(Cell adhesion molecules)//hsa04520(Adherens junction)//hsa04910(Insulin signaling pathway)//hsa04931(Insulin resistance)	GO:0006470(protein dephosphorylation)//GO:0016311(dephosphorylation)//GO:0007155(cell adhesion)//GO:0016477(cell migration)//GO:0035335(peptidyl-tyrosine dephosphorylation)//GO:0099560(synaptic membrane adhesion)//GO:0007185(transmembrane receptor protein tyrosine phosphatase signaling pathway)//GO:0010975(regulation of neuron projection development)//GO:0031102(neuron projection regeneration)//G…	GO:0016020(membrane)//GO:0016021(integral component of membrane)//GO:0005886(plasma membrane)//GO:0070062(extracellular exosome)//GO:0005887(integral component of plasma membrane)//GO:0043005(neuron projection)//GO:0043025(neuronal cell body)	GO:0005515(protein binding)//GO:0016791(phosphatase activity)//GO:0004725(protein tyrosine phosphatase activity)//GO:0016787(hydrolase activity)//GO:0004721(phosphoprotein phosphatase activity)//GO:0008201(heparin binding)//GO:0005001(transmembrane receptor protein tyrosine phosphatase activity)//GO:0035373(chondroitin sulfate proteoglycan binding)//GO:0044877(protein-containing complex binding)/…
chr1	43650086	43650303	218	4.49185	2.83754	1.65431	7.48052e-05	0.000135054	up	Promoter (<=1kb)	chr1	43650149	43705518	55370	+	ENSG00000066135	ENST00000372396	0	9682	KDM4A	lysine demethylase 4A	JHDM3A|JMJD2|JMJD2A|TDRD14A	MIM:609764|HGNC:HGNC:22978|Ensembl:ENSG00000066135	1p34.2-p34.1		GO:0055114(oxidation-reduction process)//GO:0006325(chromatin organization)//GO:0016032(viral process)//GO:0006338(chromatin remodeling)//GO:0010507(negative regulation of autophagy)//GO:0033169(histone H3-K9 demethylation)//GO:0045892(negative regulation of transcription, DNA-templated)//GO:0010629(negative regulation of gene expression)//GO:0016577(histone demethylation)//GO:0070544(histone H3-…	GO:0005634(nucleus)//GO:0005654(nucleoplasm)//GO:0005829(cytosol)//GO:0001650(fibrillar center)//GO:0035097(histone methyltransferase complex)	GO:0046872(metal ion binding)//GO:0016491(oxidoreductase activity)//GO:0008270(zinc ion binding)//GO:0051213(dioxygenase activity)//GO:0005515(protein binding)//GO:0032454(histone demethylase activity (H3-K9 specific))//GO:0032452(histone demethylase activity)//GO:0031625(ubiquitin protein ligase binding)//GO:0051864(histone demethylase activity (H3-K36 specific))//GO:0035064(methylated histone b…
chr1	43707356	43707707	352	5.26679	3.66921	1.59758	0.000974644	0.00153512	up	Promoter (<=1kb)	chr1	43707524	43894416	186893	+	ENSG00000126091	ENST00000643886	0	6487	ST3GAL3	ST3 beta-galactoside alpha-2,3-sialyltransferase 3	DEE15|EIEE15|MRT12|SIAT6|ST3GALII|ST3Gal III|ST3GalIII|ST3N	MIM:606494|HGNC:HGNC:10866|Ensembl:ENSG00000126091	1p34.1	hsa00513(Various types of N-glycan biosynthesis)//hsa00514(Other types of O-glycan biosynthesis)//hsa00515(Mannose type O-glycan biosynthesis)//hsa00533(Glycosaminoglycan biosynthesis - keratan sulfate)//hsa00601(Glycosphingolipid biosynthesis - lacto and neolacto series)//hsa01100(Metabolic pathways)	GO:0006486(protein glycosylation)//GO:0097503(sialylation)//GO:0016266(O-glycan processing)//GO:0018146(keratan sulfate biosynthetic process)//GO:0010706(ganglioside biosynthetic process via lactosylceramide)	GO:0016020(membrane)//GO:0016021(integral component of membrane)//GO:0005794(Golgi apparatus)//GO:0005576(extracellular region)//GO:0032580(Golgi cisterna membrane)//GO:0000139(Golgi membrane)	GO:0008373(sialyltransferase activity)//GO:0016740(transferase activity)//GO:0016757(transferase activity, transferring glycosyl groups)//GO:0005515(protein binding)//GO:0008118(N-acetyllactosaminide alpha-2,3-sialyltransferase activity)//GO:0003836(beta-galactoside (CMP) alpha-2,3-sialyltransferase activity)
chr1	43803247	43803518	272	3.9542	2.37617	1.57803	3.64668e-06	7.51143e-06	up	Intron (ENST00000645057/ENSG00000284989, intron 17 of 25)	chr1	43799630	43801692	2063	+	ENSG00000126091	ENST00000646113	3617	6487	ST3GAL3	ST3 beta-galactoside alpha-2,3-sialyltransferase 3	DEE15|EIEE15|MRT12|SIAT6|ST3GALII|ST3Gal III|ST3GalIII|ST3N	MIM:606494|HGNC:HGNC:10866|Ensembl:ENSG00000126091	1p34.1	hsa00513(Various types of N-glycan biosynthesis)//hsa00514(Other types of O-glycan biosynthesis)//hsa00515(Mannose type O-glycan biosynthesis)//hsa00533(Glycosaminoglycan biosynthesis - keratan sulfate)//hsa00601(Glycosphingolipid biosynthesis - lacto and neolacto series)//hsa01100(Metabolic pathways)	GO:0006486(protein glycosylation)//GO:0097503(sialylation)//GO:0016266(O-glycan processing)//GO:0018146(keratan sulfate biosynthetic process)//GO:0010706(ganglioside biosynthetic process via lactosylceramide)	GO:0016020(membrane)//GO:0016021(integral component of membrane)//GO:0005794(Golgi apparatus)//GO:0005576(extracellular region)//GO:0032580(Golgi cisterna membrane)//GO:0000139(Golgi membrane)	GO:0008373(sialyltransferase activity)//GO:0016740(transferase activity)//GO:0016757(transferase activity, transferring glycosyl groups)//GO:0005515(protein binding)//GO:0008118(N-acetyllactosaminide alpha-2,3-sialyltransferase activity)//GO:0003836(beta-galactoside (CMP) alpha-2,3-sialyltransferase activity)
chr1	43862193	43862425	233	4.42626	2.37617	2.05009	8.26471e-08	1.98168e-07	up	Intron (ENST00000645057/ENSG00000284989, intron 19 of 25)	chr1	43850300	43851611	1312	-	ENSG00000224751	ENST00000419974	-10582	NA	NA	NA
chr1	43931855	43932294	440	5.44294	0.131821	5.31112	1.11976e-110	8.07622e-110	up	Promoter (1-2kb)	chr1	43933320	43937239	3920	+	ENSG00000117407	ENST00000414809	-1026	9048	ARTN	artemin	ART|ENOVIN|EVN|NBN	MIM:603886|HGNC:HGNC:727|Ensembl:ENSG00000117407	1p34.1		GO:0000165(MAPK cascade)//GO:0007165(signal transduction)//GO:0007411(axon guidance)//GO:0007422(peripheral nervous system development)//GO:0007405(neuroblast proliferation)//GO:0050930(induction of positive chemotaxis)//GO:0061146(Peyer's patch morphogenesis)//GO:0097021(lymphocyte migration into lymphoid organs)	GO:0005576(extracellular region)//GO:0005615(extracellular space)	GO:0008083(growth factor activity)//GO:0030971(receptor tyrosine kinase binding)//GO:0030116(glial cell-derived neurotrophic factor receptor binding)//GO:0005515(protein binding)//GO:0005102(signaling receptor binding)
chr1	43946358	43946666	309	5.18982	3.30429	1.88554	6.12294e-05	0.000111383	up	Promoter (<=1kb)	chr1	43944374	43946551	2178	-	ENSG00000288573	ENST00000412378	0	NA	NA	NA
chr1	44020277	44020531	255	3.9542	2.54443	1.40977	7.83892e-05	0.000141199	up	Promoter (2-3kb)	chr1	44014630	44017340	2711	-	ENSG00000196517	ENST00000533007	-2937	6536	SLC6A9	solute carrier family 6 member 9	GCENSG|GLYT1	MIM:601019|HGNC:HGNC:11056|Ensembl:ENSG00000196517	1p34.1	hsa04721(Synaptic vesicle cycle)	GO:0006836(neurotransmitter transport)//GO:0003333(amino acid transmembrane transport)//GO:0055085(transmembrane transport)//GO:0006865(amino acid transport)//GO:1903825(organic acid transmembrane transport)//GO:1904440(positive regulation of iron ion import across plasma membrane)//GO:0035725(sodium ion transmembrane transport)//GO:0150104(transport across blood-brain barrier)//GO:1904782(negati…	GO:0016021(integral component of membrane)//GO:0016020(membrane)//GO:0005887(integral component of plasma membrane)//GO:0005886(plasma membrane)//GO:0016324(apical plasma membrane)//GO:0016323(basolateral plasma membrane)//GO:0016328(lateral plasma membrane)//GO:0009925(basal plasma membrane)//GO:0005768(endosome)//GO:0031045(dense core granule)//GO:0014069(postsynaptic density)//GO:0030285(integ…	GO:0005283(amino acid:sodium symporter activity)//GO:0015293(symporter activity)//GO:0015187(glycine transmembrane transporter activity)//GO:0015375(glycine:sodium symporter activity)
chr1	44424541	44424771	231	4.04439	2.54443	1.49997	3.96262e-05	7.36708e-05	up	Intron (ENST00000355387/ENSG00000187147, intron 2 of 14)	chr1	44412698	44419872	7175	+	ENSG00000187147	ENST00000470498	11843	55182	RNF220	ring finger protein 220	C1orf164	MIM:616136|HGNC:HGNC:25552|Ensembl:ENSG00000187147	1p34.1		GO:0016567(protein ubiquitination)//GO:0051865(protein autoubiquitination)//GO:0090263(positive regulation of canonical Wnt signaling pathway)	GO:0005737(cytoplasm)	GO:0046872(metal ion binding)//GO:0004842(ubiquitin-protein transferase activity)//GO:0016740(transferase activity)//GO:0005515(protein binding)//GO:0061630(ubiquitin protein ligase activity)
chr1	44674136	44674678	543	6.7879	5.313	1.4749	0.00603516	0.00851929	up	Promoter (<=1kb)	chr1	44635238	44674459	39222	-	ENSG00000126106	ENST00000372242	0	79639	TMEM53	transmembrane protein 53	NET4	HGNC:HGNC:26186|Ensembl:ENSG00000126106	1p34.1			GO:0016020(membrane)//GO:0016021(integral component of membrane)//GO:0005634(nucleus)
chr1	44730618	44731505	888	7.14466	5.46057	1.68409	0.00185779	0.00281175	up	Promoter (<=1kb)	chr1	44731055	44731170	116	-	ENSG00000200169	ENST00000363299	0	26830	RNU5D-1	RNA, U5D small nuclear 1	RNU5D|U5DL|U5DS	HGNC:HGNC:10214|Ensembl:ENSG00000200169	1p34.1
chr1	44778527	44778857	331	5.02237	1.73819	3.28418	4.62927e-18	1.93398e-17	up	Promoter (<=1kb)	chr1	44778390	44778458	69	+	ENSG00000281859	ENST00000625943	137	94163	SNORD38B	small nucleolar RNA, C/D box 38B	RNU38B|U38B	HGNC:HGNC:30356|Ensembl:ENSG00000281859	1p34.1
chr1	44793670	44794117	448	5.76818	4.22311	1.54507	0.00241819	0.00361246	up	Distal Intergenic	chr1	44783585	44788170	4586	-	ENSG00000142959	ENST00000372207	-5500	266675	BEST4	bestrophin 4	VMD2L2	MIM:607336|HGNC:HGNC:17106|Ensembl:ENSG00000142959	1p34.1		GO:0006811(ion transport)//GO:0006821(chloride transport)//GO:1902476(chloride transmembrane transport)//GO:0008150(biological_process)	GO:0016020(membrane)//GO:0016021(integral component of membrane)//GO:0005886(plasma membrane)//GO:0034707(chloride channel complex)	GO:0005254(chloride channel activity)//GO:0003674(molecular_function)
chr1	44920688	44921019	332	4.42626	2.54443	1.88184	1.86609e-06	3.97165e-06	up	Intron (ENST00000360403/ENSG00000070785, intron 5 of 11)	chr1	44850776	44926655	75880	-	ENSG00000070785	ENST00000439363	5636	8891	EIF2B3	eukaryotic translation initiation factor 2B subunit gamma	EIF-2B|EIF2Bgamma	MIM:606273|HGNC:HGNC:3259|Ensembl:ENSG00000070785	1p34.1	hsa03013(RNA transport)//hsa05168(Herpes simplex virus 1 infection)	GO:0006412(translation)//GO:0006413(translational initiation)//GO:0050790(regulation of catalytic activity)//GO:0050852(T cell receptor signaling pathway)//GO:0009408(response to heat)//GO:0014003(oligodendrocyte development)//GO:0009749(response to glucose)//GO:0043434(response to peptide hormone)//GO:0002183(cytoplasmic translational initiation)//GO:0021766(hippocampus development)//GO:0009058(…	GO:0005737(cytoplasm)//GO:0005829(cytosol)//GO:0005851(eukaryotic translation initiation factor 2B complex)//GO:0032045(guanyl-nucleotide exchange factor complex)	GO:0003743(translation initiation factor activity)//GO:0005085(guanyl-nucleotide exchange factor activity)//GO:0005515(protein binding)//GO:0008135(translation factor activity, RNA binding)//GO:0016779(nucleotidyltransferase activity)
chr1	45034149	45034425	277	4.67243	0.131821	4.5406	0	0	up	Exon (ENST00000359600/ENSG00000162415, exon 11 of 14)	chr1	45014547	45015405	859	+	ENSG00000126088	ENST00000465678	19602	7389	UROD	uroporphyrinogen decarboxylase	PCT|UPD	MIM:613521|HGNC:HGNC:12591|Ensembl:ENSG00000126088	1p34.1	hsa00860(Porphyrin and chlorophyll metabolism)//hsa01100(Metabolic pathways)//hsa01240(Biosynthesis of cofactors)	GO:0006779(porphyrin-containing compound biosynthetic process)//GO:0006782(protoporphyrinogen IX biosynthetic process)//GO:0006783(heme biosynthetic process)//GO:0042168(heme metabolic process)	GO:0005654(nucleoplasm)//GO:0005829(cytosol)//GO:0005737(cytoplasm)	GO:0004853(uroporphyrinogen decarboxylase activity)//GO:0016829(lyase activity)//GO:0016831(carboxy-lyase activity)//GO:0005515(protein binding)
chr1	45583559	45584532	974	6.76155	4.22311	2.53844	1.33909e-06	2.90026e-06	up	Promoter (<=1kb)	chr1	45583846	45615131	31286	+	ENSG00000132780	ENST00000437901	0	4678	NASP	nuclear autoantigenic sperm protein	FLB7527|HMDRA1|PRO1999	MIM:603185|HGNC:HGNC:7644|Ensembl:ENSG00000132780	1p34.1		GO:0015031(protein transport)//GO:0007049(cell cycle)//GO:0006260(DNA replication)//GO:0000082(G1/S transition of mitotic cell cycle)//GO:0006335(DNA replication-dependent nucleosome assembly)//GO:0006336(DNA replication-independent nucleosome assembly)//GO:0034080(CENP-A containing nucleosome assembly)//GO:0043486(histone exchange)//GO:0001824(blastocyst development)//GO:0006334(nucleosome assem…	GO:0005634(nucleus)//GO:0005654(nucleoplasm)//GO:0005737(cytoplasm)//GO:0032991(protein-containing complex)//GO:0000785(chromatin)	GO:0005515(protein binding)//GO:0042393(histone binding)//GO:0044877(protein-containing complex binding)
chr1	46132913	46133165	253	3.9542	0.697484	3.25671	0	0	up	Promoter (<=1kb)	chr1	46040142	46133036	92895	-	ENSG00000117461	ENST00000420542	0	8503	PIK3R3	phosphoinositide-3-kinase regulatory subunit 3	p55|p55-GAMMA|p55PIK	MIM:606076|HGNC:HGNC:8981|Ensembl:ENSG00000117461	1p34.1	hsa01521(EGFR tyrosine kinase inhibitor resistance)//hsa01522(Endocrine resistance)//hsa01524(Platinum drug resistance)//hsa04012(ErbB signaling pathway)//hsa04014(Ras signaling pathway)//hsa04015(Rap1 signaling pathway)//hsa04024(cAMP signaling pathway)//hsa04062(Chemokine signaling pathway)//hsa04066(HIF-1 signaling pathway)//hsa04068(FoxO signaling pathway)//hsa04070(Phosphatidylinositol signa…	GO:0010628(positive regulation of gene expression)//GO:0001934(positive regulation of protein phosphorylation)//GO:0030335(positive regulation of cell migration)//GO:0036092(phosphatidylinositol-3-phosphate biosynthetic process)//GO:0046854(phosphatidylinositol phosphorylation)//GO:0043551(regulation of phosphatidylinositol 3-kinase activity)//GO:0008286(insulin receptor signaling pathway)//GO:00…	GO:0005942(phosphatidylinositol 3-kinase complex)//GO:0005829(cytosol)	GO:0005515(protein binding)//GO:0046935(1-phosphatidylinositol-3-kinase regulator activity)//GO:0016303(1-phosphatidylinositol-3-kinase activity)//GO:0001784(phosphotyrosine residue binding)
chr1	46246716	46247368	653	5.56986	4.28109	1.28877	0.0109612	0.0148959	up	Promoter (<=1kb)	chr1	46247069	46250008	2940	+	ENSG00000085999	ENST00000668390	0	8438	RAD54L	RAD54 like	HR54|RAD54A|hHR54|hRAD54	MIM:603615|HGNC:HGNC:9826|Ensembl:ENSG00000085999	1p34.1	hsa03440(Homologous recombination)	GO:0006281(DNA repair)//GO:0006974(cellular response to DNA damage stimulus)//GO:0032508(DNA duplex unwinding)//GO:0007131(reciprocal meiotic recombination)//GO:0000733(DNA strand renaturation)//GO:0006310(DNA recombination)//GO:0051321(meiotic cell cycle)//GO:0045003(double-strand break repair via synthesis-dependent strand annealing)//GO:0000724(double-strand break repair via homologous recombi…	GO:0005634(nucleus)//GO:0005654(nucleoplasm)//GO:0032991(protein-containing complex)	GO:0005524(ATP binding)//GO:0046872(metal ion binding)//GO:0000166(nucleotide binding)//GO:0016787(hydrolase activity)//GO:0003677(DNA binding)//GO:0005515(protein binding)//GO:0004386(helicase activity)//GO:0003678(DNA helicase activity)//GO:0036310(annealing helicase activity)//GO:0015616(DNA translocase activity)
chr1	46552062	46552281	220	4.83289	1.45734	3.37555	1.16589e-23	5.03778e-23	up	Promoter (<=1kb)	chr1	46545641	46551647	6007	-	ENSG00000162456	ENST00000481882	-415	148930	KNCN	kinocilin	Kino|L5	MIM:611455|HGNC:HGNC:26488|Ensembl:ENSG00000162456	1p33			GO:0016020(membrane)//GO:0016021(integral component of membrane)//GO:0036064(ciliary basal body)//GO:0016324(apical plasma membrane)//GO:0005737(cytoplasm)//GO:0015630(microtubule cytoskeleton)//GO:0032437(cuticular plate)//GO:0043025(neuronal cell body)//GO:0045177(apical part of cell)//GO:0060091(kinocilium)
chr1	46804731	46805036	306	4.42626	1.73819	2.68808	8.64935e-17	3.34337e-16	up	Promoter (1-2kb)	chr1	46806807	46813988	7182	+	ENSG00000142973	ENST00000526297	-1771	1580	CYP4B1	cytochrome P450 family 4 subfamily B member 1	CYPIVB1|P-450HP	MIM:124075|HGNC:HGNC:2644|Ensembl:ENSG00000142973	1p33		GO:0055114(oxidation-reduction process)//GO:0018879(biphenyl metabolic process)	GO:0016020(membrane)//GO:0016021(integral component of membrane)//GO:0005783(endoplasmic reticulum)//GO:0005789(endoplasmic reticulum membrane)//GO:0031090(organelle membrane)//GO:0043231(intracellular membrane-bounded organelle)	GO:0020037(heme binding)//GO:0005506(iron ion binding)//GO:0016705(oxidoreductase activity, acting on paired donors, with incorporation or reduction of molecular oxygen)//GO:0046872(metal ion binding)//GO:0004497(monooxygenase activity)//GO:0016491(oxidoreductase activity)//GO:0070330(aromatase activity)//GO:0019825(oxygen binding)
chr1	47536511	47536757	247	4.67243	1.73819	2.93424	3.94842e-17	1.58176e-16	up	Distal Intergenic	chr1	47550196	47550753	558	+	ENSG00000227883	ENST00000427294	-13439	100874504	ATP6V0E1P4	ATPase H+ transporting V0 subunit e1 pseudogene 4	-	HGNC:HGNC:41938|Ensembl:ENSG00000227883	1p33
chr1	47650375	47650636	262	5.14975	0.697484	4.45226	5.7413e-56	3.71877e-55	up	Distal Intergenic	chr1	47688463	47704029	15567	+	ENSG00000227947	ENST00000454285	-37827	107984953	LINC01738	long intergenic non-protein coding RNA 1738	-	HGNC:HGNC:52526|Ensembl:ENSG00000227947	1p33
chr1	47906079	47906451	373	4.55459	0.697484	3.8571	2.02783e-127	1.48709e-126	up	Intron (ENST00000606738/ENSG00000269113, intron 2 of 6)	chr1	47775238	47994212	218975	-	ENSG00000269113	ENST00000435576	87761	388630	TRABD2B	TraB domain containing 2B	TIKI2	MIM:614913|HGNC:HGNC:44200|Ensembl:ENSG00000269113	1p33		GO:0006508(proteolysis)//GO:0016055(Wnt signaling pathway)//GO:0030178(negative regulation of Wnt signaling pathway)//GO:0031334(positive regulation of protein-containing complex assembly)//GO:1904808(positive regulation of protein oxidation)	GO:0016020(membrane)//GO:0016021(integral component of membrane)//GO:0005886(plasma membrane)//GO:0005887(integral component of plasma membrane)//GO:0031301(integral component of organelle membrane)	GO:0046872(metal ion binding)//GO:0008233(peptidase activity)//GO:0016787(hydrolase activity)//GO:0005515(protein binding)//GO:0004222(metalloendopeptidase activity)//GO:0008237(metallopeptidase activity)//GO:0017147(Wnt-protein binding)
chr1	47910379	47910672	294	4.67243	1.97876	2.69366	3.47688e-13	1.16001e-12	up	Intron (ENST00000606738/ENSG00000269113, intron 2 of 6)	chr1	47775238	47994212	218975	-	ENSG00000269113	ENST00000435576	83540	388630	TRABD2B	TraB domain containing 2B	TIKI2	MIM:614913|HGNC:HGNC:44200|Ensembl:ENSG00000269113	1p33		GO:0006508(proteolysis)//GO:0016055(Wnt signaling pathway)//GO:0030178(negative regulation of Wnt signaling pathway)//GO:0031334(positive regulation of protein-containing complex assembly)//GO:1904808(positive regulation of protein oxidation)	GO:0016020(membrane)//GO:0016021(integral component of membrane)//GO:0005886(plasma membrane)//GO:0005887(integral component of plasma membrane)//GO:0031301(integral component of organelle membrane)	GO:0046872(metal ion binding)//GO:0008233(peptidase activity)//GO:0016787(hydrolase activity)//GO:0005515(protein binding)//GO:0004222(metalloendopeptidase activity)//GO:0008237(metallopeptidase activity)//GO:0017147(Wnt-protein binding)
chr1	47951101	47951455	355	5.14975	1.97876	3.17098	5.1673e-15	1.78198e-14	up	Intron (ENST00000606738/ENSG00000269113, intron 2 of 6)	chr1	47775238	47994212	218975	-	ENSG00000269113	ENST00000435576	42757	388630	TRABD2B	TraB domain containing 2B	TIKI2	MIM:614913|HGNC:HGNC:44200|Ensembl:ENSG00000269113	1p33		GO:0006508(proteolysis)//GO:0016055(Wnt signaling pathway)//GO:0030178(negative regulation of Wnt signaling pathway)//GO:0031334(positive regulation of protein-containing complex assembly)//GO:1904808(positive regulation of protein oxidation)	GO:0016020(membrane)//GO:0016021(integral component of membrane)//GO:0005886(plasma membrane)//GO:0005887(integral component of plasma membrane)//GO:0031301(integral component of organelle membrane)	GO:0046872(metal ion binding)//GO:0008233(peptidase activity)//GO:0016787(hydrolase activity)//GO:0005515(protein binding)//GO:0004222(metalloendopeptidase activity)//GO:0008237(metallopeptidase activity)//GO:0017147(Wnt-protein binding)
chr1	48248527	48248782	256	4.49185	0.697484	3.79437	3.85797e-163	2.88252e-162	up	3' UTR	chr1	48240384	48248638	8255	+	ENSG00000117834	ENST00000471020	8143	200010	SLC5A9	solute carrier family 5 member 9	SGLT4	HGNC:HGNC:22146|Ensembl:ENSG00000117834	1p33		GO:0055085(transmembrane transport)//GO:0006811(ion transport)//GO:0006814(sodium ion transport)//GO:0008645(hexose transmembrane transport)//GO:1904659(glucose transmembrane transport)	GO:0016020(membrane)//GO:0016021(integral component of membrane)//GO:0005886(plasma membrane)//GO:0070062(extracellular exosome)	GO:0022857(transmembrane transporter activity)//GO:0005412(glucose:sodium symporter activity)//GO:0005362(low-affinity glucose:sodium symporter activity)
chr1	48319713	48319930	218	4.20945	2.18918	2.02027	6.14449e-09	1.60604e-08	up	Intron (ENST00000371847/ENSG00000132122, intron 11 of 12)	chr1	48325080	48326123	1044	-	ENSG00000224986	ENST00000452549	6193	5512	PPP1R8P1	protein phosphatase 1 regulatory subunit 8 pseudogene 1	PPP1R8P	HGNC:HGNC:9297|Ensembl:ENSG00000224986	1p33
chr1	48727362	48727640	279	4.55459	2.18918	2.36541	3.83224e-10	1.09777e-09	up	3' UTR	chr1	48727867	48758933	31067	-	ENSG00000162373	ENST00000476079	31293	79656	BEND5	BEN domain containing 5	C1orf165	HGNC:HGNC:25668|Ensembl:ENSG00000162373	1p33		GO:0045892(negative regulation of transcription, DNA-templated)	GO:0005794(Golgi apparatus)	GO:0003677(DNA binding)//GO:0005515(protein binding)
chr1	49292373	49292968	596	5.76818	4.49486	1.27333	0.0132878	0.017878	up	Intron (ENST00000371839/ENSG00000186094, intron 3 of 13)	chr1	49257411	49269285	11875	+	ENSG00000230114	ENST00000420071	34962	101929721	AGBL4-AS1	AGBL4 antisense RNA 1	-	HGNC:HGNC:41123|Ensembl:ENSG00000230114	1p33
chr1	49913579	49913822	244	4.93074	3.40321	1.52753	0.00101193	0.00159014	up	Intron (ENST00000371839/ENSG00000186094, intron 1 of 13)	chr1	49527228	49851518	324291	-	ENSG00000186094	ENST00000497451	-62061	84871	AGBL4	AGBL carboxypeptidase 4	CCP6	MIM:616476|HGNC:HGNC:25892|Ensembl:ENSG00000186094	1p33		GO:0006508(proteolysis)//GO:0051607(defense response to virus)//GO:0035610(protein side chain deglutamylation)//GO:0008285(negative regulation of cell population proliferation)//GO:0021954(central nervous system neuron development)//GO:0035608(protein deglutamylation)//GO:0035609(C-terminal protein deglutamylation)//GO:0098930(axonal transport)//GO:0098957(anterograde axonal transport of mitochon…	GO:0005737(cytoplasm)//GO:0005856(cytoskeleton)//GO:0005794(Golgi apparatus)//GO:0005814(centriole)//GO:0005829(cytosol)//GO:1904115(axon cytoplasm)//GO:0042995(cell projection)//GO:0036064(ciliary basal body)//GO:0030424(axon)	GO:0008270(zinc ion binding)//GO:0004181(metallocarboxypeptidase activity)//GO:0046872(metal ion binding)//GO:0008233(peptidase activity)//GO:0016787(hydrolase activity)//GO:0004180(carboxypeptidase activity)//GO:0008237(metallopeptidase activity)//GO:0015631(tubulin binding)
chr1	50048518	50048739	222	4.20945	1.11998	3.08947	5.46686e-64	3.57922e-63	up	Promoter (<=1kb)	chr1	50048014	50201570	153557	+	ENSG00000162374	ENST00000448907	504	1996	ELAVL4	ELAV like RNA binding protein 4	HUD|PNEM	MIM:168360|HGNC:HGNC:3315|Ensembl:ENSG00000162374	1p33-p32.3		GO:0006397(mRNA processing)//GO:0008380(RNA splicing)//GO:0006396(RNA processing)//GO:0070935(3'-UTR-mediated mRNA stabilization)//GO:1905870(positive regulation of 3'-UTR-mediated mRNA stabilization)//GO:0007399(nervous system development)//GO:0007568(aging)//GO:0007612(learning)//GO:0007626(locomotory behavior)//GO:0008306(associative learning)//GO:0021895(cerebral cortex neuron differentiation…	GO:1990904(ribonucleoprotein complex)//GO:0005737(cytoplasm)//GO:0042995(cell projection)//GO:0030425(dendrite)//GO:0030424(axon)//GO:0043204(perikaryon)//GO:0030426(growth cone)//GO:0005634(nucleus)//GO:0005635(nuclear envelope)//GO:0005829(cytosol)//GO:0005856(cytoskeleton)//GO:0016020(membrane)//GO:0042788(polysomal ribosome)//GO:0043025(neuronal cell body)//GO:0098978(glutamatergic synapse)	GO:0003676(nucleic acid binding)//GO:0003723(RNA binding)//GO:0003730(mRNA 3'-UTR binding)//GO:0008143(poly(A) binding)//GO:0035925(mRNA 3'-UTR AU-rich region binding)//GO:0097158(pre-mRNA intronic pyrimidine-rich binding)//GO:0003729(mRNA binding)//GO:0045182(translation regulator activity)//GO:0005515(protein binding)
chr1	50195240	50195753	514	4.72792	2.54443	2.18349	1.36396e-07	3.21166e-07	up	Exon (ENST00000448907/ENSG00000162374, exon 5 of 7)	chr1	50177130	50197585	20456	+	ENSG00000162374	ENST00000474675	18110	1996	ELAVL4	ELAV like RNA binding protein 4	HUD|PNEM	MIM:168360|HGNC:HGNC:3315|Ensembl:ENSG00000162374	1p33-p32.3		GO:0006397(mRNA processing)//GO:0008380(RNA splicing)//GO:0006396(RNA processing)//GO:0070935(3'-UTR-mediated mRNA stabilization)//GO:1905870(positive regulation of 3'-UTR-mediated mRNA stabilization)//GO:0007399(nervous system development)//GO:0007568(aging)//GO:0007612(learning)//GO:0007626(locomotory behavior)//GO:0008306(associative learning)//GO:0021895(cerebral cortex neuron differentiation…	GO:1990904(ribonucleoprotein complex)//GO:0005737(cytoplasm)//GO:0042995(cell projection)//GO:0030425(dendrite)//GO:0030424(axon)//GO:0043204(perikaryon)//GO:0030426(growth cone)//GO:0005634(nucleus)//GO:0005635(nuclear envelope)//GO:0005829(cytosol)//GO:0005856(cytoskeleton)//GO:0016020(membrane)//GO:0042788(polysomal ribosome)//GO:0043025(neuronal cell body)//GO:0098978(glutamatergic synapse)	GO:0003676(nucleic acid binding)//GO:0003723(RNA binding)//GO:0003730(mRNA 3'-UTR binding)//GO:0008143(poly(A) binding)//GO:0035925(mRNA 3'-UTR AU-rich region binding)//GO:0097158(pre-mRNA intronic pyrimidine-rich binding)//GO:0003729(mRNA binding)//GO:0045182(translation regulator activity)//GO:0005515(protein binding)
chr1	50968148	50968548	401	5.87036	3.40321	2.46716	5.77456e-07	1.28917e-06	up	Promoter (<=1kb)	chr1	50968706	50974634	5929	+	ENSG00000123080	ENST00000396148	-158	1031	CDKN2C	cyclin dependent kinase inhibitor 2C	INK4C|p18|p18-INK4C	MIM:603369|HGNC:HGNC:1789|Ensembl:ENSG00000123080	1p32.3	hsa01522(Endocrine resistance)//hsa04110(Cell cycle)//hsa04934(Cushing syndrome)//hsa05166(Human T-cell leukemia virus 1 infection)//hsa05202(Transcriptional misregulation in cancer)	GO:0008285(negative regulation of cell population proliferation)//GO:0007049(cell cycle)//GO:0016310(phosphorylation)//GO:0030308(negative regulation of cell growth)//GO:0007050(cell cycle arrest)//GO:0000082(G1/S transition of mitotic cell cycle)//GO:2000134(negative regulation of G1/S transition of mitotic cell cycle)//GO:0042326(negative regulation of phosphorylation)//GO:0000079(regulation of…	GO:0005737(cytoplasm)//GO:0005634(nucleus)//GO:0005829(cytosol)	GO:0005515(protein binding)//GO:0016301(kinase activity)//GO:0019901(protein kinase binding)//GO:0004861(cyclin-dependent protein serine/threonine kinase inhibitor activity)
chr1	51059781	51060015	235	3.75489	2.69736	1.05752	0.00271252	0.00401364	up	Promoter (<=1kb)	chr1	51059837	51059905	69	+	ENSG00000265538	ENST00000578133	0	100616189	MIR4421	microRNA 4421	-	HGNC:HGNC:41879|Ensembl:ENSG00000265538|miRBase:MI0016758	1p32.3
chr1	51087142	51087464	323	4.88264	2.37617	2.50647	1.34838e-09	3.71439e-09	up	Distal Intergenic	chr1	51102221	51147849	45629	+	ENSG00000204006	ENST00000648827	-14757	284546	C1orf185	chromosome 1 open reading frame 185	-	HGNC:HGNC:28096|Ensembl:ENSG00000204006	1p32.3			GO:0016020(membrane)//GO:0016021(integral component of membrane)
chr1	51783026	51783259	234	3.85798	0.697484	3.1605	0	0	up	Promoter (1-2kb)	chr1	51784575	51798427	13853	+	ENSG00000117859	ENST00000625138	-1316	114883	OSBPL9	oxysterol binding protein like 9	ORP-9|ORP9	MIM:606737|HGNC:HGNC:16386|Ensembl:ENSG00000117859	1p32.3		GO:0006869(lipid transport)//GO:0015918(sterol transport)//GO:0006699(bile acid biosynthetic process)	GO:0016020(membrane)//GO:0005794(Golgi apparatus)//GO:0043231(intracellular membrane-bounded organelle)//GO:0005829(cytosol)//GO:0005768(endosome)//GO:0031902(late endosome membrane)	GO:0005515(protein binding)//GO:0008289(lipid binding)//GO:0015248(sterol transporter activity)//GO:0032934(sterol binding)
chr1	51970216	51970480	265	3.85798	2.69736	1.16062	0.0013479	0.00208524	up	Promoter (2-3kb)	chr1	51973410	51973535	126	+	ENSG00000200839	ENST00000363969	-2930	100873287	RNA5SP48	RNA, 5S ribosomal pseudogene 48	RN5S48	HGNC:HGNC:42824|Ensembl:ENSG00000200839	1p32.3
chr1	52033344	52033668	325	5.06609	1.45734	3.60875	9.55536e-24	4.1768e-23	up	Promoter (<=1kb)	chr1	52033391	52044279	10889	+	ENSG00000223390	ENST00000425802	0	NA	NA	NA
chr1	52110011	52110461	451	5.02237	2.69736	2.325	1.14774e-07	2.72258e-07	up	Distal Intergenic	chr1	52142089	52346634	204546	+	ENSG00000157077	ENST00000287727	-31628	9372	ZFYVE9	zinc finger FYVE-type containing 9	MADHIP|NSP|PPP1R173|SARA|SMADIP	MIM:603755|HGNC:HGNC:6775|Ensembl:ENSG00000157077	1p32.3	hsa04144(Endocytosis)//hsa04350(TGF-beta signaling pathway)	GO:0006897(endocytosis)//GO:0007179(transforming growth factor beta receptor signaling pathway)//GO:0016197(endosomal transport)	GO:0005737(cytoplasm)//GO:0016020(membrane)//GO:0043231(intracellular membrane-bounded organelle)//GO:0005829(cytosol)//GO:0005768(endosome)//GO:0005769(early endosome)//GO:0031901(early endosome membrane)//GO:0032991(protein-containing complex)	GO:0046872(metal ion binding)//GO:0005515(protein binding)//GO:0019904(protein domain specific binding)//GO:0005545(1-phosphatidylinositol binding)
chr1	52539060	52539307	248	4.49185	1.73819	2.75367	7.58541e-17	2.95082e-16	up	Intron (ENST00000257177/ENSG00000134744, intron 1 of 29)	chr1	52462178	52525930	63753	-	ENSG00000134744	ENST00000371541	-13130	23318	TUT4	terminal uridylyl transferase 4	PAPD3|TENT3A|ZCCHC11	MIM:613692|HGNC:HGNC:28981|Ensembl:ENSG00000134744	1p32.3		GO:0031047(gene silencing by RNA)//GO:0006378(mRNA polyadenylation)//GO:0000289(nuclear-transcribed mRNA poly(A) tail shortening)//GO:0006397(mRNA processing)//GO:0001556(oocyte maturation)//GO:0019827(stem cell population maintenance)//GO:0010587(miRNA catabolic process)//GO:0031054(pre-miRNA processing)//GO:0010586(miRNA metabolic process)//GO:0010526(negative regulation of transposition, RNA-m…	GO:0005730(nucleolus)//GO:0005829(cytosol)//GO:0005634(nucleus)//GO:0005737(cytoplasm)//GO:0005615(extracellular space)//GO:0070062(extracellular exosome)//GO:0036464(cytoplasmic ribonucleoprotein granule)	GO:0008270(zinc ion binding)//GO:0003676(nucleic acid binding)//GO:0003723(RNA binding)//GO:0046872(metal ion binding)//GO:0016740(transferase activity)//GO:0005515(protein binding)//GO:0016779(nucleotidyltransferase activity)//GO:0050265(RNA uridylyltransferase activity)//GO:0035198(miRNA binding)//GO:0004652(polynucleotide adenylyltransferase activity)
chr1	52676811	52677163	353	4.88264	3.08706	1.79558	6.61417e-05	0.000119821	up	Distal Intergenic	chr1	52687562	52698068	10507	-	ENSG00000162377	ENST00000486918	20905	65260	COA7	cytochrome c oxidase assembly factor 7	C1orf163|RESA1|SCAN3|SELRC1	MIM:615623|HGNC:HGNC:25716|Ensembl:ENSG00000162377	1p32.3	hsa04714(Thermogenesis)		GO:0005654(nucleoplasm)//GO:0005739(mitochondrion)//GO:0005758(mitochondrial intermembrane space)	GO:0005515(protein binding)
chr1	52732266	52732639	374	4.78136	2.37617	2.40519	3.49586e-09	9.2926e-09	up	Intron (ENST00000294353/ENSG00000162378, intron 1 of 13)	chr1	52726467	52816638	90172	+	ENSG00000162378	ENST00000545132	5799	79699	ZYG11B	zyg-11 family member B, cell cycle regulator	ZYG11	MIM:618673|HGNC:HGNC:25820|Ensembl:ENSG00000162378	1p32.3		GO:0006515(protein quality control for misfolded or incompletely synthesized proteins)//GO:0032436(positive regulation of proteasomal ubiquitin-dependent protein catabolic process)	GO:0031462(Cul2-RING ubiquitin ligase complex)	GO:0005515(protein binding)
chr1	52784147	52784440	294	4.93074	0.697484	4.23325	1.23327e-65	8.17154e-65	up	Intron (ENST00000294353/ENSG00000162378, intron 4 of 13)	chr1	52772194	52772648	455	-	ENSG00000228929	ENST00000437890	-11499	729236	RPS13P2	ribosomal protein S13 pseudogene 2	RPS13_1_51	HGNC:HGNC:36364|Ensembl:ENSG00000228929	1p32.3
chr1	52869929	52870371	443	4.72792	3.40321	1.32471	0.00373367	0.0054176	up	Intron (ENST00000612017/ENSG00000203995, intron 7 of 13)	chr1	52881216	52881730	515	-	ENSG00000242391	ENST00000446786	11359	NA	NA	NA
chr1	52905391	52905654	264	3.9542	2.54443	1.40977	7.83892e-05	0.000141199	up	Promoter (<=1kb)	chr1	52896239	52905172	8934	-	ENSG00000121310	ENST00000498544	-219	55268	ECHDC2	enoyl-CoA hydratase domain containing 2	-	HGNC:HGNC:23408|Ensembl:ENSG00000121310	1p32.3		GO:0006629(lipid metabolic process)//GO:0006631(fatty acid metabolic process)//GO:0006635(fatty acid beta-oxidation)	GO:0005739(mitochondrion)	GO:0003824(catalytic activity)//GO:0016829(lyase activity)//GO:0004300(enoyl-CoA hydratase activity)
chr1	52921134	52921554	421	4.55459	1.73819	2.8164	6.32112e-17	2.48705e-16	up	Promoter (<=1kb)	chr1	52907312	52921532	14221	-	ENSG00000121310	ENST00000488268	0	55268	ECHDC2	enoyl-CoA hydratase domain containing 2	-	HGNC:HGNC:23408|Ensembl:ENSG00000121310	1p32.3		GO:0006629(lipid metabolic process)//GO:0006631(fatty acid metabolic process)//GO:0006635(fatty acid beta-oxidation)	GO:0005739(mitochondrion)	GO:0003824(catalytic activity)//GO:0016829(lyase activity)//GO:0004300(enoyl-CoA hydratase activity)
chr1	53120112	53120394	283	4.67243	3.08706	1.58537	0.00031905	0.00053343	up	Intron (ENST00000611397/ENSG00000162383, intron 2 of 9)	chr1	53114576	53118609	4034	+	ENSG00000235563	ENST00000439621	5536	NA	NA	NA
chr1	53413350	53413657	308	4.61471	1.73819	2.87652	5.06907e-17	2.01334e-16	up	Intron (ENST00000563752/ENSG00000236253, intron 2 of 2)	chr1	53413163	53417666	4504	-	ENSG00000236253	ENST00000566461	4009	163742	SLC25A3P1	solute carrier family 25 member 3 pseudogene 1	-	HGNC:HGNC:26869|Ensembl:ENSG00000236253	1p32.3
chr1	53690027	53690414	388	5.6865	2.83754	2.84896	1.51582e-09	4.14455e-09	up	Promoter (1-2kb)	chr1	53688749	53688812	64	-	ENSG00000239007	ENST00000459222	-1215	106479062	RNU7-95P	RNA, U7 small nuclear 95 pseudogene	-	HGNC:HGNC:45629|Ensembl:ENSG00000239007	1p32.3
chr1	53738599	53738902	304	4.83289	0.697484	4.13541	6.67286e-73	4.50161e-72	up	Promoter (<=1kb)	chr1	53506242	53738106	231865	-	ENSG00000174332	ENST00000628545	-493	148979	GLIS1	GLIS family zinc finger 1	-	MIM:610378|HGNC:HGNC:29525|Ensembl:ENSG00000174332	1p32.3		GO:0006357(regulation of transcription by RNA polymerase II)//GO:0030154(cell differentiation)//GO:0000122(negative regulation of transcription by RNA polymerase II)//GO:0045944(positive regulation of transcription by RNA polymerase II)//GO:0001649(osteoblast differentiation)//GO:0010454(negative regulation of cell fate commitment)//GO:0045444(fat cell differentiation)//GO:0045893(positive regula…	GO:0005634(nucleus)	GO:0000977(RNA polymerase II transcription regulatory region sequence-specific DNA binding)//GO:0046872(metal ion binding)//GO:0003677(DNA binding)//GO:0005515(protein binding)//GO:0000981(DNA-binding transcription factor activity, RNA polymerase II-specific)//GO:0000978(RNA polymerase II cis-regulatory region sequence-specific DNA binding)//GO:1990837(sequence-specific double-stranded DNA bindin…
chr1	53838251	53838584	334	5.65821	2.83754	2.82067	2.03401e-09	5.53388e-09	up	Promoter (<=1kb)	chr1	53765478	53838296	72819	-	ENSG00000058804	ENST00000371429	0	55706	NDC1	NDC1 transmembrane nucleoporin	NET3|TMEM48	MIM:610115|HGNC:HGNC:25525|Ensembl:ENSG00000058804	1p32.3	hsa03013(RNA transport)//hsa05014(Amyotrophic lateral sclerosis)	GO:0051028(mRNA transport)//GO:0015031(protein transport)//GO:0075733(intracellular transport of virus)//GO:0006110(regulation of glycolytic process)//GO:0006406(mRNA export from nucleus)//GO:0006409(tRNA export from nucleus)//GO:0016032(viral process)//GO:0016925(protein sumoylation)//GO:0019083(viral transcription)//GO:0060964(regulation of gene silencing by miRNA)//GO:1900034(regulation of cel…	GO:0005634(nucleus)//GO:0016020(membrane)//GO:0016021(integral component of membrane)//GO:0005886(plasma membrane)//GO:0031965(nuclear membrane)//GO:0005643(nuclear pore)//GO:0015629(actin cytoskeleton)//GO:0043657(host cell)//GO:0005635(nuclear envelope)//GO:0005737(cytoplasm)//GO:0070762(nuclear pore transmembrane ring)	GO:0017056(structural constituent of nuclear pore)
chr1	53945958	53946364	407	5.94251	4.33713	1.60538	0.00180908	0.00274542	up	Promoter (<=1kb)	chr1	53946085	53958252	12168	+	ENSG00000116212	ENST00000371368	0	115353	LRRC42	leucine rich repeat containing 42	dJ167A19.4	HGNC:HGNC:28792|Ensembl:ENSG00000116212	1p32.3				GO:0005515(protein binding)
chr1	53978321	53978598	278	5.14975	1.97876	3.17098	5.1673e-15	1.78198e-14	up	Promoter (2-3kb)	chr1	53974969	53976031	1063	-	ENSG00000219102	ENST00000437410	-2290	100421395	HNRNPA3P12	heterogeneous nuclear ribonucleoprotein A3 pseudogene 12	-	HGNC:HGNC:48758|Ensembl:ENSG00000219102	1p32.3
chr1	54096030	54096364	335	4.61471	0.131821	4.48289	0	0	up	Exon (ENST00000648983/ENSG00000116205, exon 5 of 6)	chr1	54099968	54100224	257	-	ENSG00000279049	ENST00000623000	3860	NA	NA	NA
chr1	54248767	54249033	267	4.2854	2.83754	1.44786	0.000350193	0.000582942	up	Promoter (2-3kb)	chr1	54242856	54251671	8816	-	ENSG00000157216	ENST00000530618	2638	23648	SSBP3	single stranded DNA binding protein 3	CSDP|SSDP|SSDP1	MIM:607390|HGNC:HGNC:15674|Ensembl:ENSG00000157216	1p32.3		GO:0045944(positive regulation of transcription by RNA polymerase II)//GO:0002244(hematopoietic progenitor cell differentiation)//GO:0008284(positive regulation of cell population proliferation)//GO:0021501(prechordal plate formation)//GO:0021547(midbrain-hindbrain boundary initiation)//GO:0045893(positive regulation of transcription, DNA-templated)//GO:0048382(mesendoderm development)//GO:006032…	GO:0005634(nucleus)//GO:0005667(transcription regulator complex)//GO:0032991(protein-containing complex)	GO:0005515(protein binding)//GO:0003697(single-stranded DNA binding)//GO:0003677(DNA binding)//GO:0003713(transcription coactivator activity)
chr1	54336821	54337161	341	4.61471	3.58513	1.02958	0.0250701	0.0323558	up	Promoter (<=1kb)	chr1	54243272	54335881	92610	-	ENSG00000157216	ENST00000528787	-940	23648	SSBP3	single stranded DNA binding protein 3	CSDP|SSDP|SSDP1	MIM:607390|HGNC:HGNC:15674|Ensembl:ENSG00000157216	1p32.3		GO:0045944(positive regulation of transcription by RNA polymerase II)//GO:0002244(hematopoietic progenitor cell differentiation)//GO:0008284(positive regulation of cell population proliferation)//GO:0021501(prechordal plate formation)//GO:0021547(midbrain-hindbrain boundary initiation)//GO:0045893(positive regulation of transcription, DNA-templated)//GO:0048382(mesendoderm development)//GO:006032…	GO:0005634(nucleus)//GO:0005667(transcription regulator complex)//GO:0032991(protein-containing complex)	GO:0005515(protein binding)//GO:0003697(single-stranded DNA binding)//GO:0003677(DNA binding)//GO:0003713(transcription coactivator activity)
chr1	54357621	54357841	221	4.67243	1.73819	2.93424	3.94842e-17	1.58176e-16	up	Promoter (<=1kb)	chr1	54225433	54356818	131386	-	ENSG00000157216	ENST00000326956	-803	23648	SSBP3	single stranded DNA binding protein 3	CSDP|SSDP|SSDP1	MIM:607390|HGNC:HGNC:15674|Ensembl:ENSG00000157216	1p32.3		GO:0045944(positive regulation of transcription by RNA polymerase II)//GO:0002244(hematopoietic progenitor cell differentiation)//GO:0008284(positive regulation of cell population proliferation)//GO:0021501(prechordal plate formation)//GO:0021547(midbrain-hindbrain boundary initiation)//GO:0045893(positive regulation of transcription, DNA-templated)//GO:0048382(mesendoderm development)//GO:006032…	GO:0005634(nucleus)//GO:0005667(transcription regulator complex)//GO:0032991(protein-containing complex)	GO:0005515(protein binding)//GO:0003697(single-stranded DNA binding)//GO:0003677(DNA binding)//GO:0003713(transcription coactivator activity)
chr1	54651838	54652162	325	4.83289	1.45734	3.37555	1.16589e-23	5.03778e-23	up	Promoter (<=1kb)	chr1	54651945	54710260	58316	+	ENSG00000184313	ENST00000422659	0	374977	MROH7	maestro heat like repeat family member 7	C1orf175|HEATR8	HGNC:HGNC:24802|Ensembl:ENSG00000184313	1p32.3			GO:0016020(membrane)//GO:0016021(integral component of membrane)//GO:0005615(extracellular space)
chr1	54794939	54795236	298	4.35755	2.54443	1.81313	3.30116e-06	6.86911e-06	up	Promoter (2-3kb)	chr1	54792885	54794905	2021	+	ENSG00000237453	ENST00000450503	2054	NA	NA	NA
chr1	54853189	54853566	378	4.67243	3.19918	1.47325	0.000947871	0.00149374	up	3' UTR	chr1	54874672	54883664	8993	+	ENSG00000287724	ENST00000658428	-21106	NA	NA	NA
chr1	54887366	54887764	399	5.26679	4.16306	1.10372	0.026486	0.0340944	up	Promoter (<=1kb)	chr1	54887563	54888718	1156	+	ENSG00000233203	ENST00000443284	0	NA	NA	NA
chr1	55141629	55141988	360	5.06609	2.54443	2.52166	5.79934e-09	1.52197e-08	up	Exon (ENST00000294383/ENSG00000162402, exon 24 of 68)	chr1	55147649	55153917	6269	-	ENSG00000162402	ENST00000634589	11929	23358	USP24	ubiquitin specific peptidase 24	-	MIM:610569|HGNC:HGNC:12623|Ensembl:ENSG00000162402	1p32.3		GO:0006511(ubiquitin-dependent protein catabolic process)//GO:0016579(protein deubiquitination)//GO:0006508(proteolysis)//GO:0018215(protein phosphopantetheinylation)//GO:0016032(viral process)	GO:0005634(nucleus)//GO:0005829(cytosol)//GO:0005654(nucleoplasm)	GO:0005515(protein binding)//GO:0004843(thiol-dependent ubiquitin-specific protease activity)//GO:0008233(peptidase activity)//GO:0008234(cysteine-type peptidase activity)//GO:0016787(hydrolase activity)//GO:0004197(cysteine-type endopeptidase activity)
chr1	55444236	55444502	267	4.12928	1.97876	2.15052	1.08384e-11	3.39908e-11	up	Intron (ENST00000643167/ENSG00000234810, intron 1 of 3)	chr1	55484871	55484972	102	-	ENSG00000272051	ENST00000606692	40470	NA	NA	NA
chr1	55745752	55746161	410	4.83289	2.83754	1.99535	4.75663e-06	9.73555e-06	up	Intron (ENST00000643167/ENSG00000234810, intron 3 of 3)	chr1	55823728	55832568	8841	+	ENSG00000234810	ENST00000670738	-77567	NA	NA	NA
chr1	56493227	56493555	329	4.20945	2.54443	1.66503	1.09422e-05	2.16392e-05	up	Intron (ENST00000641494/ENSG00000284686, intron 2 of 5)	chr1	56248367	56483454	235088	-	ENSG00000284686	ENST00000641415	-9773	NA	NA	NA
chr1	56518937	56519197	261	4.04439	0.131821	3.91257	0	0	up	Promoter (1-2kb)	chr1	56496276	56517006	20731	-	ENSG00000162407	ENST00000472957	-1931	8613	PLPP3	phospholipid phosphatase 3	Dri42|LPP3|PAP2B|PPAP2B|VCIP	MIM:607125|HGNC:HGNC:9229|Ensembl:ENSG00000162407	1p32.2	hsa00561(Glycerolipid metabolism)//hsa00564(Glycerophospholipid metabolism)//hsa00565(Ether lipid metabolism)//hsa00600(Sphingolipid metabolism)//hsa01100(Metabolic pathways)//hsa04072(Phospholipase D signaling pathway)//hsa04666(Fc gamma R-mediated phagocytosis)//hsa04975(Fat digestion and absorption)//hsa05231(Choline metabolism in cancer)	GO:0006644(phospholipid metabolic process)//GO:0030111(regulation of Wnt signaling pathway)//GO:0050821(protein stabilization)//GO:0051091(positive regulation of DNA-binding transcription factor activity)//GO:0006629(lipid metabolic process)//GO:0007229(integrin-mediated signaling pathway)//GO:0006890(retrograde vesicle-mediated transport, Golgi to endoplasmic reticulum)//GO:0007165(signal transd…	GO:0016020(membrane)//GO:0016021(integral component of membrane)//GO:0005794(Golgi apparatus)//GO:0005783(endoplasmic reticulum)//GO:0005789(endoplasmic reticulum membrane)//GO:0005886(plasma membrane)//GO:0045121(membrane raft)//GO:0000139(Golgi membrane)//GO:0005802(trans-Golgi network)//GO:0016323(basolateral plasma membrane)//GO:0033116(endoplasmic reticulum-Golgi intermediate compartment mem…	GO:0008195(phosphatidate phosphatase activity)//GO:0042577(lipid phosphatase activity)//GO:0016787(hydrolase activity)//GO:0005515(protein binding)//GO:0005178(integrin binding)//GO:0042392(sphingosine-1-phosphate phosphatase activity)//GO:0106235(ceramide-1-phosphate phosphatase activity)
chr1	56950959	56951287	329	4.42626	2.83754	1.58872	0.000123396	0.000216511	up	Intron (ENST00000371237/ENSG00000021852, intron 5 of 11)	chr1	56963886	56996757	32872	+	ENSG00000236341	ENST00000417420	-12599	NA	NA	NA
chr1	57087570	57087858	289	4.42626	2.83754	1.58872	0.000123396	0.000216511	up	Intron (ENST00000371236/ENSG00000173406, intron 4 of 14)	chr1	57071178	57136583	65406	-	ENSG00000173406	ENST00000489267	48725	1600	DAB1	DAB adaptor protein 1	SCA37	MIM:603448|HGNC:HGNC:2661|Ensembl:ENSG00000173406	1p32.2-p32.1	hsa05017(Spinocerebellar ataxia)	GO:0007275(multicellular organism development)//GO:0030154(cell differentiation)//GO:0007399(nervous system development)//GO:0007411(axon guidance)//GO:0021517(ventral spinal cord development)//GO:0097477(lateral motor column neuron migration)//GO:0001764(neuron migration)//GO:0007162(negative regulation of cell adhesion)//GO:0007264(small GTPase mediated signal transduction)//GO:0007420(brain de…	GO:0043231(intracellular membrane-bounded organelle)//GO:0005737(cytoplasm)//GO:0005829(cytosol)//GO:0005903(brush border)//GO:0014069(postsynaptic density)//GO:0016020(membrane)//GO:0043005(neuron projection)//GO:0043025(neuronal cell body)//GO:0045177(apical part of cell)//GO:0048471(perinuclear region of cytoplasm)	GO:0005515(protein binding)//GO:0043548(phosphatidylinositol 3-kinase binding)
chr1	57162462	57162775	314	4.61471	3.49663	1.11808	0.0142133	0.0190379	up	Intron (ENST00000371236/ENSG00000173406, intron 2 of 14)	chr1	57071178	57136583	65406	-	ENSG00000173406	ENST00000489267	-25879	1600	DAB1	DAB adaptor protein 1	SCA37	MIM:603448|HGNC:HGNC:2661|Ensembl:ENSG00000173406	1p32.2-p32.1	hsa05017(Spinocerebellar ataxia)	GO:0007275(multicellular organism development)//GO:0030154(cell differentiation)//GO:0007399(nervous system development)//GO:0007411(axon guidance)//GO:0021517(ventral spinal cord development)//GO:0097477(lateral motor column neuron migration)//GO:0001764(neuron migration)//GO:0007162(negative regulation of cell adhesion)//GO:0007264(small GTPase mediated signal transduction)//GO:0007420(brain de…	GO:0043231(intracellular membrane-bounded organelle)//GO:0005737(cytoplasm)//GO:0005829(cytosol)//GO:0005903(brush border)//GO:0014069(postsynaptic density)//GO:0016020(membrane)//GO:0043005(neuron projection)//GO:0043025(neuronal cell body)//GO:0045177(apical part of cell)//GO:0048471(perinuclear region of cytoplasm)	GO:0005515(protein binding)//GO:0043548(phosphatidylinositol 3-kinase binding)
chr1	57582873	57583153	281	3.85798	1.11998	2.738	0	0	up	Intron (ENST00000485760/ENSG00000173406, intron 7 of 20)	chr1	57605847	57606206	360	-	ENSG00000236888	ENST00000434808	23053	NA	NA	NA
chr1	57979423	57979644	222	4.42626	1.45734	2.96892	5.66529e-25	2.54754e-24	up	Intron (ENST00000485760/ENSG00000173406, intron 5 of 20)	chr1	58048175	58049291	1117	-	ENSG00000229887	ENST00000394002	69647	729423	HNRNPA1P6	heterogeneous nuclear ribonucleoprotein A1 pseudogene 6	HNRNPA1L|HNRNPA1L1|HNRPA1L	HGNC:HGNC:5032|Ensembl:ENSG00000229887	1p32.2
chr1	58392604	58392880	277	3.64386	1.11998	2.52387	0	0	up	Intron (ENST00000485760/ENSG00000173406, intron 3 of 20)	chr1	58462552	58506199	43648	-	ENSG00000162600	ENST00000460671	113319	115209	OMA1	OMA1 zinc metallopeptidase	2010001O09Rik|DAB1|MPRP-1|MPRP1|YKR087C|ZMPOMA1|peptidase	MIM:617081|HGNC:HGNC:29661|Ensembl:ENSG00000162600	1p32.2-p32.1	hsa05017(Spinocerebellar ataxia)	GO:0006508(proteolysis)//GO:0006629(lipid metabolic process)//GO:0016540(protein autoprocessing)//GO:0006006(glucose metabolic process)//GO:0043065(positive regulation of apoptotic process)//GO:0006515(protein quality control for misfolded or incompletely synthesized proteins)//GO:0042981(regulation of apoptotic process)//GO:0097009(energy homeostasis)//GO:0120162(positive regulation of cold-indu…	GO:0016020(membrane)//GO:0016021(integral component of membrane)//GO:0005743(mitochondrial inner membrane)//GO:0005739(mitochondrion)//GO:0031966(mitochondrial membrane)	GO:0004222(metalloendopeptidase activity)//GO:0046872(metal ion binding)//GO:0008233(peptidase activity)//GO:0016787(hydrolase activity)//GO:0008237(metallopeptidase activity)//GO:0008289(lipid binding)
chr1	58771396	58771742	347	5.18982	-2.5739	7.76372	0	0	up	Downstream (<=300bp)	chr1	58780791	58784047	3257	-	ENSG00000177606	ENST00000371222	12305	3725	JUN	Jun proto-oncogene, AP-1 transcription factor subunit	AP-1|AP1|c-Jun|cJUN|p39	MIM:165160|HGNC:HGNC:6204|Ensembl:ENSG00000177606	1p32.1	hsa01522(Endocrine resistance)//hsa04010(MAPK signaling pathway)//hsa04012(ErbB signaling pathway)//hsa04024(cAMP signaling pathway)//hsa04137(Mitophagy - animal)//hsa04210(Apoptosis)//hsa04310(Wnt signaling pathway)//hsa04380(Osteoclast differentiation)//hsa04510(Focal adhesion)//hsa04530(Tight junction)//hsa04620(Toll-like receptor signaling pathway)//hsa04621(NOD-like receptor signaling pathwa…	GO:0006355(regulation of transcription, DNA-templated)//GO:1904707(positive regulation of vascular associated smooth muscle cell proliferation)//GO:0007179(transforming growth factor beta receptor signaling pathway)//GO:0045944(positive regulation of transcription by RNA polymerase II)//GO:0045893(positive regulation of transcription, DNA-templated)//GO:0043547(positive regulation of GTPase activ…	GO:0005634(nucleus)//GO:0005654(nucleoplasm)//GO:0005886(plasma membrane)//GO:0000785(chromatin)//GO:0005667(transcription regulator complex)//GO:0035976(transcription factor AP-1 complex)//GO:0000228(nuclear chromosome)//GO:0000791(euchromatin)//GO:0005829(cytosol)	GO:0003677(DNA binding)//GO:0003700(DNA-binding transcription factor activity)//GO:0000976(transcription regulatory region sequence-specific DNA binding)//GO:0003723(RNA binding)//GO:0005515(protein binding)//GO:0005096(GTPase activator activity)//GO:0042802(identical protein binding)//GO:0000981(DNA-binding transcription factor activity, RNA polymerase II-specific)//GO:0000978(RNA polymerase II …
chr1	58783799	58784653	855	6.54689	4.8949	1.65199	0.00185105	0.00280198	up	Promoter (<=1kb)	chr1	58776845	58784048	7204	-	ENSG00000177606	ENST00000678696	0	3725	JUN	Jun proto-oncogene, AP-1 transcription factor subunit	AP-1|AP1|c-Jun|cJUN|p39	MIM:165160|HGNC:HGNC:6204|Ensembl:ENSG00000177606	1p32.1	hsa01522(Endocrine resistance)//hsa04010(MAPK signaling pathway)//hsa04012(ErbB signaling pathway)//hsa04024(cAMP signaling pathway)//hsa04137(Mitophagy - animal)//hsa04210(Apoptosis)//hsa04310(Wnt signaling pathway)//hsa04380(Osteoclast differentiation)//hsa04510(Focal adhesion)//hsa04530(Tight junction)//hsa04620(Toll-like receptor signaling pathway)//hsa04621(NOD-like receptor signaling pathwa…	GO:0006355(regulation of transcription, DNA-templated)//GO:1904707(positive regulation of vascular associated smooth muscle cell proliferation)//GO:0007179(transforming growth factor beta receptor signaling pathway)//GO:0045944(positive regulation of transcription by RNA polymerase II)//GO:0045893(positive regulation of transcription, DNA-templated)//GO:0043547(positive regulation of GTPase activ…	GO:0005634(nucleus)//GO:0005654(nucleoplasm)//GO:0005886(plasma membrane)//GO:0000785(chromatin)//GO:0005667(transcription regulator complex)//GO:0035976(transcription factor AP-1 complex)//GO:0000228(nuclear chromosome)//GO:0000791(euchromatin)//GO:0005829(cytosol)	GO:0003677(DNA binding)//GO:0003700(DNA-binding transcription factor activity)//GO:0000976(transcription regulatory region sequence-specific DNA binding)//GO:0003723(RNA binding)//GO:0005515(protein binding)//GO:0005096(GTPase activator activity)//GO:0042802(identical protein binding)//GO:0000981(DNA-binding transcription factor activity, RNA polymerase II-specific)//GO:0000978(RNA polymerase II …
chr1	58815327	58815885	559	5.30378	1.97876	3.32502	1.11614e-15	4.09258e-15	up	Promoter (1-2kb)	chr1	58812808	58813342	535	-	ENSG00000272226	ENST00000607372	-1985	NA	NA	NA
chr1	58903776	58904045	270	5.02237	2.69736	2.325	1.14774e-07	2.72258e-07	up	Promoter (<=1kb)	chr1	58882874	58903747	20874	-	ENSG00000232453	ENST00000634763	-29	105378753	LINC02777	long intergenic non-protein coding RNA 2777	-	HGNC:HGNC:54297|Ensembl:ENSG00000232453	1p32.1
chr1	59056184	59056427	244	3.9542	1.97876	1.97543	1.95806e-11	6.03511e-11	up	Promoter (<=1kb)	chr1	59056407	59104096	47690	+	ENSG00000237352	ENST00000665715	0	NA	NA	NA
chr1	59524983	59525273	291	4.61471	3.30429	1.31042	0.00343083	0.00499035	up	Intron (ENST00000634606/ENSG00000172456, intron 6 of 16)	chr1	59512316	59660423	148108	+	ENSG00000172456	ENST00000485720	12667	55277	FGGY	FGGY carbohydrate kinase domain containing	-	MIM:611370|HGNC:HGNC:25610|Ensembl:ENSG00000172456	1p32.1		GO:0005975(carbohydrate metabolic process)//GO:0016310(phosphorylation)//GO:0070050(neuron cellular homeostasis)//GO:0046835(carbohydrate phosphorylation)//GO:0019321(pentose metabolic process)	GO:0005575(cellular_component)	GO:0016773(phosphotransferase activity, alcohol group as acceptor)//GO:0016301(kinase activity)//GO:0016740(transferase activity)//GO:0019150(D-ribulokinase activity)
chr1	59571387	59571636	250	4.2854	2.69736	1.58804	5.95669e-05	0.000108691	up	Intron (ENST00000634606/ENSG00000172456, intron 7 of 16)	chr1	59553918	59762728	208811	+	ENSG00000172456	ENST00000371210	17469	55277	FGGY	FGGY carbohydrate kinase domain containing	-	MIM:611370|HGNC:HGNC:25610|Ensembl:ENSG00000172456	1p32.1		GO:0005975(carbohydrate metabolic process)//GO:0016310(phosphorylation)//GO:0070050(neuron cellular homeostasis)//GO:0046835(carbohydrate phosphorylation)//GO:0019321(pentose metabolic process)	GO:0005575(cellular_component)	GO:0016773(phosphotransferase activity, alcohol group as acceptor)//GO:0016301(kinase activity)//GO:0016740(transferase activity)//GO:0019150(D-ribulokinase activity)
chr1	59586720	59587024	305	4.61471	2.96693	1.64778	0.000134646	0.00023561	up	Intron (ENST00000634606/ENSG00000172456, intron 7 of 16)	chr1	59553918	59762728	208811	+	ENSG00000172456	ENST00000371210	32802	55277	FGGY	FGGY carbohydrate kinase domain containing	-	MIM:611370|HGNC:HGNC:25610|Ensembl:ENSG00000172456	1p32.1		GO:0005975(carbohydrate metabolic process)//GO:0016310(phosphorylation)//GO:0070050(neuron cellular homeostasis)//GO:0046835(carbohydrate phosphorylation)//GO:0019321(pentose metabolic process)	GO:0005575(cellular_component)	GO:0016773(phosphotransferase activity, alcohol group as acceptor)//GO:0016301(kinase activity)//GO:0016740(transferase activity)//GO:0019150(D-ribulokinase activity)
chr1	59777528	59777878	351	4.2854	1.73819	2.54721	8.9249e-17	3.42938e-16	up	Intron (ENST00000634606/ENSG00000172456, intron 16 of 16)	chr1	59754747	59789182	34436	-	ENSG00000226883	ENST00000443012	11304	NA	NA	NA
chr1	59814451	59814905	455	5.30378	3.66921	1.63458	0.000760641	0.00121361	up	Promoter (<=1kb)	chr1	59814786	59835350	20565	+	ENSG00000134709	ENST00000455990	0	51361	HOOK1	hook microtubule tethering protein 1	HK1	MIM:607820|HGNC:HGNC:19884|Ensembl:ENSG00000134709	1p32.1		GO:0030705(cytoskeleton-dependent intracellular transport)//GO:0031122(cytoplasmic microtubule organization)//GO:0015031(protein transport)//GO:0007275(multicellular organism development)//GO:0030154(cell differentiation)//GO:0045022(early endosome to late endosome transport)//GO:0007283(spermatogenesis)//GO:0008333(endosome to lysosome transport)//GO:0007040(lysosome organization)//GO:0007032(en…	GO:0005737(cytoplasm)//GO:0005856(cytoskeleton)//GO:0005874(microtubule)//GO:0005829(cytosol)//GO:0030897(HOPS complex)//GO:0005813(centrosome)//GO:0070695(FHF complex)//GO:0015630(microtubule cytoskeleton)	GO:0005515(protein binding)//GO:0008017(microtubule binding)//GO:0042802(identical protein binding)//GO:0051959(dynein light intermediate chain binding)//GO:0003779(actin binding)
chr1	61471065	61471474	410	5.18982	3.66921	1.52062	0.00161275	0.00246776	up	Distal Intergenic	chr1	61481087	61533271	52185	+	ENSG00000284808	ENST00000647399	-9613	NA	NA	NA
chr1	61654566	61655153	588	5.02237	3.74928	1.27309	0.00793419	0.0109974	up	Promoter (<=1kb)	chr1	61654194	61654908	715	+	ENSG00000223920	ENST00000416440	372	NA	NA	NA
chr1	62084477	62084724	248	3.75489	0.697484	3.0574	0	0	up	3' UTR	chr1	62078789	62078856	68	-	ENSG00000283690	ENST00000636415	-5621	100422946	MIR3116-2	microRNA 3116-2	-	HGNC:HGNC:38318|Ensembl:ENSG00000283690|miRBase:MI0014129	1p31.3
chr1	63316529	63317033	505	4.78136	2.69736	2.084	1.00604e-06	2.20089e-06	up	Promoter (<=1kb)	chr1	63169934	63317209	147276	-	ENSG00000224209	ENST00000667005	176	199899	LINC00466	long intergenic non-protein coding RNA 466	-	HGNC:HGNC:27294|Ensembl:ENSG00000224209	1p31.3
chr1	63979339	63979571	233	4.12928	0.131821	3.99746	0	0	up	Intron (ENST00000371079/ENSG00000185483, intron 1 of 8)	chr1	64009303	64181492	172190	+	ENSG00000185483	ENST00000545203	-29732	4919	ROR1	receptor tyrosine kinase like orphan receptor 1	NTRKR1|dJ537F10.1	MIM:602336|HGNC:HGNC:10256|Ensembl:ENSG00000185483	1p31.3	hsa04310(Wnt signaling pathway)	GO:0006468(protein phosphorylation)//GO:0016310(phosphorylation)//GO:0018108(peptidyl-tyrosine phosphorylation)//GO:0007605(sensory perception of sound)//GO:0016055(Wnt signaling pathway)//GO:0043123(positive regulation of I-kappaB kinase/NF-kappaB signaling)//GO:0010976(positive regulation of neuron projection development)//GO:0051092(positive regulation of NF-kappaB transcription factor activit…	GO:0016020(membrane)//GO:0016021(integral component of membrane)//GO:0005886(plasma membrane)//GO:0042995(cell projection)//GO:0030424(axon)//GO:0005887(integral component of plasma membrane)//GO:0005737(cytoplasm)//GO:0043235(receptor complex)//GO:0043679(axon terminus)//GO:0001725(stress fiber)//GO:0009986(cell surface)	GO:0005515(protein binding)//GO:0000166(nucleotide binding)//GO:0004672(protein kinase activity)//GO:0005524(ATP binding)//GO:0016301(kinase activity)//GO:0016740(transferase activity)//GO:0017147(Wnt-protein binding)//GO:0042813(Wnt-activated receptor activity)//GO:1904929(coreceptor activity involved in Wnt signaling pathway, planar cell polarity pathway)//GO:0004714(transmembrane receptor prot…
chr1	64374614	64374856	243	3.9542	0.131821	3.82238	0	0	up	Distal Intergenic	chr1	64384398	64384459	62	-	ENSG00000238653	ENST00000458856	9603	NA	NA	NA
chr1	64610567	64610798	232	3.9542	-2.5739	6.5281	0	0	up	Intron (ENST00000651257/ENSG00000158966, intron 4 of 26)	chr1	64579847	64579923	77	+	ENSG00000264470	ENST00000582305	30720	100616338	MIR4794	microRNA 4794	-	HGNC:HGNC:41829|Ensembl:ENSG00000264470|miRBase:MI0017441	1p31.3
chr1	64756949	64757192	244	3.64386	1.97876	1.66509	1.40263e-11	4.36206e-11	up	Intron (ENST00000294428/ENSG00000162437, intron 1 of 11)	chr1	64745095	64833232	88138	+	ENSG00000162437	ENST00000371072	11854	55225	RAVER2	ribonucleoprotein, PTB binding 2	-	MIM:609953|HGNC:HGNC:25577|Ensembl:ENSG00000162437	1p31.3		GO:0000398(mRNA splicing, via spliceosome)	GO:0005634(nucleus)//GO:0005737(cytoplasm)	GO:0003676(nucleic acid binding)//GO:0003723(RNA binding)
chr1	65135395	65135700	306	4.35755	3.30429	1.05327	0.0156288	0.0208055	up	Distal Intergenic	chr1	65147549	65226092	78544	+	ENSG00000162433	ENST00000497030	-11849	205	AK4	adenylate kinase 4	AK 4|AK3|AK3L1|AK3L2	MIM:103030|HGNC:HGNC:363|Ensembl:ENSG00000162433	1p31.3	hsa00230(Purine metabolism)//hsa00730(Thiamine metabolism)//hsa01100(Metabolic pathways)//hsa01240(Biosynthesis of cofactors)	GO:0006139(nucleobase-containing compound metabolic process)//GO:0016310(phosphorylation)//GO:0046940(nucleoside monophosphate phosphorylation)//GO:0006165(nucleoside diphosphate phosphorylation)//GO:0006172(ADP biosynthetic process)//GO:0046033(AMP metabolic process)//GO:0046034(ATP metabolic process)//GO:0046039(GTP metabolic process)//GO:0015949(nucleobase-containing small molecule interconver…	GO:0005739(mitochondrion)//GO:0005759(mitochondrial matrix)//GO:0005737(cytoplasm)	GO:0005524(ATP binding)//GO:0019205(nucleobase-containing compound kinase activity)//GO:0004017(adenylate kinase activity)//GO:0000166(nucleotide binding)//GO:0016301(kinase activity)//GO:0016740(transferase activity)//GO:0004550(nucleoside diphosphate kinase activity)//GO:0016776(phosphotransferase activity, phosphate group as acceptor)//GO:0005525(GTP binding)//GO:0005515(protein binding)//GO:0…
chr1	65253885	65254325	441	4.72792	3.66921	1.05872	0.0233889	0.0303904	up	Promoter (<=1kb)	chr1	65254462	65392588	138127	+	ENSG00000116675	ENST00000494710	-137	9829	DNAJC6	DnaJ heat shock protein family (Hsp40) member C6	DJC6|PARK19	MIM:608375|HGNC:HGNC:15469|Ensembl:ENSG00000116675	1p31.3	hsa04144(Endocytosis)	GO:0006470(protein dephosphorylation)//GO:0035335(peptidyl-tyrosine dephosphorylation)//GO:0061024(membrane organization)//GO:0072583(clathrin-dependent endocytosis)//GO:0016191(synaptic vesicle uncoating)//GO:0072318(clathrin coat disassembly)//GO:2000369(regulation of clathrin-dependent endocytosis)	GO:0098793(presynapse)//GO:0005737(cytoplasm)//GO:0043231(intracellular membrane-bounded organelle)//GO:0005829(cytosol)//GO:0014069(postsynaptic density)//GO:0031982(vesicle)//GO:0045202(synapse)	GO:0016787(hydrolase activity)//GO:0004721(phosphoprotein phosphatase activity)//GO:0017124(SH3 domain binding)//GO:0004725(protein tyrosine phosphatase activity)//GO:0030276(clathrin binding)
chr1	65358939	65359269	331	4.2854	-0.726958	5.01236	0	0	up	Intron (ENST00000463018/ENSG00000116675, intron 2 of 4)	chr1	65366065	65379788	13724	+	ENSG00000116675	ENST00000472787	-6796	9829	DNAJC6	DnaJ heat shock protein family (Hsp40) member C6	DJC6|PARK19	MIM:608375|HGNC:HGNC:15469|Ensembl:ENSG00000116675	1p31.3	hsa04144(Endocytosis)	GO:0006470(protein dephosphorylation)//GO:0035335(peptidyl-tyrosine dephosphorylation)//GO:0061024(membrane organization)//GO:0072583(clathrin-dependent endocytosis)//GO:0016191(synaptic vesicle uncoating)//GO:0072318(clathrin coat disassembly)//GO:2000369(regulation of clathrin-dependent endocytosis)	GO:0098793(presynapse)//GO:0005737(cytoplasm)//GO:0043231(intracellular membrane-bounded organelle)//GO:0005829(cytosol)//GO:0014069(postsynaptic density)//GO:0031982(vesicle)//GO:0045202(synapse)	GO:0016787(hydrolase activity)//GO:0004721(phosphoprotein phosphatase activity)//GO:0017124(SH3 domain binding)//GO:0004725(protein tyrosine phosphatase activity)//GO:0030276(clathrin binding)
chr1	65837475	65837703	229	4.35755	-0.726958	5.08451	0	0	up	Intron (ENST00000329654/ENSG00000184588, intron 1 of 16)	chr1	65792895	66374574	581680	+	ENSG00000184588	ENST00000341517	44580	5142	PDE4B	phosphodiesterase 4B	DPDE4|PDEIVB	MIM:600127|HGNC:HGNC:8781|Ensembl:ENSG00000184588	1p31.3	hsa00230(Purine metabolism)//hsa01100(Metabolic pathways)//hsa04024(cAMP signaling pathway)//hsa04928(Parathyroid hormone synthesis, secretion and action)//hsa05032(Morphine addiction)	GO:0007165(signal transduction)//GO:0006198(cAMP catabolic process)//GO:0071222(cellular response to lipopolysaccharide)//GO:0007186(G protein-coupled receptor signaling pathway)//GO:0032729(positive regulation of interferon-gamma production)//GO:1901841(regulation of high voltage-gated calcium channel activity)//GO:0032743(positive regulation of interleukin-2 production)//GO:0030593(neutrophil c…	GO:0005634(nucleus)//GO:0005829(cytosol)//GO:0048471(perinuclear region of cytoplasm)//GO:0030018(Z disc)//GO:0005891(voltage-gated calcium channel complex)//GO:0000930(gamma-tubulin complex)//GO:0005813(centrosome)//GO:0008021(synaptic vesicle)//GO:0014069(postsynaptic density)//GO:0016020(membrane)//GO:0043197(dendritic spine)//GO:0060076(excitatory synapse)//GO:0071944(cell periphery)	GO:0004114(3',5'-cyclic-nucleotide phosphodiesterase activity)//GO:0008081(phosphoric diester hydrolase activity)//GO:0004115(3',5'-cyclic-AMP phosphodiesterase activity)//GO:0046872(metal ion binding)//GO:0016787(hydrolase activity)//GO:0044325(ion channel binding)//GO:0030552(cAMP binding)//GO:0043015(gamma-tubulin binding)
chr1	66880822	66881050	229	4.49185	1.97876	2.51309	1.32863e-12	4.34171e-12	up	Intron (ENST00000371026/ENSG00000152763, intron 4 of 16)	chr1	66813970	66874878	60909	-	ENSG00000152763	ENST00000464352	-5944	79819	DNAI4	dynein axonemal intermediate chain 4	DIC4|WDR78	MIM:619156|HGNC:HGNC:26252|Ensembl:ENSG00000152763	1p31.3		GO:0003341(cilium movement)//GO:0007018(microtubule-based movement)//GO:0070286(axonemal dynein complex assembly)//GO:0002244(hematopoietic progenitor cell differentiation)	GO:0005737(cytoplasm)//GO:0005856(cytoskeleton)//GO:0005929(cilium)//GO:0031514(motile cilium)//GO:0042995(cell projection)//GO:0005930(axoneme)//GO:0005858(axonemal dynein complex)	GO:0005515(protein binding)//GO:0045503(dynein light chain binding)//GO:0045504(dynein heavy chain binding)
chr1	66924979	66925211	233	4.83289	2.18918	2.64371	3.18507e-11	9.68647e-11	up	Promoter (<=1kb)	chr1	66924990	66988619	63630	+	ENSG00000198160	ENST00000401041	0	57708	MIER1	MIER1 transcriptional regulator	ER1|MI-ER1	MIM:616848|HGNC:HGNC:29657|Ensembl:ENSG00000198160	1p31.3		GO:0006355(regulation of transcription, DNA-templated)//GO:0000122(negative regulation of transcription by RNA polymerase II)//GO:0043123(positive regulation of I-kappaB kinase/NF-kappaB signaling)//GO:0016575(histone deacetylation)//GO:0031937(positive regulation of chromatin silencing)	GO:0017053(transcription repressor complex)//GO:0005634(nucleus)//GO:0005737(cytoplasm)//GO:0005654(nucleoplasm)//GO:0032991(protein-containing complex)	GO:0042826(histone deacetylase binding)//GO:0005515(protein binding)//GO:0003714(transcription corepressor activity)//GO:0004407(histone deacetylase activity)//GO:0001103(RNA polymerase II repressing transcription factor binding)
chr1	66975491	66976008	518	5.18982	3.19918	1.99065	1.99682e-05	3.82994e-05	up	Intron (ENST00000355977/ENSG00000198160, intron 10 of 13)	chr1	66958911	66960078	1168	+	ENSG00000198160	ENST00000493357	16580	57708	MIER1	MIER1 transcriptional regulator	ER1|MI-ER1	MIM:616848|HGNC:HGNC:29657|Ensembl:ENSG00000198160	1p31.3		GO:0006355(regulation of transcription, DNA-templated)//GO:0000122(negative regulation of transcription by RNA polymerase II)//GO:0043123(positive regulation of I-kappaB kinase/NF-kappaB signaling)//GO:0016575(histone deacetylation)//GO:0031937(positive regulation of chromatin silencing)	GO:0017053(transcription repressor complex)//GO:0005634(nucleus)//GO:0005737(cytoplasm)//GO:0005654(nucleoplasm)//GO:0032991(protein-containing complex)	GO:0042826(histone deacetylase binding)//GO:0005515(protein binding)//GO:0003714(transcription corepressor activity)//GO:0004407(histone deacetylase activity)//GO:0001103(RNA polymerase II repressing transcription factor binding)
chr1	67430579	67430887	309	4.83289	1.97876	2.85413	9.32308e-14	3.16376e-13	up	Promoter (<=1kb)	chr1	67407810	67430415	22606	-	ENSG00000142864	ENST00000370994	-164	26135	SERBP1	SERPINE1 mRNA binding protein 1	CGI-55|CHD3IP|HABP4L|PAI-RBP1|PAIRBP1	MIM:607378|HGNC:HGNC:17860|Ensembl:ENSG00000142864	1p31.3		GO:0030578(PML body organization)//GO:0043488(regulation of mRNA stability)//GO:0042981(regulation of apoptotic process)	GO:0005634(nucleus)//GO:0005737(cytoplasm)//GO:0016020(membrane)//GO:0005829(cytosol)//GO:0048471(perinuclear region of cytoplasm)//GO:0070062(extracellular exosome)//GO:0005886(plasma membrane)	GO:0003723(RNA binding)//GO:0003730(mRNA 3'-UTR binding)//GO:0005515(protein binding)//GO:0045296(cadherin binding)//GO:0032183(SUMO binding)
chr1	67607552	67607778	227	4.49185	2.69736	1.79449	1.15893e-05	2.28097e-05	up	Distal Intergenic	chr1	67561073	67561446	374	+	ENSG00000238139	ENST00000414338	46479	NA	NA	NA
chr1	67700899	67701378	480	5.50779	3.08706	2.42073	3.24717e-07	7.40954e-07	up	Distal Intergenic	chr1	67685676	67686586	911	+	ENSG00000116717	ENST00000484245	15223	1647	GADD45A	growth arrest and DNA damage inducible alpha	DDIT1|GADD45	MIM:126335|HGNC:HGNC:4095|Ensembl:ENSG00000116717	1p31.3	hsa04010(MAPK signaling pathway)//hsa04064(NF-kappa B signaling pathway)//hsa04068(FoxO signaling pathway)//hsa04110(Cell cycle)//hsa04115(p53 signaling pathway)//hsa04210(Apoptosis)//hsa04218(Cellular senescence)//hsa05169(Epstein-Barr virus infection)//hsa05200(Pathways in cancer)//hsa05202(Transcriptional misregulation in cancer)//hsa05210(Colorectal cancer)//hsa05212(Pancreatic cancer)//hsa05…	GO:0051726(regulation of cell cycle)//GO:0007049(cell cycle)//GO:0006974(cellular response to DNA damage stimulus)//GO:0007050(cell cycle arrest)//GO:0006977(DNA damage response, signal transduction by p53 class mediator resulting in cell cycle arrest)//GO:0043065(positive regulation of apoptotic process)//GO:0071260(cellular response to mechanical stimulus)//GO:0006915(apoptotic process)//GO:004…	GO:0005634(nucleus)//GO:0005737(cytoplasm)//GO:0016607(nuclear speck)//GO:0005654(nucleoplasm)	GO:0005515(protein binding)//GO:0046982(protein heterodimerization activity)//GO:0019900(kinase binding)//GO:0047485(protein N-terminus binding)//GO:0042803(protein homodimerization activity)//GO:1990841(promoter-specific chromatin binding)
chr1	68115097	68115322	226	4.83289	0.131821	4.70107	0	0	up	Intron (ENST00000420587/ENSG00000232284, intron 6 of 9)	chr1	68125974	68138162	12189	-	ENSG00000116729	ENST00000498615	22840	79971	WLS	Wnt ligand secretion mediator	C1orf139|EVI|GPR177|MRP|mig-14	MIM:611514|HGNC:HGNC:30238|Ensembl:ENSG00000116729	1p31.3		GO:0016055(Wnt signaling pathway)//GO:0090263(positive regulation of canonical Wnt signaling pathway)//GO:0007275(multicellular organism development)//GO:0006886(intracellular protein transport)//GO:0043123(positive regulation of I-kappaB kinase/NF-kappaB signaling)//GO:0009948(anterior/posterior axis specification)//GO:0030177(positive regulation of Wnt signaling pathway)//GO:0061355(Wnt protein…	GO:0016020(membrane)//GO:0016021(integral component of membrane)//GO:0005783(endoplasmic reticulum)//GO:0005789(endoplasmic reticulum membrane)//GO:0005829(cytosol)//GO:0005886(plasma membrane)//GO:0005794(Golgi apparatus)//GO:0005768(endosome)//GO:0031410(cytoplasmic vesicle)//GO:0000139(Golgi membrane)//GO:0030659(cytoplasmic vesicle membrane)//GO:0031901(early endosome membrane)//GO:0012505(en…	GO:0017147(Wnt-protein binding)//GO:0005515(protein binding)//GO:0031852(mu-type opioid receptor binding)//GO:0042802(identical protein binding)
chr1	68718632	68718914	283	4.20945	1.97876	2.23069	7.41809e-12	2.34722e-11	up	Intron (ENST00000643361/ENSG00000285407, intron 2 of 6)	chr1	68679202	68943391	264190	+	ENSG00000285407	ENST00000643361	39430	NA	NA	NA
chr1	68923462	68923853	392	4.72792	1.73819	2.98973	3.00815e-17	1.21178e-16	up	Exon (ENST00000643361/ENSG00000285407, exon 6 of 7)	chr1	68881980	68883459	1480	+	ENSG00000285407	ENST00000645269	41482	NA	NA	NA
chr1	69415607	69415979	373	4.49185	2.54443	1.94743	1.07322e-06	2.34028e-06	up	Distal Intergenic	chr1	69433255	69435409	2155	+	ENSG00000229639	ENST00000448001	-17276	105378788	LINC01758	long intergenic non-protein coding RNA 1758	-	HGNC:HGNC:52547|Ensembl:ENSG00000229639	1p31.1
chr1	69493063	69493306	244	4.04439	0.697484	3.34691	0	0	up	Distal Intergenic	chr1	69551848	69563715	11868	+	ENSG00000287453	ENST00000662276	-58542	NA	NA	NA
chr1	69578634	69578867	234	4.49185	0.131821	4.36003	0	0	up	Intron (ENST00000651989/ENSG00000033122, intron 1 of 26)	chr1	69568450	69875004	306555	+	ENSG00000033122	ENST00000370958	10184	57554	LRRC7	leucine rich repeat containing 7	DENSIN	MIM:614453|HGNC:HGNC:18531|Ensembl:ENSG00000033122	1p31.1			GO:0005654(nucleoplasm)//GO:0005829(cytosol)//GO:0005886(plasma membrane)//GO:0005813(centrosome)	GO:0005515(protein binding)
chr1	69948119	69948444	326	4.83289	2.54443	2.28846	5.25286e-08	1.27712e-07	up	Intron (ENST00000651989/ENSG00000033122, intron 8 of 26)	chr1	69919357	69919657	301	+	ENSG00000229359	ENST00000439639	28762	5301	PIN1P1	peptidylprolyl cis/trans isomerase, NIMA-interacting 1 pseudogene 1	PIN1L	MIM:602051|HGNC:HGNC:8989|Ensembl:ENSG00000229359	1p31.1
chr1	70055697	70056293	597	5.50779	3.30429	2.20351	4.57771e-06	9.38744e-06	up	Intron (ENST00000651989/ENSG00000033122, intron 23 of 26)	chr1	70013982	70031222	17241	-	ENSG00000237919	ENST00000414132	-24475	NA	NA	NA
chr1	70467969	70468229	261	5.18982	2.96693	2.2229	1.20388e-06	2.60873e-06	up	Distal Intergenic	chr1	70445071	70445536	466	+	ENSG00000271992	ENST00000607679	22898	NA	NA	NA
chr1	71137888	71138175	288	4.49185	1.11998	3.37187	2.79994e-43	1.68376e-42	up	Intron (ENST00000455406/ENSG00000229956, intron 2 of 3)	chr1	71093130	71237198	144069	+	ENSG00000229956	ENST00000415780	44758	NA	NA	NA
chr1	71171205	71171679	475	4.61471	3.49663	1.11808	0.0142133	0.0190379	up	Intron (ENST00000455406/ENSG00000229956, intron 2 of 3)	chr1	71202088	71407679	205592	+	ENSG00000229956	ENST00000600103	-30409	NA	NA	NA
chr1	71367512	71367937	426	4.61471	2.54443	2.07028	3.72049e-07	8.44164e-07	up	Promoter (<=1kb)	chr1	71367054	71367303	250	-	ENSG00000226324	ENST00000422522	-209	NA	NA	NA
chr1	72137220	72137475	256	5.06609	1.11998	3.94611	7.74233e-34	4.22757e-33	up	Intron (ENST00000357731/ENSG00000172260, intron 1 of 6)	chr1	71402944	72100930	697987	-	ENSG00000172260	ENST00000306821	-36290	257194	NEGR1	neuronal growth regulator 1	DMML2433|IGLON4|KILON|Ntra	MIM:613173|HGNC:HGNC:17302|Ensembl:ENSG00000172260	1p31.1	hsa04514(Cell adhesion molecules)	GO:0007155(cell adhesion)//GO:0007626(locomotory behavior)//GO:0007631(feeding behavior)//GO:0010976(positive regulation of neuron projection development)//GO:0098609(cell-cell adhesion)	GO:0016020(membrane)//GO:0005886(plasma membrane)//GO:0031225(anchored component of membrane)//GO:0005576(extracellular region)	GO:0005515(protein binding)
chr1	72338811	72339051	241	3.75489	-0.726958	4.48185	0	0	up	Intron (ENST00000653965/ENSG00000286863, intron 1 of 6)	chr1	72301472	72301829	358	+	ENSG00000227207	ENST00000422587	37339	100270887	RPL31P12	ribosomal protein L31 pseudogene 12	RPL31_1_62	HGNC:HGNC:35546|Ensembl:ENSG00000227207	1p31.1
chr1	72542618	72542941	324	3.85798	1.97876	1.87922	2.25263e-11	6.89943e-11	up	Intron (ENST00000653965/ENSG00000286863, intron 3 of 6)	chr1	72533764	72583443	49680	+	ENSG00000286863	ENST00000662505	8854	NA	NA	NA
chr1	72988469	72988776	308	4.61471	-0.726958	5.34167	0	0	up	Distal Intergenic	chr1	72979014	72979314	301	-	ENSG00000280317	ENST00000623251	-9155	NA	NA	NA
chr1	73221396	73221734	339	4.55459	2.18918	2.36541	3.83224e-10	1.09777e-09	up	Distal Intergenic	chr1	73191604	73191855	252	-	ENSG00000251825	ENST00000516016	-29541	106479103	RN7SKP19	RN7SK pseudogene 19	-	HGNC:HGNC:45743|Ensembl:ENSG00000251825	1p31.1
chr1	73344224	73344540	317	4.49185	2.37617	2.11568	4.70341e-08	1.14804e-07	up	Intron (ENST00000658942/ENSG00000233973, intron 2 of 2)	chr1	73307188	73348302	41115	+	ENSG00000233973	ENST00000664468	37036	101927295	LINC01360	long intergenic non-protein coding RNA 1360	-	HGNC:HGNC:50593|Ensembl:ENSG00000233973	1p31.1
chr1	74198244	74198488	245	4.55459	0.131821	4.42277	0	0	up	Promoter (<=1kb)	chr1	74198244	74204467	6224	+	ENSG00000254685	ENST00000529485	0	8790	FPGT	fucose-1-phosphate guanylyltransferase	GFPP	MIM:603609|HGNC:HGNC:3825|Ensembl:ENSG00000254685	1p31.1	hsa00051(Fructose and mannose metabolism)//hsa00520(Amino sugar and nucleotide sugar metabolism)//hsa01100(Metabolic pathways)	GO:0006004(fucose metabolic process)	GO:0005737(cytoplasm)//GO:0005829(cytosol)	GO:0016772(transferase activity, transferring phosphorus-containing groups)//GO:0000166(nucleotide binding)//GO:0016740(transferase activity)//GO:0005525(GTP binding)//GO:0016779(nucleotidyltransferase activity)//GO:0003824(catalytic activity)//GO:0047341(fucose-1-phosphate guanylyltransferase activity)
chr1	74481322	74481562	241	4.12928	-2.5739	6.70318	0	0	up	Intron (ENST00000557284/ENSG00000259030, intron 23 of 26)	chr1	74468513	74469543	1031	+	ENSG00000233894	ENST00000411417	12809	NA	NA	NA
chr1	74733086	74733436	351	4.61471	1.11998	3.49473	1.31754e-39	7.70948e-39	up	Promoter (<=1kb)	chr1	74705490	74733408	27919	-	ENSG00000116791	ENST00000417775	0	1429	CRYZ	crystallin zeta	-	MIM:123691|HGNC:HGNC:2419|Ensembl:ENSG00000116791	1p31.1		GO:0055114(oxidation-reduction process)//GO:0007601(visual perception)//GO:0051289(protein homotetramerization)//GO:0042178(xenobiotic catabolic process)	GO:0005737(cytoplasm)//GO:0005829(cytosol)//GO:0070062(extracellular exosome)	GO:0008270(zinc ion binding)//GO:0016491(oxidoreductase activity)//GO:0003723(RNA binding)//GO:0042802(identical protein binding)//GO:0003730(mRNA 3'-UTR binding)//GO:0070402(NADPH binding)//GO:0003960(NADPH:quinone reductase activity)
chr1	74834425	74834785	361	4.67243	1.73819	2.93424	3.94842e-17	1.58176e-16	up	Distal Intergenic	chr1	74763893	74766678	2786	+	ENSG00000162623	ENST00000467646	70532	127253	TYW3	tRNA-yW synthesizing protein 3 homolog	C1orf171	MIM:611245|HGNC:HGNC:24757|Ensembl:ENSG00000162623	1p31.1		GO:0008033(tRNA processing)//GO:0032259(methylation)//GO:0030488(tRNA methylation)	GO:0005737(cytoplasm)	GO:0016740(transferase activity)//GO:0008168(methyltransferase activity)//GO:0005515(protein binding)//GO:0008175(tRNA methyltransferase activity)
chr1	74861858	74862109	252	4.04439	-0.726958	4.77135	0	0	up	Distal Intergenic	chr1	74763893	74766678	2786	+	ENSG00000162623	ENST00000467646	97965	127253	TYW3	tRNA-yW synthesizing protein 3 homolog	C1orf171	MIM:611245|HGNC:HGNC:24757|Ensembl:ENSG00000162623	1p31.1		GO:0008033(tRNA processing)//GO:0032259(methylation)//GO:0030488(tRNA methylation)	GO:0005737(cytoplasm)	GO:0016740(transferase activity)//GO:0008168(methyltransferase activity)//GO:0005515(protein binding)//GO:0008175(tRNA methyltransferase activity)
chr1	74961306	74961534	229	4.12928	0.131821	3.99746	0	0	up	Promoter (1-2kb)	chr1	74963314	74965118	1805	+	ENSG00000229943	ENST00000438619	-1780	NA	NA	NA
chr1	74997745	74998021	277	4.42626	2.54443	1.88184	1.86609e-06	3.97165e-06	up	Distal Intergenic	chr1	74963314	74965118	1805	+	ENSG00000229943	ENST00000438619	34431	NA	NA	NA
chr1	75048887	75049106	220	4.20945	2.18918	2.02027	6.14449e-09	1.60604e-08	up	Distal Intergenic	chr1	75122518	75123927	1410	-	ENSG00000261213	ENST00000565735	74821	NA	NA	NA
chr1	75119916	75120133	218	3.9542	1.45734	2.49685	1.2364e-34	6.86205e-34	up	Distal Intergenic	chr1	75122518	75123927	1410	-	ENSG00000261213	ENST00000565735	3794	NA	NA	NA
chr1	75402922	75403155	234	4.12928	1.11998	3.0093	3.67568e-79	2.50754e-78	up	Intron (ENST00000370859/ENSG00000137968, intron 2 of 23)	chr1	75521562	75522231	670	+	ENSG00000224493	ENST00000440382	-118407	NA	NA	NA
chr1	75724673	75725025	353	4.97728	1.73819	3.23909	6.42245e-18	2.6741e-17	up	Promoter (<=1kb)	chr1	75724689	75763401	38713	+	ENSG00000117054	ENST00000681837	0	34	ACADM	acyl-CoA dehydrogenase medium chain	ACAD1|MCAD|MCADH	MIM:607008|HGNC:HGNC:89|Ensembl:ENSG00000117054	1p31.1	hsa00071(Fatty acid degradation)//hsa00280(Valine, leucine and isoleucine degradation)//hsa01100(Metabolic pathways)//hsa01212(Fatty acid metabolism)//hsa03320(PPAR signaling pathway)	GO:0055114(oxidation-reduction process)//GO:0006635(fatty acid beta-oxidation)//GO:0001889(liver development)//GO:0005978(glycogen biosynthetic process)//GO:0006082(organic acid metabolic process)//GO:0006111(regulation of gluconeogenesis)//GO:0007507(heart development)//GO:0009409(response to cold)//GO:0009437(carnitine metabolic process)//GO:0009791(post-embryonic development)//GO:0019254(carni…	GO:0005739(mitochondrion)//GO:0005759(mitochondrial matrix)//GO:0005634(nucleus)//GO:0030424(axon)//GO:0031966(mitochondrial membrane)	GO:0050660(flavin adenine dinucleotide binding)//GO:0016627(oxidoreductase activity, acting on the CH-CH group of donors)//GO:0003995(acyl-CoA dehydrogenase activity)//GO:0016491(oxidoreductase activity)//GO:0070991(medium-chain-acyl-CoA dehydrogenase activity)//GO:0042802(identical protein binding)
chr1	75959922	75960379	458	5.47573	3.30429	2.17145	6.01631e-06	1.21565e-05	up	Intron (ENST00000663316/ENSG00000225605, intron 3 of 7)	chr1	75932546	76019348	86803	+	ENSG00000225605	ENST00000654893	27376	NA	NA	NA
chr1	75985400	75985761	362	3.85798	0.131821	3.72616	0	0	up	Intron (ENST00000663316/ENSG00000225605, intron 4 of 7)	chr1	76002998	76019350	16353	+	ENSG00000225605	ENST00000436121	-17237	NA	NA	NA
chr1	76017096	76017375	280	5.30378	3.19918	2.1046	7.79407e-06	1.56097e-05	up	Intron (ENST00000663316/ENSG00000225605, intron 7 of 7)	chr1	76010739	76019350	8612	+	ENSG00000225605	ENST00000668173	6357	NA	NA	NA
chr1	76120999	76121254	256	4.04439	0.697484	3.34691	0	0	up	Intron (ENST00000328299/ENSG00000184005, intron 1 of 4)	chr1	76074746	76634603	559858	+	ENSG00000184005	ENST00000328299	46253	256435	ST6GALNAC3	ST6 N-acetylgalactosaminide alpha-2,6-sialyltransferase 3	PRO7177|SIAT7C|ST6GALNACIII|STY	MIM:610133|HGNC:HGNC:19343|Ensembl:ENSG00000184005	1p31.1	hsa00604(Glycosphingolipid biosynthesis - ganglio series)//hsa01100(Metabolic pathways)	GO:0006486(protein glycosylation)//GO:0097503(sialylation)//GO:0009311(oligosaccharide metabolic process)//GO:0009100(glycoprotein metabolic process)//GO:0001574(ganglioside biosynthetic process)//GO:0006677(glycosylceramide metabolic process)//GO:0006687(glycosphingolipid metabolic process)	GO:0016020(membrane)//GO:0016021(integral component of membrane)//GO:0005654(nucleoplasm)//GO:0005794(Golgi apparatus)//GO:0000139(Golgi membrane)	GO:0008373(sialyltransferase activity)//GO:0016740(transferase activity)//GO:0016757(transferase activity, transferring glycosyl groups)//GO:0005515(protein binding)//GO:0001665(alpha-N-acetylgalactosaminide alpha-2,6-sialyltransferase activity)//GO:0047290((alpha-N-acetylneuraminyl-2,3-beta-galactosyl-1,3)-N-acetyl-galactosaminide 6-alpha-sialyltransferase activity)
chr1	76247288	76247600	313	4.49185	3.08706	1.40479	0.00113043	0.00176238	up	Intron (ENST00000328299/ENSG00000184005, intron 1 of 4)	chr1	76313800	76413003	99204	+	ENSG00000184005	ENST00000621530	-66200	256435	ST6GALNAC3	ST6 N-acetylgalactosaminide alpha-2,6-sialyltransferase 3	PRO7177|SIAT7C|ST6GALNACIII|STY	MIM:610133|HGNC:HGNC:19343|Ensembl:ENSG00000184005	1p31.1	hsa00604(Glycosphingolipid biosynthesis - ganglio series)//hsa01100(Metabolic pathways)	GO:0006486(protein glycosylation)//GO:0097503(sialylation)//GO:0009311(oligosaccharide metabolic process)//GO:0009100(glycoprotein metabolic process)//GO:0001574(ganglioside biosynthetic process)//GO:0006677(glycosylceramide metabolic process)//GO:0006687(glycosphingolipid metabolic process)	GO:0016020(membrane)//GO:0016021(integral component of membrane)//GO:0005654(nucleoplasm)//GO:0005794(Golgi apparatus)//GO:0000139(Golgi membrane)	GO:0008373(sialyltransferase activity)//GO:0016740(transferase activity)//GO:0016757(transferase activity, transferring glycosyl groups)//GO:0005515(protein binding)//GO:0001665(alpha-N-acetylgalactosaminide alpha-2,6-sialyltransferase activity)//GO:0047290((alpha-N-acetylneuraminyl-2,3-beta-galactosyl-1,3)-N-acetyl-galactosaminide 6-alpha-sialyltransferase activity)
chr1	76668967	76669249	283	4.35755	0.131821	4.22573	0	0	up	Distal Intergenic	chr1	76699789	76700538	750	+	ENSG00000226415	ENST00000420977	-30540	NA	NA	NA
chr1	76816064	76816291	228	3.85798	1.97876	1.87922	2.25263e-11	6.89943e-11	up	Distal Intergenic	chr1	76758124	76779267	21144	-	ENSG00000237552	ENST00000427806	-36797	110806286	LINC02567	long intergenic non-protein coding RNA 2567	-	HGNC:HGNC:53609|Ensembl:ENSG00000237552	1p31.1
chr1	76897190	76897536	347	4.83289	3.82571	1.00718	0.0343336	0.0434811	up	Intron (ENST00000318803/ENSG00000117069, intron 2 of 4)	chr1	76867482	76869074	1593	+	ENSG00000117069	ENST00000496845	29708	81849	ST6GALNAC5	ST6 N-acetylgalactosaminide alpha-2,6-sialyltransferase 5	SIAT7-E|SIAT7E|ST6GalNAcV	MIM:610134|HGNC:HGNC:19342|Ensembl:ENSG00000117069	1p31.1	hsa00604(Glycosphingolipid biosynthesis - ganglio series)//hsa01100(Metabolic pathways)	GO:0006486(protein glycosylation)//GO:0097503(sialylation)//GO:0009311(oligosaccharide metabolic process)//GO:0009312(oligosaccharide biosynthetic process)//GO:0001574(ganglioside biosynthetic process)//GO:0006688(glycosphingolipid biosynthetic process)	GO:0016020(membrane)//GO:0016021(integral component of membrane)//GO:0005794(Golgi apparatus)//GO:0000139(Golgi membrane)	GO:0008373(sialyltransferase activity)//GO:0016740(transferase activity)//GO:0016757(transferase activity, transferring glycosyl groups)//GO:0001665(alpha-N-acetylgalactosaminide alpha-2,6-sialyltransferase activity)
chr1	77370974	77371292	319	4.12928	0.697484	3.4318	0	0	up	Promoter (<=1kb)	chr1	77371378	77535885	164508	+	ENSG00000154027	ENST00000530826	-86	26289	AK5	adenylate kinase 5	AK6	MIM:608009|HGNC:HGNC:365|Ensembl:ENSG00000154027	1p31.1	hsa00230(Purine metabolism)//hsa00730(Thiamine metabolism)//hsa01100(Metabolic pathways)//hsa01240(Biosynthesis of cofactors)	GO:0006139(nucleobase-containing compound metabolic process)//GO:0046034(ATP metabolic process)//GO:0016310(phosphorylation)//GO:0046940(nucleoside monophosphate phosphorylation)//GO:0015949(nucleobase-containing small molecule interconversion)//GO:0006163(purine nucleotide metabolic process)//GO:0006165(nucleoside diphosphate phosphorylation)//GO:0009142(nucleoside triphosphate biosynthetic proc…	GO:0005737(cytoplasm)//GO:0005829(cytosol)//GO:0034451(centriolar satellite)	GO:0005524(ATP binding)//GO:0019205(nucleobase-containing compound kinase activity)//GO:0004017(adenylate kinase activity)//GO:0000166(nucleotide binding)//GO:0016301(kinase activity)//GO:0016740(transferase activity)//GO:0004550(nucleoside diphosphate kinase activity)
chr1	77951226	77951596	371	4.49185	-0.726958	5.21881	0	0	up	Promoter (1-2kb)	chr1	77944055	77949267	5213	-	ENSG00000162613	ENST00000488814	-1959	8880	FUBP1	far upstream element binding protein 1	FBP|FUBP|hDH V	MIM:603444|HGNC:HGNC:4004|Ensembl:ENSG00000162613	1p31.1		GO:0006355(regulation of transcription, DNA-templated)//GO:0010468(regulation of gene expression)//GO:0010628(positive regulation of gene expression)	GO:0005634(nucleus)//GO:0005654(nucleoplasm)//GO:0005737(cytoplasm)	GO:0003676(nucleic acid binding)//GO:0003723(RNA binding)//GO:0003677(DNA binding)//GO:0005515(protein binding)//GO:0003729(mRNA binding)//GO:0003697(single-stranded DNA binding)
chr1	77979180	77979419	240	4.49185	1.97876	2.51309	1.32863e-12	4.34171e-12	up	Promoter (<=1kb)	chr1	77979232	78013514	34283	+	ENSG00000162616	ENST00000477671	0	11080	DNAJB4	DnaJ heat shock protein family (Hsp40) member B4	DNAJW|DjB4|HLJ1	MIM:611327|HGNC:HGNC:14886|Ensembl:ENSG00000162616	1p31.1		GO:0006457(protein folding)//GO:0032781(positive regulation of ATPase activity)//GO:0006986(response to unfolded protein)//GO:0051085(chaperone cofactor-dependent protein refolding)//GO:0009408(response to heat)	GO:0005654(nucleoplasm)//GO:0005829(cytosol)//GO:0005886(plasma membrane)//GO:0005737(cytoplasm)//GO:0016020(membrane)	GO:0051082(unfolded protein binding)//GO:0005515(protein binding)//GO:0051087(chaperone binding)//GO:0001671(ATPase activator activity)
chr1	78613374	78613668	295	4.72792	0.131821	4.5961	0	0	up	Distal Intergenic	chr1	78619902	78642369	22468	+	ENSG00000137959	ENST00000679998	-6234	10964	IFI44L	interferon induced protein 44 like	C1orf29|GS3686	MIM:613975|HGNC:HGNC:17817|Ensembl:ENSG00000137959	1p31.1		GO:0051607(defense response to virus)//GO:0006955(immune response)	GO:0005737(cytoplasm)//GO:0005575(cellular_component)	GO:0005525(GTP binding)//GO:0003674(molecular_function)
chr1	78878277	78878740	464	5.14975	2.18918	2.96056	1.46001e-12	4.76579e-12	up	Distal Intergenic	chr1	78889764	78917885	28122	-	ENSG00000162618	ENST00000401034	39145	64123	ADGRL4	adhesion G protein-coupled receptor L4	ELTD1|ETL|KPG_003	MIM:616419|HGNC:HGNC:20822|Ensembl:ENSG00000162618	1p31.1		GO:0007186(G protein-coupled receptor signaling pathway)//GO:0007166(cell surface receptor signaling pathway)//GO:0007165(signal transduction)//GO:0007189(adenylate cyclase-activating G protein-coupled receptor signaling pathway)//GO:0065003(protein-containing complex assembly)	GO:0016021(integral component of membrane)//GO:0016020(membrane)//GO:0005886(plasma membrane)//GO:0031410(cytoplasmic vesicle)//GO:0005887(integral component of plasma membrane)	GO:0004930(G protein-coupled receptor activity)//GO:0004888(transmembrane signaling receptor activity)//GO:0005509(calcium ion binding)
chr1	79692959	79693187	229	4.04439	2.83754	1.20685	0.00188637	0.00285224	up	Distal Intergenic	chr1	79521080	79522203	1124	+	ENSG00000232676	ENST00000425922	171879	343296	ADH5P2	ADH5 pseudogene 2	-	HGNC:HGNC:22976|Ensembl:ENSG00000232676	1p31.1
chr1	79698779	79699126	348	4.2854	2.37617	1.90923	2.68854e-07	6.15324e-07	up	Distal Intergenic	chr1	79521080	79522203	1124	+	ENSG00000232676	ENST00000425922	177699	343296	ADH5P2	ADH5 pseudogene 2	-	HGNC:HGNC:22976|Ensembl:ENSG00000232676	1p31.1
chr1	80051152	80051448	297	4.20945	1.45734	2.75211	2.50097e-27	1.16734e-26	up	Promoter (<=1kb)	chr1	79967733	80051404	83672	-	ENSG00000285409	ENST00000644002	0	NA	NA	NA
chr1	81464627	81464886	260	3.52356	1.11998	2.40358	0	0	up	Intron (ENST00000674378/ENSG00000117114, intron 3 of 5)	chr1	81501794	81503468	1675	+	ENSG00000227288	ENST00000448213	-36908	NA	NA	NA
chr1	81998783	81999001	219	4.72792	1.11998	3.60794	2.47566e-37	1.42012e-36	up	Distal Intergenic	chr1	81988392	81990709	2318	+	ENSG00000117114	ENST00000464551	10391	23266	ADGRL2	adhesion G protein-coupled receptor L2	CIRL2|CL2|LEC1|LPHH1|LPHN2	MIM:607018|HGNC:HGNC:18582|Ensembl:ENSG00000117114	1p31.1		GO:0007186(G protein-coupled receptor signaling pathway)//GO:0007166(cell surface receptor signaling pathway)//GO:0007165(signal transduction)//GO:0007420(brain development)//GO:0007189(adenylate cyclase-activating G protein-coupled receptor signaling pathway)//GO:0009617(response to bacterium)//GO:0050808(synapse organization)//GO:0051965(positive regulation of synapse assembly)	GO:0016021(integral component of membrane)//GO:0016020(membrane)//GO:0005886(plasma membrane)//GO:0030424(axon)//GO:0005887(integral component of plasma membrane)//GO:0043005(neuron projection)//GO:0098978(glutamatergic synapse)//GO:0099055(integral component of postsynaptic membrane)	GO:0004930(G protein-coupled receptor activity)//GO:0030246(carbohydrate binding)//GO:0004888(transmembrane signaling receptor activity)//GO:0016524(latrotoxin receptor activity)
chr1	83716115	83716356	242	3.9542	-2.5739	6.5281	0	0	up	Intron (ENST00000417975/ENSG00000233008, intron 2 of 2)	chr1	83747054	83752515	5462	-	ENSG00000233008	ENST00000662803	36159	101927560	LOC101927560	uncharacterized LOC101927560	-	Ensembl:ENSG00000233008	1p31.1
chr1	84085780	84086255	476	5.14975	2.83754	2.3122	2.91291e-07	6.65397e-07	up	Promoter (<=1kb)	chr1	84085741	84086233	493	+	ENSG00000213540	ENST00000448052	39	NA	NA	NA
chr1	85221905	85222135	231	3.9542	2.54443	1.40977	7.83892e-05	0.000141199	up	Distal Intergenic	chr1	85156889	85201016	44128	-	ENSG00000097096	ENST00000341460	-20889	84144	SYDE2	synapse defective Rho GTPase homolog 2	-	HGNC:HGNC:25841|Ensembl:ENSG00000097096	1p22.3		GO:0007165(signal transduction)//GO:0051056(regulation of small GTPase mediated signal transduction)//GO:0090630(activation of GTPase activity)//GO:0016477(cell migration)	GO:0005829(cytosol)	GO:0005096(GTPase activator activity)
chr1	85259236	85259709	474	5.33985	1.73819	3.60166	3.29806e-19	1.40508e-18	up	Promoter (<=1kb)	chr1	85249953	85259662	9710	-	ENSG00000162642	ENST00000471115	0	148423	C1orf52	chromosome 1 open reading frame 52	gm117	HGNC:HGNC:24871|Ensembl:ENSG00000162642	1p22.3			GO:0005654(nucleoplasm)	GO:0003723(RNA binding)
chr1	85298197	85298692	496	5.84549	2.96693	2.87856	2.1343e-09	5.76611e-09	up	Intron (ENST00000654182/ENSG00000223653, intron 2 of 2)	chr1	85277672	85448124	170453	+	ENSG00000223653	ENST00000426125	20525	NA	NA	NA
chr1	85836805	85837023	219	3.52356	-2.5739	6.09746	0	0	up	Intron (ENST00000370571/ENSG00000171502, intron 43 of 59)	chr1	85883680	85883798	119	-	ENSG00000201620	ENST00000364750	46775	100873289	RNA5SP51	RNA, 5S ribosomal pseudogene 51	RN5S51	HGNC:HGNC:42828|Ensembl:ENSG00000201620	1p22.3
chr1	87244788	87245194	407	4.12928	1.97876	2.15052	1.08384e-11	3.39908e-11	up	Intron (ENST00000640491/ENSG00000284240, intron 3 of 3)	chr1	87221097	87261717	40621	+	ENSG00000284240	ENST00000640794	23691	101927844	LINC02801	long intergenic non-protein coding RNA 2801	-	HGNC:HGNC:54325|Ensembl:ENSG00000284240	1p22.3
chr1	87987900	87988417	518	4.04439	1.97876	2.06563	1.51142e-11	4.68763e-11	up	Intron (ENST00000642677/ENSG00000237505, intron 2 of 6)	chr1	87903830	87993277	89448	-	ENSG00000237505	ENST00000643720	4860	101927891	PKN2-AS1	PKN2 antisense RNA 1	-	HGNC:HGNC:50597|Ensembl:ENSG00000237505	1p22.2
chr1	88482593	88482844	252	3.39232	2.37617	1.01615	0.000174111	0.000300199	up	Intron (ENST00000645056/ENSG00000237505, intron 3 of 5)	chr1	88477828	88478114	287	-	ENSG00000239504	ENST00000475692	-4479	106481082	RN7SL583P	RNA, 7SL, cytoplasmic 583, pseudogene	-	HGNC:HGNC:46599|Ensembl:ENSG00000239504	1p22.2
chr1	88891375	88891750	376	4.72792	1.73819	2.98973	3.00815e-17	1.21178e-16	up	Promoter (<=1kb)	chr1	88852633	88891567	38935	-	ENSG00000137947	ENST00000370500	0	2959	GTF2B	general transcription factor IIB	TF2B|TFIIB	MIM:189963|HGNC:HGNC:4648|Ensembl:ENSG00000137947	1p22.2	hsa03022(Basal transcription factors)//hsa05017(Spinocerebellar ataxia)//hsa05203(Viral carcinogenesis)	GO:0006352(DNA-templated transcription, initiation)//GO:0070897(transcription preinitiation complex assembly)//GO:0016032(viral process)//GO:0006367(transcription initiation from RNA polymerase II promoter)//GO:0016573(histone acetylation)//GO:0051123(RNA polymerase II preinitiation complex assembly)//GO:0006366(transcription by RNA polymerase II)//GO:0042795(snRNA transcription by RNA polymerase…	GO:0005634(nucleus)//GO:0005654(nucleoplasm)//GO:0005694(chromosome)//GO:0016604(nuclear body)//GO:0032993(protein-DNA complex)//GO:0097550(transcription preinitiation complex)//GO:0005669(transcription factor TFIID complex)//GO:0090575(RNA polymerase II transcription regulator complex)	GO:0017025(TBP-class protein binding)//GO:0046872(metal ion binding)//GO:0016740(transferase activity)//GO:0008270(zinc ion binding)//GO:0003677(DNA binding)//GO:0016746(transferase activity, transferring acyl groups)//GO:0005515(protein binding)//GO:0004402(histone acetyltransferase activity)//GO:0008134(transcription factor binding)//GO:0016251(RNA polymerase II general transcription initiation…
chr1	88992582	88993194	613	6.33092	4.72873	1.60219	0.00232393	0.00347759	up	Promoter (<=1kb)	chr1	88935773	88992776	57004	-	ENSG00000137944	ENST00000370491	0	56267	KYAT3	kynurenine aminotransferase 3	CCBL2|KAT3|KATIII	MIM:610656|HGNC:HGNC:33238|Ensembl:ENSG00000137944	1p22.2	hsa00270(Cysteine and methionine metabolism)//hsa00380(Tryptophan metabolism)//hsa00450(Selenocompound metabolism)//hsa01100(Metabolic pathways)//hsa05204(Chemical carcinogenesis)	GO:0006520(cellular amino acid metabolic process)//GO:0009058(biosynthetic process)//GO:0070189(kynurenine metabolic process)//GO:0097052(L-kynurenine metabolic process)//GO:0006103(2-oxoglutarate metabolic process)	GO:0005737(cytoplasm)//GO:0005739(mitochondrion)	GO:0003824(catalytic activity)//GO:0030170(pyridoxal phosphate binding)//GO:0036137(kynurenine aminotransferase activity)//GO:0003723(RNA binding)//GO:0016740(transferase activity)//GO:0016829(lyase activity)//GO:0008483(transaminase activity)//GO:0016212(kynurenine-oxoglutarate transaminase activity)//GO:0047315(kynurenine-glyoxylate transaminase activity)//GO:0047804(cysteine-S-conjugate beta-l…
chr1	89628347	89628600	254	2.90689	0.697484	2.20941	0	0	up	Promoter (1-2kb)	chr1	89629725	89676386	46662	+	ENSG00000230735	ENST00000429074	-1125	NA	NA	NA
chr1	89890675	89890938	264	4.67243	2.96693	1.7055	8.6852e-05	0.000155193	up	Intron (ENST00000370453/ENSG00000271949, intron 3 of 3)	chr1	89846580	89933892	87313	+	ENSG00000171492	ENST00000441269	44095	55144	LRRC8D	leucine rich repeat containing 8 VRAC subunit D	LRRC5	MIM:612890|HGNC:HGNC:16992|Ensembl:ENSG00000171492	1p22.2		GO:0006811(ion transport)//GO:0015698(inorganic anion transport)//GO:0055085(transmembrane transport)//GO:0071470(cellular response to osmotic stress)//GO:0015810(aspartate transmembrane transport)//GO:0015734(taurine transport)//GO:0098656(anion transmembrane transport)	GO:0005737(cytoplasm)//GO:0016020(membrane)//GO:0016021(integral component of membrane)//GO:0005783(endoplasmic reticulum)//GO:0005789(endoplasmic reticulum membrane)//GO:0005886(plasma membrane)//GO:0005887(integral component of plasma membrane)//GO:0034702(ion channel complex)	GO:0005515(protein binding)//GO:0005225(volume-sensitive anion channel activity)
chr1	89984202	89984798	597	5.47573	4.33713	1.1386	0.0243889	0.0315849	up	Distal Intergenic	chr1	89987713	89987944	232	-	ENSG00000252797	ENST00000516988	3146	106479217	RN7SKP272	RN7SK pseudogene 272	-	HGNC:HGNC:45996|Ensembl:ENSG00000252797	1p22.2
chr1	90403436	90403669	234	3.64386	1.45734	2.18651	1.89661e-103	1.34862e-102	up	Promoter (2-3kb)	chr1	90389826	90400981	11156	-	ENSG00000287372	ENST00000661553	-2455	NA	NA	NA
chr1	90768781	90769125	345	5.10852	1.11998	3.98854	1.30587e-33	7.12262e-33	up	Exon (ENST00000671059/ENSG00000233593, exon 3 of 3)	chr1	90782984	90789672	6689	-	ENSG00000233593	ENST00000664159	20547	105378853	LINC02609	long intergenic non-protein coding RNA 2609	-	HGNC:HGNC:27140|Ensembl:ENSG00000233593	1p22.2
chr1	90997736	90997981	246	3.75489	-0.726958	4.48185	0	0	up	Intron (ENST00000370440/ENSG00000122482, intron 1 of 5)	chr1	90972744	90982370	9627	-	ENSG00000122482	ENST00000474405	-15366	84146	ZNF644	zinc finger protein 644	BM-005|MYP21|NatF|ZEP-2	MIM:614159|HGNC:HGNC:29222|Ensembl:ENSG00000122482	1p22.2		GO:0006357(regulation of transcription by RNA polymerase II)	GO:0005634(nucleus)	GO:0046872(metal ion binding)//GO:0003677(DNA binding)//GO:0000981(DNA-binding transcription factor activity, RNA polymerase II-specific)//GO:0000978(RNA polymerase II cis-regulatory region sequence-specific DNA binding)//GO:0001226(RNA polymerase II transcription corepressor binding)
chr1	91253327	91254061	735	5.74147	2.18918	3.55228	2.31329e-15	8.24724e-15	up	Distal Intergenic	chr1	91261625	91261724	100	+	ENSG00000206817	ENST00000384090	-7564	NA	NA	NA
chr1	91477690	91477931	242	3.9542	-0.726958	4.68115	0	0	up	Distal Intergenic	chr1	91500851	91525764	24914	+	ENSG00000097046	ENST00000234626	-22920	8317	CDC7	cell division cycle 7	CDC7L1|HsCDC7|Hsk1|huCDC7	MIM:603311|HGNC:HGNC:1745|Ensembl:ENSG00000097046	1p22.2-p22.1	hsa04110(Cell cycle)	GO:0006468(protein phosphorylation)//GO:0007049(cell cycle)//GO:0016310(phosphorylation)//GO:0051301(cell division)//GO:0018105(peptidyl-serine phosphorylation)//GO:0000082(G1/S transition of mitotic cell cycle)//GO:0000727(double-strand break repair via break-induced replication)//GO:0006260(DNA replication)//GO:0008284(positive regulation of cell population proliferation)//GO:0010571(positive r…	GO:0005634(nucleus)//GO:0005654(nucleoplasm)//GO:0045171(intercellular bridge)//GO:0072686(mitotic spindle)//GO:0005737(cytoplasm)	GO:0005524(ATP binding)//GO:0004672(protein kinase activity)//GO:0046872(metal ion binding)//GO:0000166(nucleotide binding)//GO:0004674(protein serine/threonine kinase activity)//GO:0016301(kinase activity)//GO:0016740(transferase activity)//GO:0005515(protein binding)
chr1	91779454	91779899	446	3.75489	1.45734	2.29754	1.14942e-54	7.35216e-54	up	Intron (ENST00000533089/ENSG00000069702, intron 4 of 19)	chr1	91727777	91766432	38656	-	ENSG00000069702	ENST00000468996	-13022	7049	TGFBR3	transforming growth factor beta receptor 3	BGCAN|betaglycan	MIM:600742|HGNC:HGNC:11774|Ensembl:ENSG00000069702	1p22.1		GO:0007179(transforming growth factor beta receptor signaling pathway)//GO:0060045(positive regulation of cardiac muscle cell proliferation)//GO:0060412(ventricular septum morphogenesis)//GO:0003151(outflow tract morphogenesis)//GO:0050680(negative regulation of epithelial cell proliferation)//GO:0030509(BMP signaling pathway)//GO:0016477(cell migration)//GO:0001525(angiogenesis)//GO:0001570(vasc…	GO:0005615(extracellular space)//GO:0016020(membrane)//GO:0016021(integral component of membrane)//GO:0005886(plasma membrane)//GO:0005576(extracellular region)//GO:0070062(extracellular exosome)//GO:0009986(cell surface)//GO:0009897(external side of plasma membrane)//GO:0043235(receptor complex)//GO:0005887(integral component of plasma membrane)//GO:0034673(inhibin-betaglycan-ActRII complex)//GO…	GO:0005515(protein binding)//GO:0050431(transforming growth factor beta binding)//GO:0005024(transforming growth factor beta-activated receptor activity)//GO:0005114(type II transforming growth factor beta receptor binding)//GO:0005539(glycosaminoglycan binding)//GO:0015026(coreceptor activity)//GO:0046332(SMAD binding)//GO:0030165(PDZ domain binding)//GO:0008201(heparin binding)//GO:0005160(tran…
chr1	91871874	91872134	261	3.9542	2.18918	1.76501	3.68573e-08	9.06329e-08	up	Intron (ENST00000212355/ENSG00000069702, intron 1 of 16)	chr1	91680343	91862046	181704	-	ENSG00000069702	ENST00000533089	-9828	7049	TGFBR3	transforming growth factor beta receptor 3	BGCAN|betaglycan	MIM:600742|HGNC:HGNC:11774|Ensembl:ENSG00000069702	1p22.1		GO:0007179(transforming growth factor beta receptor signaling pathway)//GO:0060045(positive regulation of cardiac muscle cell proliferation)//GO:0060412(ventricular septum morphogenesis)//GO:0003151(outflow tract morphogenesis)//GO:0050680(negative regulation of epithelial cell proliferation)//GO:0030509(BMP signaling pathway)//GO:0016477(cell migration)//GO:0001525(angiogenesis)//GO:0001570(vasc…	GO:0005615(extracellular space)//GO:0016020(membrane)//GO:0016021(integral component of membrane)//GO:0005886(plasma membrane)//GO:0005576(extracellular region)//GO:0070062(extracellular exosome)//GO:0009986(cell surface)//GO:0009897(external side of plasma membrane)//GO:0043235(receptor complex)//GO:0005887(integral component of plasma membrane)//GO:0034673(inhibin-betaglycan-ActRII complex)//GO…	GO:0005515(protein binding)//GO:0050431(transforming growth factor beta binding)//GO:0005024(transforming growth factor beta-activated receptor activity)//GO:0005114(type II transforming growth factor beta receptor binding)//GO:0005539(glycosaminoglycan binding)//GO:0015026(coreceptor activity)//GO:0046332(SMAD binding)//GO:0030165(PDZ domain binding)//GO:0008201(heparin binding)//GO:0005160(tran…
chr1	92430811	92431363	553	5.26679	2.96693	2.29986	6.03678e-07	1.34671e-06	up	Distal Intergenic	chr1	92402389	92402685	297	-	ENSG00000242764	ENST00000470692	-28126	106481146	RN7SL824P	RNA, 7SL, cytoplasmic 824, pseudogene	-	HGNC:HGNC:46840|Ensembl:ENSG00000242764	1p22.1
chr1	92785230	92785619	390	6.07682	2.83754	3.23927	2.15338e-11	6.60974e-11	up	Promoter (<=1kb)	chr1	92508696	92785107	276412	-	ENSG00000067208	ENST00000684568	-123	7813	EVI5	ecotropic viral integration site 5	EVI-5|NB4S	MIM:602942|HGNC:HGNC:3501|Ensembl:ENSG00000067208	1p22.1		GO:0043087(regulation of GTPase activity)//GO:0007049(cell cycle)//GO:0051301(cell division)//GO:0006886(intracellular protein transport)//GO:0090630(activation of GTPase activity)//GO:0043547(positive regulation of GTPase activity)//GO:0042147(retrograde transport, endosome to Golgi)	GO:0005634(nucleus)//GO:0005737(cytoplasm)//GO:0005856(cytoskeleton)//GO:0005829(cytosol)//GO:0005815(microtubule organizing center)//GO:0005819(spindle)	GO:0005096(GTPase activator activity)//GO:0005515(protein binding)//GO:0031267(small GTPase binding)
chr1	92840303	92840570	268	4.35755	-2.5739	6.93145	0	0	up	Promoter (<=1kb)	chr1	92840525	92841921	1397	+	ENSG00000122406	ENST00000644549	0	6125	RPL5	ribosomal protein L5	L5|MSTP030|PPP1R135|uL18	MIM:603634|HGNC:HGNC:10360|Ensembl:ENSG00000122406	1p22.1	hsa03010(Ribosome)//hsa05171(Coronavirus disease - COVID-19)	GO:0006412(translation)//GO:0006364(rRNA processing)//GO:0019083(viral transcription)//GO:0042273(ribosomal large subunit biogenesis)//GO:0006413(translational initiation)//GO:0000184(nuclear-transcribed mRNA catabolic process, nonsense-mediated decay)//GO:0006614(SRP-dependent cotranslational protein targeting to membrane)//GO:0010628(positive regulation of gene expression)//GO:0050821(protein s…	GO:0005840(ribosome)//GO:0005634(nucleus)//GO:0005737(cytoplasm)//GO:0016020(membrane)//GO:0005783(endoplasmic reticulum)//GO:0005730(nucleolus)//GO:0005829(cytosol)//GO:0005925(focal adhesion)//GO:0005654(nucleoplasm)//GO:0070062(extracellular exosome)//GO:0032991(protein-containing complex)//GO:1990904(ribonucleoprotein complex)//GO:0022625(cytosolic large ribosomal subunit)	GO:0003735(structural constituent of ribosome)//GO:0008097(5S rRNA binding)//GO:0003723(RNA binding)//GO:0005515(protein binding)//GO:0019843(rRNA binding)//GO:0003730(mRNA 3'-UTR binding)//GO:0048027(mRNA 5'-UTR binding)//GO:0031625(ubiquitin protein ligase binding)//GO:1990948(ubiquitin ligase inhibitor activity)
chr1	92901514	92901803	290	4.97728	3.66921	1.30807	0.00594891	0.00839875	up	Intron (ENST00000615519/ENSG00000154511, intron 1 of 4)	chr1	92842160	92877150	34991	-	ENSG00000154511	ENST00000613047	-24364	388650	DIPK1A	divergent protein kinase domain 1A	FAM69A	MIM:614542|HGNC:HGNC:32213|Ensembl:ENSG00000154511	1p22.1			GO:0016020(membrane)//GO:0016021(integral component of membrane)//GO:0005783(endoplasmic reticulum)//GO:0005789(endoplasmic reticulum membrane)	GO:0005515(protein binding)
chr1	93170347	93170629	283	3.9542	1.97876	1.97543	1.95806e-11	6.03511e-11	up	Intron (ENST00000370282/ENSG00000117500, intron 1 of 3)	chr1	93154196	93163210	9015	-	ENSG00000117500	ENST00000483033	-7137	50999	TMED5	transmembrane p24 trafficking protein 5	CGI-100|p24g2|p28	MIM:616876|HGNC:HGNC:24251|Ensembl:ENSG00000117500	1p22.1		GO:0015031(protein transport)//GO:0006886(intracellular protein transport)//GO:0006888(endoplasmic reticulum to Golgi vesicle-mediated transport)//GO:0007030(Golgi organization)//GO:0090161(Golgi ribbon formation)	GO:0016020(membrane)//GO:0016021(integral component of membrane)//GO:0005783(endoplasmic reticulum)//GO:0005789(endoplasmic reticulum membrane)//GO:0005794(Golgi apparatus)//GO:0033116(endoplasmic reticulum-Golgi intermediate compartment membrane)//GO:0005793(endoplasmic reticulum-Golgi intermediate compartment)//GO:0030134(COPII-coated ER to Golgi transport vesicle)//GO:0070971(endoplasmic retic…	GO:0005515(protein binding)
chr1	93179932	93180425	494	5.06609	2.83754	2.22855	6.22548e-07	1.38745e-06	up	Promoter (<=1kb)	chr1	93149742	93180413	30672	-	ENSG00000117500	ENST00000370282	0	50999	TMED5	transmembrane p24 trafficking protein 5	CGI-100|p24g2|p28	MIM:616876|HGNC:HGNC:24251|Ensembl:ENSG00000117500	1p22.1		GO:0015031(protein transport)//GO:0006886(intracellular protein transport)//GO:0006888(endoplasmic reticulum to Golgi vesicle-mediated transport)//GO:0007030(Golgi organization)//GO:0090161(Golgi ribbon formation)	GO:0016020(membrane)//GO:0016021(integral component of membrane)//GO:0005783(endoplasmic reticulum)//GO:0005789(endoplasmic reticulum membrane)//GO:0005794(Golgi apparatus)//GO:0033116(endoplasmic reticulum-Golgi intermediate compartment membrane)//GO:0005793(endoplasmic reticulum-Golgi intermediate compartment)//GO:0030134(COPII-coated ER to Golgi transport vesicle)//GO:0070971(endoplasmic retic…	GO:0005515(protein binding)
chr1	93342592	93342861	270	3.75489	-0.726958	4.48185	0	0	up	Promoter (2-3kb)	chr1	93264651	93340472	75822	-	ENSG00000223745	ENST00000447577	-2120	NA	NA	NA
chr1	93501568	93501909	342	4.42626	2.69736	1.7289	1.96794e-05	3.77625e-05	up	Intron (ENST00000271234/ENSG00000137942, intron 2 of 16)	chr1	93488333	93488452	120	-	ENSG00000212601	ENST00000391299	-13116	100873291	RNA5SP53	RNA, 5S ribosomal pseudogene 53	RN5S53	HGNC:HGNC:42830|Ensembl:ENSG00000212601	1p22.1
chr1	93621916	93622153	238	4.42626	0.131821	4.29444	0	0	up	Intron (ENST00000260502/ENSG00000137936, intron 3 of 11)	chr1	93561786	93614097	52312	-	ENSG00000137936	ENST00000370247	-7819	8412	BCAR3	BCAR3 adaptor protein, NSP family member	AND-34|MIG7|NSP2|SH2D3B	MIM:604704|HGNC:HGNC:973|Ensembl:ENSG00000137936	1p22.1		GO:0007165(signal transduction)//GO:0007264(small GTPase mediated signal transduction)//GO:0043547(positive regulation of GTPase activity)//GO:0043410(positive regulation of MAPK cascade)//GO:0008286(insulin receptor signaling pathway)//GO:0045740(positive regulation of DNA replication)//GO:0033138(positive regulation of peptidyl-serine phosphorylation)//GO:0042493(response to drug)//GO:0045742(p…	GO:0005737(cytoplasm)//GO:0016020(membrane)//GO:0005925(focal adhesion)//GO:0030054(cell junction)	GO:0005085(guanyl-nucleotide exchange factor activity)//GO:0005515(protein binding)//GO:0001784(phosphotyrosine residue binding)//GO:0019900(kinase binding)
chr1	93666924	93667143	220	4.42626	3.19918	1.22709	0.00467912	0.00668571	up	Intron (ENST00000260502/ENSG00000137936, intron 2 of 11)	chr1	93561794	93681370	119577	-	ENSG00000137936	ENST00000370243	14227	8412	BCAR3	BCAR3 adaptor protein, NSP family member	AND-34|MIG7|NSP2|SH2D3B	MIM:604704|HGNC:HGNC:973|Ensembl:ENSG00000137936	1p22.1		GO:0007165(signal transduction)//GO:0007264(small GTPase mediated signal transduction)//GO:0043547(positive regulation of GTPase activity)//GO:0043410(positive regulation of MAPK cascade)//GO:0008286(insulin receptor signaling pathway)//GO:0045740(positive regulation of DNA replication)//GO:0033138(positive regulation of peptidyl-serine phosphorylation)//GO:0042493(response to drug)//GO:0045742(p…	GO:0005737(cytoplasm)//GO:0016020(membrane)//GO:0005925(focal adhesion)//GO:0030054(cell junction)	GO:0005085(guanyl-nucleotide exchange factor activity)//GO:0005515(protein binding)//GO:0001784(phosphotyrosine residue binding)//GO:0019900(kinase binding)
chr1	93721598	93721874	277	4.12928	0.697484	3.4318	0	0	up	Intron (ENST00000370244/ENSG00000137936, intron 2 of 13)	chr1	93561741	93681837	120097	-	ENSG00000137936	ENST00000260502	-39761	8412	BCAR3	BCAR3 adaptor protein, NSP family member	AND-34|MIG7|NSP2|SH2D3B	MIM:604704|HGNC:HGNC:973|Ensembl:ENSG00000137936	1p22.1		GO:0007165(signal transduction)//GO:0007264(small GTPase mediated signal transduction)//GO:0043547(positive regulation of GTPase activity)//GO:0043410(positive regulation of MAPK cascade)//GO:0008286(insulin receptor signaling pathway)//GO:0045740(positive regulation of DNA replication)//GO:0033138(positive regulation of peptidyl-serine phosphorylation)//GO:0042493(response to drug)//GO:0045742(p…	GO:0005737(cytoplasm)//GO:0016020(membrane)//GO:0005925(focal adhesion)//GO:0030054(cell junction)	GO:0005085(guanyl-nucleotide exchange factor activity)//GO:0005515(protein binding)//GO:0001784(phosphotyrosine residue binding)//GO:0019900(kinase binding)
chr1	94364504	94364889	386	4.88264	1.97876	2.90388	6.06759e-14	2.06799e-13	up	Intron (ENST00000656153/ENSG00000226835, intron 6 of 6)	chr1	94318479	94324569	6091	-	ENSG00000236098	ENST00000414039	-39935	NA	NA	NA
chr1	94713549	94713822	274	3.64386	0.131821	3.51204	0	0	up	Intron (ENST00000634870/ENSG00000224081, intron 2 of 5)	chr1	94732133	94742495	10363	-	ENSG00000224081	ENST00000424711	28673	101928079	SLC44A3-AS1	SLC44A3 antisense RNA 1	LINC01057|XLOC_000303	HGNC:HGNC:49057|Ensembl:ENSG00000224081	1p21.3
chr1	94874293	94874642	350	4.72792	-2.5739	7.30182	0	0	up	Intron (ENST00000446120/ENSG00000143036, intron 11 of 13)	chr1	94867331	94895052	27722	+	ENSG00000143036	ENST00000532670	6962	126969	SLC44A3	solute carrier family 44 member 3	CTL3	HGNC:HGNC:28689|Ensembl:ENSG00000143036	1p21.3	hsa05231(Choline metabolism in cancer)	GO:0055085(transmembrane transport)//GO:0006656(phosphatidylcholine biosynthetic process)	GO:0016020(membrane)//GO:0016021(integral component of membrane)//GO:0005886(plasma membrane)	GO:0022857(transmembrane transporter activity)//GO:0005515(protein binding)
chr1	94926343	94926798	456	5.06609	3.08706	1.97903	1.53412e-05	2.9911e-05	up	Promoter (<=1kb)	chr1	94896957	94927110	30154	-	ENSG00000117519	ENST00000370206	312	1266	CNN3	calponin 3	-	MIM:602374|HGNC:HGNC:2157|Ensembl:ENSG00000117519	1p21.3		GO:0031032(actomyosin structure organization)//GO:0098609(cell-cell adhesion)//GO:0030855(epithelial cell differentiation)//GO:0032780(negative regulation of ATPase activity)	GO:0005829(cytosol)//GO:0005925(focal adhesion)//GO:0015629(actin cytoskeleton)//GO:0005912(adherens junction)//GO:0014069(postsynaptic density)//GO:0030425(dendrite)//GO:0043025(neuronal cell body)//GO:0043197(dendritic spine)	GO:0005515(protein binding)//GO:0003779(actin binding)//GO:0005516(calmodulin binding)//GO:0098641(cadherin binding involved in cell-cell adhesion)//GO:0008017(microtubule binding)
chr1	94961554	94961782	229	4.20945	3.08706	1.12239	0.00694291	0.0097035	up	Intron (ENST00000659966/ENSG00000235501, intron 2 of 2)	chr1	94931461	94963210	31750	+	ENSG00000235501	ENST00000456582	30093	NA	NA	NA
chr1	95234221	95234492	272	4.20945	1.97876	2.23069	7.41809e-12	2.34722e-11	up	Promoter (<=1kb)	chr1	95234221	95247217	12997	+	ENSG00000122481	ENST00000495272	0	25950	RWDD3	RWD domain containing 3	RSUME	MIM:615875|HGNC:HGNC:21393|Ensembl:ENSG00000122481	1p21.3		GO:0032088(negative regulation of NF-kappaB transcription factor activity)//GO:0033235(positive regulation of protein sumoylation)//GO:1902073(positive regulation of hypoxia-inducible factor-1alpha signaling pathway)	GO:0005634(nucleus)//GO:0005737(cytoplasm)	GO:0005515(protein binding)
chr1	95242151	95242383	233	4.12928	0.697484	3.4318	0	0	up	Intron (ENST00000604534/ENSG00000271092, intron 7 of 7)	chr1	95246058	95247223	1166	+	ENSG00000122481	ENST00000460571	-3675	25950	RWDD3	RWD domain containing 3	RSUME	MIM:615875|HGNC:HGNC:21393|Ensembl:ENSG00000122481	1p21.3		GO:0032088(negative regulation of NF-kappaB transcription factor activity)//GO:0033235(positive regulation of protein sumoylation)//GO:1902073(positive regulation of hypoxia-inducible factor-1alpha signaling pathway)	GO:0005634(nucleus)//GO:0005737(cytoplasm)	GO:0005515(protein binding)
chr1	95318548	95318803	256	3.75489	2.37617	1.37872	1.56349e-05	3.04596e-05	up	Promoter (<=1kb)	chr1	95310928	95318263	7336	-	ENSG00000228504	ENST00000423410	-285	100996630	LINC01760	long intergenic non-protein coding RNA 1760	-	HGNC:HGNC:52549|Ensembl:ENSG00000228504	1p21.3
chr1	95332967	95333202	236	4.55459	2.69736	1.85722	6.92634e-06	1.39649e-05	up	Distal Intergenic	chr1	95310928	95318263	7336	-	ENSG00000228504	ENST00000423410	-14704	100996630	LINC01760	long intergenic non-protein coding RNA 1760	-	HGNC:HGNC:52549|Ensembl:ENSG00000228504	1p21.3
chr1	95391578	95391852	275	3.85798	0.697484	3.1605	0	0	up	Distal Intergenic	chr1	95356229	95381000	24772	-	ENSG00000237954	ENST00000426881	-10578	NA	NA	NA
chr1	95449341	95449747	407	4.93074	2.83754	2.0932	2.05697e-06	4.36085e-06	up	Distal Intergenic	chr1	95474737	95479356	4620	+	ENSG00000233907	ENST00000424943	-24990	440594	LINC01761	long intergenic non-protein coding RNA 1761	-	HGNC:HGNC:52551|Ensembl:ENSG00000233907	1p21.3
chr1	95483518	95483796	279	4.2854	2.37617	1.90923	2.68854e-07	6.15324e-07	up	Distal Intergenic	chr1	95474737	95479356	4620	+	ENSG00000233907	ENST00000424943	8781	440594	LINC01761	long intergenic non-protein coding RNA 1761	-	HGNC:HGNC:52551|Ensembl:ENSG00000233907	1p21.3
chr1	96246319	96246541	223	4.2854	1.45734	2.82806	2.80058e-26	1.27497e-25	up	Distal Intergenic	chr1	96225901	96226060	160	+	ENSG00000200800	ENST00000363930	20418	106480192	RNU1-130P	RNA, U1 small nuclear 130, pseudogene	-	HGNC:HGNC:48472|Ensembl:ENSG00000200800	1p21.3
chr1	96858848	96859150	303	5.02237	2.18918	2.83319	5.20201e-12	1.65676e-11	up	Distal Intergenic	chr1	96806811	96812928	6118	+	ENSG00000117569	ENST00000462433	52037	58155	PTBP2	polypyrimidine tract binding protein 2	PTBLP|brPTB|nPTB	MIM:608449|HGNC:HGNC:17662|Ensembl:ENSG00000117569	1p21.3		GO:0006397(mRNA processing)//GO:0008380(RNA splicing)//GO:0006417(regulation of translation)//GO:0043484(regulation of RNA splicing)//GO:0033119(negative regulation of RNA splicing)//GO:0006376(mRNA splice site selection)//GO:0021510(spinal cord development)//GO:0021549(cerebellum development)//GO:2000177(regulation of neural precursor cell proliferation)	GO:0005634(nucleus)//GO:0005681(spliceosomal complex)//GO:0030426(growth cone)//GO:0043025(neuronal cell body)	GO:0003723(RNA binding)//GO:0003676(nucleic acid binding)//GO:0005515(protein binding)//GO:0003729(mRNA binding)
chr1	96987761	96988071	311	4.20945	2.37617	1.83328	4.99023e-07	1.12241e-06	up	Distal Intergenic	chr1	97095923	97322955	227033	+	ENSG00000232878	ENST00000422980	-107852	100873932	DPYD-AS1	DPYD antisense RNA 1	-	HGNC:HGNC:40195|Ensembl:ENSG00000232878	1p21.3
chr1	97802136	97802447	312	4.61471	3.19918	1.41553	0.00139779	0.00215525	up	Intron (ENST00000370192/ENSG00000188641, intron 3 of 22)	chr1	97796965	97798066	1102	+	ENSG00000235777	ENST00000422259	5171	100873933	DPYD-AS2	DPYD antisense RNA 2	-	HGNC:HGNC:40196|Ensembl:ENSG00000235777	1p21.3
chr1	97845046	97845287	242	4.42626	1.11998	3.30628	4.90043e-46	2.97761e-45	up	Intron (ENST00000370192/ENSG00000188641, intron 2 of 22)	chr1	97855575	97856825	1251	+	ENSG00000270911	ENST00000604863	-10288	100419654	LOC100419654	MIA SH3 domain ER export factor 2 pseudogene	-	Ensembl:ENSG00000270911	1p21.3
chr1	98053704	98053939	236	4.67243	1.45734	3.21508	6.93739e-24	3.04903e-23	up	Promoter (<=1kb)	chr1	98052077	98054592	2516	-	ENSG00000285922	ENST00000648602	653	NA	NA	NA
chr1	99849525	99849921	397	4.61471	1.73819	2.87652	5.06907e-17	2.01334e-16	up	Promoter (<=1kb)	chr1	99850361	99924020	73660	+	ENSG00000162688	ENST00000361915	-440	178	AGL	amylo-alpha-1, 6-glucosidase, 4-alpha-glucanotransferase	GDE	MIM:610860|HGNC:HGNC:321|Ensembl:ENSG00000162688	1p21.2	hsa00500(Starch and sucrose metabolism)//hsa01100(Metabolic pathways)	GO:0005978(glycogen biosynthetic process)//GO:0005980(glycogen catabolic process)//GO:0005975(carbohydrate metabolic process)//GO:0008152(metabolic process)//GO:0043312(neutrophil degranulation)//GO:0005977(glycogen metabolic process)//GO:0007584(response to nutrient)//GO:0009725(response to hormone)//GO:0051384(response to glucocorticoid)	GO:0005737(cytoplasm)//GO:0005576(extracellular region)//GO:0005829(cytosol)//GO:0034774(secretory granule lumen)//GO:1904813(ficolin-1-rich granule lumen)//GO:0043033(isoamylase complex)//GO:0005634(nucleus)//GO:0016234(inclusion body)//GO:0016529(sarcoplasmic reticulum)	GO:0003824(catalytic activity)//GO:0004134(4-alpha-glucanotransferase activity)//GO:0004135(amylo-alpha-1,6-glucosidase activity)//GO:0016740(transferase activity)//GO:0016787(hydrolase activity)//GO:0016757(transferase activity, transferring glycosyl groups)//GO:0016798(hydrolase activity, acting on glycosyl bonds)//GO:0005515(protein binding)//GO:0102500(beta-maltose 4-alpha-glucanotransferase …
chr1	99857076	99857317	242	4.72792	2.96693	1.76099	5.65595e-05	0.000103413	up	Intron (ENST00000361915/ENSG00000162688, intron 2 of 33)	chr1	99861210	99924020	62811	+	ENSG00000162688	ENST00000637337	-3893	178	AGL	amylo-alpha-1, 6-glucosidase, 4-alpha-glucanotransferase	GDE	MIM:610860|HGNC:HGNC:321|Ensembl:ENSG00000162688	1p21.2	hsa00500(Starch and sucrose metabolism)//hsa01100(Metabolic pathways)	GO:0005978(glycogen biosynthetic process)//GO:0005980(glycogen catabolic process)//GO:0005975(carbohydrate metabolic process)//GO:0008152(metabolic process)//GO:0043312(neutrophil degranulation)//GO:0005977(glycogen metabolic process)//GO:0007584(response to nutrient)//GO:0009725(response to hormone)//GO:0051384(response to glucocorticoid)	GO:0005737(cytoplasm)//GO:0005576(extracellular region)//GO:0005829(cytosol)//GO:0034774(secretory granule lumen)//GO:1904813(ficolin-1-rich granule lumen)//GO:0043033(isoamylase complex)//GO:0005634(nucleus)//GO:0016234(inclusion body)//GO:0016529(sarcoplasmic reticulum)	GO:0003824(catalytic activity)//GO:0004134(4-alpha-glucanotransferase activity)//GO:0004135(amylo-alpha-1,6-glucosidase activity)//GO:0016740(transferase activity)//GO:0016787(hydrolase activity)//GO:0016757(transferase activity, transferring glycosyl groups)//GO:0016798(hydrolase activity, acting on glycosyl bonds)//GO:0005515(protein binding)//GO:0102500(beta-maltose 4-alpha-glucanotransferase …
chr1	100028990	100029364	375	4.88264	1.45734	3.4253	1.21246e-23	5.21702e-23	up	3' UTR	chr1	100038095	100083377	45283	+	ENSG00000156875	ENST00000370152	-8731	64645	MFSD14A	major facilitator superfamily domain containing 14A	HIAT1	HGNC:HGNC:23363|Ensembl:ENSG00000156875	1p21.2		GO:0055085(transmembrane transport)	GO:0016021(integral component of membrane)//GO:0016020(membrane)	GO:0022857(transmembrane transporter activity)
chr1	100351299	100351613	315	4.83289	3.49663	1.33626	0.00401982	0.00581832	up	Promoter (<=1kb)	chr1	100351698	100499460	147763	+	ENSG00000079335	ENST00000644676	-85	8556	CDC14A	cell division cycle 14A	DFNB105|DFNB32|DFNB35|cdc14|hCDC14	MIM:603504|HGNC:HGNC:1718|Ensembl:ENSG00000079335	1p21.2	hsa04110(Cell cycle)	GO:0006470(protein dephosphorylation)//GO:0016311(dephosphorylation)//GO:0035335(peptidyl-tyrosine dephosphorylation)//GO:0007605(sensory perception of sound)//GO:0007049(cell cycle)//GO:0051301(cell division)//GO:0000226(microtubule cytoskeleton organization)//GO:0060271(cilium assembly)//GO:0000278(mitotic cell cycle)//GO:0007096(regulation of exit from mitosis)//GO:0032467(positive regulation …	GO:0005654(nucleoplasm)//GO:0005829(cytosol)//GO:0016604(nuclear body)//GO:0032426(stereocilium tip)//GO:0060091(kinocilium)//GO:1902636(kinociliary basal body)//GO:0005634(nucleus)//GO:0005737(cytoplasm)//GO:0005856(cytoskeleton)//GO:0042995(cell projection)//GO:0005815(microtubule organizing center)//GO:0005819(spindle)//GO:0000922(spindle pole)//GO:0005813(centrosome)//GO:0005730(nucleolus)//G…	GO:0016787(hydrolase activity)//GO:0004721(phosphoprotein phosphatase activity)//GO:0004722(protein serine/threonine phosphatase activity)//GO:0004725(protein tyrosine phosphatase activity)//GO:0016791(phosphatase activity)//GO:0008138(protein tyrosine/serine/threonine phosphatase activity)//GO:0005515(protein binding)
chr1	100798262	100798537	276	4.20945	-0.726958	4.93641	0	0	up	Distal Intergenic	chr1	100735175	100739039	3865	+	ENSG00000162692	ENST00000603679	63087	7412	VCAM1	vascular cell adhesion molecule 1	CD106|INCAM-100	MIM:192225|HGNC:HGNC:12663|Ensembl:ENSG00000162692	1p21.2	hsa04064(NF-kappa B signaling pathway)//hsa04514(Cell adhesion molecules)//hsa04668(TNF signaling pathway)//hsa04670(Leukocyte transendothelial migration)//hsa04933(AGE-RAGE signaling pathway in diabetic complications)//hsa05143(African trypanosomiasis)//hsa05144(Malaria)//hsa05418(Fluid shear stress and atherosclerosis)	GO:0007155(cell adhesion)//GO:0098609(cell-cell adhesion)//GO:1904646(cellular response to amyloid-beta)//GO:0055114(oxidation-reduction process)//GO:0050776(regulation of immune response)//GO:0009308(amine metabolic process)//GO:0019221(cytokine-mediated signaling pathway)//GO:0030198(extracellular matrix organization)//GO:0060333(interferon-gamma-mediated signaling pathway)//GO:0007160(cell-mat…	GO:0016021(integral component of membrane)//GO:0016020(membrane)//GO:0005615(extracellular space)//GO:0045177(apical part of cell)//GO:0005783(endoplasmic reticulum)//GO:0005794(Golgi apparatus)//GO:0005769(early endosome)//GO:0009986(cell surface)//GO:0005886(plasma membrane)//GO:0005887(integral component of plasma membrane)//GO:0070062(extracellular exosome)//GO:0009897(external side of plasma…	GO:0005178(integrin binding)//GO:0008131(primary amine oxidase activity)//GO:0050839(cell adhesion molecule binding)
chr1	101312734	101312970	237	3.85798	-2.5739	6.43188	0	0	up	Distal Intergenic	chr1	101323337	101350176	26840	+	ENSG00000231671	ENST00000454466	-10367	104355286	LINC01307	long intergenic non-protein coding RNA 1307	-	HGNC:HGNC:50494|Ensembl:ENSG00000231671	1p21.2
chr1	102110600	102110914	315	4.35755	2.37617	1.98138	1.47712e-07	3.45677e-07	up	Distal Intergenic	chr1	101802560	101996926	194367	-	ENSG00000118733	ENST00000370103	-113674	118427	OLFM3	olfactomedin 3	NOE3|NOELIN3|OPTIMEDIN	MIM:607567|HGNC:HGNC:17990|Ensembl:ENSG00000118733	1p21.1		GO:0042462(eye photoreceptor cell development)	GO:0005576(extracellular region)//GO:0030054(cell junction)//GO:0045202(synapse)//GO:0005615(extracellular space)//GO:0005794(Golgi apparatus)//GO:0032281(AMPA glutamate receptor complex)	GO:0005515(protein binding)
chr1	102515108	102515378	271	4.35755	3.19918	1.15837	0.00710298	0.00990347	up	Distal Intergenic	chr1	102199739	102389630	189892	-	ENSG00000233359	ENST00000447916	-125478	NA	NA	NA
chr1	104048348	104048626	279	5.10852	1.11998	3.98854	1.30587e-33	7.12262e-33	up	Distal Intergenic	chr1	104072983	104126914	53932	+	ENSG00000215869	ENST00000634580	-24357	100129138	LOC100129138	THAP domain containing 3 pseudogene	-	Ensembl:ENSG00000215869	1p21.1
chr1	104518846	104519125	280	4.04439	1.73819	2.30621	2.86656e-17	1.16087e-16	up	Distal Intergenic	chr1	104153306	104153830	525	-	ENSG00000228347	ENST00000432567	-365016	NA	NA	NA
chr1	104533996	104534232	237	4.20945	0.131821	4.07763	0	0	up	Distal Intergenic	chr1	104153306	104153830	525	-	ENSG00000228347	ENST00000432567	-380166	NA	NA	NA
chr1	104897172	104897419	248	4.61471	1.11998	3.49473	1.31754e-39	7.70948e-39	up	Distal Intergenic	chr1	104998406	105032365	33960	-	ENSG00000285981	ENST00000648518	134946	NA	NA	NA
chr1	105273960	105274641	682	5.6865	3.40321	2.28329	2.98771e-06	6.25056e-06	up	Distal Intergenic	chr1	105433994	105434821	828	+	ENSG00000225036	ENST00000454213	-159353	359941	CDK4P1	cyclin dependent kinase 4 pseudogene 1	CDK4PS	HGNC:HGNC:19040|Ensembl:ENSG00000225036	1p21.1
chr1	105275031	105275369	339	4.97728	-2.5739	7.55118	0	0	up	Distal Intergenic	chr1	105433994	105434821	828	+	ENSG00000225036	ENST00000454213	-158625	359941	CDK4P1	cyclin dependent kinase 4 pseudogene 1	CDK4PS	HGNC:HGNC:19040|Ensembl:ENSG00000225036	1p21.1
chr1	105686336	105686821	486	5.02237	2.18918	2.83319	5.20201e-12	1.65676e-11	up	Distal Intergenic	chr1	105698039	105698218	180	+	ENSG00000227850	ENST00000419651	-11218	100873333	SEPTIN2P1	septin 2 pseudogene 1	SEPT2P1	HGNC:HGNC:40017|Ensembl:ENSG00000227850	1p21.1
chr1	106264950	106265174	225	3.75489	0.131821	3.62307	0	0	up	Distal Intergenic	chr1	106080801	106081379	579	-	ENSG00000230932	ENST00000415580	-183571	NA	NA	NA
chr1	106341127	106341530	404	4.61471	1.97876	2.63595	5.4298e-13	1.80288e-12	up	Distal Intergenic	chr1	106544342	106544744	403	-	ENSG00000270342	ENST00000604628	203214	NA	NA	NA
chr1	107864642	107865264	623	5.44294	1.73819	3.70476	1.25148e-19	5.33936e-19	up	Intron (ENST00000370056/ENSG00000134215, intron 2 of 26)	chr1	107897223	107897304	82	+	ENSG00000275455	ENST00000617442	-31959	102465839	MIR7852	microRNA 7852	hsa-mir-7852	HGNC:HGNC:50201|Ensembl:ENSG00000275455|miRBase:MI0025522	1p13.3
chr1	108052689	108052916	228	4.2854	-2.5739	6.8593	0	0	up	Promoter (2-3kb)	chr1	108050421	108074515	24095	+	ENSG00000226822	ENST00000661268	2268	NA	NA	NA
chr1	108431971	108432264	294	4.49185	1.45734	3.03451	1.44686e-24	6.46218e-24	up	Exon (ENST00000419814/ENSG00000224698, exon 2 of 2)	chr1	108383736	108421295	37560	-	ENSG00000238118	ENST00000415059	-10676	100422608	SLC25A24P2	SLC25A24 pseudogene 2	-	HGNC:HGNC:48934|Ensembl:ENSG00000238118	1p13.3
chr1	108640841	108641092	252	3.75489	2.69736	1.05752	0.00271252	0.00401364	up	Intron (ENST00000405454/ENSG00000162636, intron 10 of 10)	chr1	108650224	108651445	1222	-	ENSG00000162639	ENST00000483729	10353	113802	HENMT1	HEN methyltransferase 1	C1orf59|HEN1	MIM:612178|HGNC:HGNC:26400|Ensembl:ENSG00000162639	1p13.3		GO:0001510(RNA methylation)//GO:0032259(methylation)//GO:0031047(gene silencing by RNA)//GO:0034587(piRNA metabolic process)//GO:0030422(production of siRNA involved in RNA interference)	GO:0005737(cytoplasm)//GO:0005634(nucleus)//GO:0043186(P granule)	GO:0008171(O-methyltransferase activity)//GO:0008173(RNA methyltransferase activity)//GO:0003723(RNA binding)//GO:0046872(metal ion binding)//GO:0016740(transferase activity)//GO:0008168(methyltransferase activity)//GO:0005515(protein binding)//GO:0090486(small RNA 2'-O-methyltransferase)
chr1	108693395	108693631	237	4.12928	0.131821	3.99746	0	0	up	Promoter (1-2kb)	chr1	108692341	108701803	9463	+	ENSG00000134186	ENST00000370021	1054	55119	PRPF38B	pre-mRNA processing factor 38B	NET1	HGNC:HGNC:25512|Ensembl:ENSG00000134186	1p13.3	hsa03040(Spliceosome)	GO:0006397(mRNA processing)//GO:0008380(RNA splicing)//GO:0000398(mRNA splicing, via spliceosome)	GO:0005634(nucleus)//GO:0005681(spliceosomal complex)//GO:0071011(precatalytic spliceosome)	GO:0003723(RNA binding)
chr1	108956096	108956402	307	4.2854	2.37617	1.90923	2.68854e-07	6.15324e-07	up	Intron (ENST00000357393/ENSG00000162641, intron 1 of 5)	chr1	108932014	108951926	19913	-	ENSG00000121940	ENST00000675451	-4170	23155	CLCC1	chloride channel CLIC like 1	MCLC|RP32	MIM:617539|HGNC:HGNC:29675|Ensembl:ENSG00000121940	1p13.3		GO:0006811(ion transport)//GO:0006821(chloride transport)//GO:1902476(chloride transmembrane transport)	GO:0005634(nucleus)//GO:0016020(membrane)//GO:0016021(integral component of membrane)//GO:0043231(intracellular membrane-bounded organelle)//GO:0005783(endoplasmic reticulum)//GO:0005789(endoplasmic reticulum membrane)//GO:0005794(Golgi apparatus)//GO:0000139(Golgi membrane)//GO:0031965(nuclear membrane)//GO:0034707(chloride channel complex)//GO:0044233(mitochondria-associated endoplasmic reticul…	GO:0005254(chloride channel activity)//GO:0005515(protein binding)
chr1	109240068	109240306	239	4.12928	1.45734	2.67194	7.9014e-29	3.95629e-28	up	Distal Intergenic	chr1	109236231	109238169	1939	+	ENSG00000031698	ENST00000468588	3837	6301	SARS1	seryl-tRNA synthetase 1	NEDMAS|SARS|SERRS|SERS	MIM:607529|HGNC:HGNC:10537|Ensembl:ENSG00000031698	1p13.3	hsa00970(Aminoacyl-tRNA biosynthesis)	GO:0006418(tRNA aminoacylation for protein translation)//GO:0006434(seryl-tRNA aminoacylation)//GO:0006412(translation)//GO:0000122(negative regulation of transcription by RNA polymerase II)//GO:0016525(negative regulation of angiogenesis)//GO:0097056(selenocysteinyl-tRNA(Sec) biosynthetic process)//GO:0008033(tRNA processing)//GO:0016259(selenocysteine metabolic process)//GO:1904046(negative reg…	GO:0005634(nucleus)//GO:0005737(cytoplasm)//GO:0005829(cytosol)//GO:0070062(extracellular exosome)	GO:0005524(ATP binding)//GO:0004812(aminoacyl-tRNA ligase activity)//GO:0000166(nucleotide binding)//GO:0004828(serine-tRNA ligase activity)//GO:0003677(DNA binding)//GO:0042803(protein homodimerization activity)//GO:0016874(ligase activity)//GO:0005515(protein binding)//GO:0000049(tRNA binding)//GO:0019899(enzyme binding)//GO:0000978(RNA polymerase II cis-regulatory region sequence-specific DNA …
chr1	109338922	109339307	386	5.37504	2.96693	2.40811	2.23257e-07	5.16291e-07	up	Promoter (2-3kb)	chr1	109326806	109336302	9497	-	ENSG00000134243	ENST00000466471	-2620	6272	SORT1	sortilin 1	Gp95|LDLCQ6|NT3|NTR3	MIM:602458|HGNC:HGNC:11186|Ensembl:ENSG00000134243	1p13.3|1p21.3-p13.1	hsa04142(Lysosome)//hsa04722(Neurotrophin signaling pathway)//hsa04979(Cholesterol metabolism)	GO:0051005(negative regulation of lipoprotein lipase activity)//GO:0032868(response to insulin)//GO:0007275(multicellular organism development)//GO:0030154(cell differentiation)//GO:0006897(endocytosis)//GO:0001503(ossification)//GO:0090160(Golgi to lysosome transport)//GO:0016050(vesicle organization)//GO:0006892(post-Golgi vesicle-mediated transport)//GO:0007186(G protein-coupled receptor signa…	GO:0016021(integral component of membrane)//GO:0048471(perinuclear region of cytoplasm)//GO:0005634(nucleus)//GO:0016020(membrane)//GO:0005794(Golgi apparatus)//GO:0005783(endoplasmic reticulum)//GO:0005789(endoplasmic reticulum membrane)//GO:0005829(cytosol)//GO:0005886(plasma membrane)//GO:0005768(endosome)//GO:0005765(lysosomal membrane)//GO:0031965(nuclear membrane)//GO:0010008(endosome membr…	GO:0005515(protein binding)//GO:0019899(enzyme binding)//GO:0048406(nerve growth factor binding)//GO:1905394(retromer complex binding)//GO:0010465(nerve growth factor receptor activity)//GO:0030379(neurotensin receptor activity, non-G protein-coupled)
chr1	109471638	109471990	353	4.55459	1.45734	3.09725	2.89283e-24	1.28644e-23	up	Intron (ENST00000369872/ENSG00000143028, intron 2 of 5)	chr1	109475242	109476843	1602	+	ENSG00000143028	ENST00000475497	-3252	284612	SYPL2	synaptophysin like 2	MG29	HGNC:HGNC:27638|Ensembl:ENSG00000143028	1p13.3		GO:0021762(substantia nigra development)//GO:0006874(cellular calcium ion homeostasis)//GO:0007507(heart development)//GO:0033292(T-tubule organization)	GO:0016020(membrane)//GO:0008021(synaptic vesicle)//GO:0016021(integral component of membrane)//GO:0030672(synaptic vesicle membrane)	GO:0017075(syntaxin-1 binding)
chr1	109656057	109656574	518	5.50779	3.82571	1.68209	0.000679494	0.00109057	up	Promoter (<=1kb)	chr1	109656099	109661700	5602	+	ENSG00000168765	ENST00000369836	0	2948	GSTM4	glutathione S-transferase mu 4	GSTM4-4|GTM4	MIM:138333|HGNC:HGNC:4636|Ensembl:ENSG00000168765	1p13.3	hsa00480(Glutathione metabolism)//hsa00980(Metabolism of xenobiotics by cytochrome P450)//hsa00982(Drug metabolism - cytochrome P450)//hsa00983(Drug metabolism - other enzymes)//hsa01100(Metabolic pathways)//hsa01524(Platinum drug resistance)//hsa05200(Pathways in cancer)//hsa05204(Chemical carcinogenesis)//hsa05225(Hepatocellular carcinoma)//hsa05418(Fluid shear stress and atherosclerosis)	GO:0006629(lipid metabolic process)//GO:0006749(glutathione metabolic process)//GO:0018916(nitrobenzene metabolic process)//GO:0042178(xenobiotic catabolic process)//GO:1901687(glutathione derivative biosynthetic process)//GO:0042759(long-chain fatty acid biosynthetic process)	GO:0005737(cytoplasm)//GO:0005829(cytosol)//GO:0045171(intercellular bridge)	GO:0005515(protein binding)//GO:0004364(glutathione transferase activity)//GO:0016740(transferase activity)//GO:0016829(lyase activity)//GO:0042803(protein homodimerization activity)//GO:0019899(enzyme binding)//GO:0004464(leukotriene-C4 synthase activity)//GO:0043295(glutathione binding)
chr1	109657628	109658130	503	5.22882	3.30429	1.92453	4.51762e-05	8.35295e-05	up	Promoter (<=1kb)	chr1	109658274	109661338	3065	+	ENSG00000168765	ENST00000493171	-144	2948	GSTM4	glutathione S-transferase mu 4	GSTM4-4|GTM4	MIM:138333|HGNC:HGNC:4636|Ensembl:ENSG00000168765	1p13.3	hsa00480(Glutathione metabolism)//hsa00980(Metabolism of xenobiotics by cytochrome P450)//hsa00982(Drug metabolism - cytochrome P450)//hsa00983(Drug metabolism - other enzymes)//hsa01100(Metabolic pathways)//hsa01524(Platinum drug resistance)//hsa05200(Pathways in cancer)//hsa05204(Chemical carcinogenesis)//hsa05225(Hepatocellular carcinoma)//hsa05418(Fluid shear stress and atherosclerosis)	GO:0006629(lipid metabolic process)//GO:0006749(glutathione metabolic process)//GO:0018916(nitrobenzene metabolic process)//GO:0042178(xenobiotic catabolic process)//GO:1901687(glutathione derivative biosynthetic process)//GO:0042759(long-chain fatty acid biosynthetic process)	GO:0005737(cytoplasm)//GO:0005829(cytosol)//GO:0045171(intercellular bridge)	GO:0005515(protein binding)//GO:0004364(glutathione transferase activity)//GO:0016740(transferase activity)//GO:0016829(lyase activity)//GO:0042803(protein homodimerization activity)//GO:0019899(enzyme binding)//GO:0004464(leukotriene-C4 synthase activity)//GO:0043295(glutathione binding)
chr1	109666433	109666715	283	4.61471	1.73819	2.87652	5.06907e-17	2.01334e-16	up	Promoter (1-2kb)	chr1	109668022	109683997	15976	+	ENSG00000213366	ENST00000442650	-1307	2946	GSTM2	glutathione S-transferase mu 2	GST4|GSTM|GSTM2-2|GTHMUS	MIM:138380|HGNC:HGNC:4634|Ensembl:ENSG00000213366	1p13.3	hsa00480(Glutathione metabolism)//hsa00980(Metabolism of xenobiotics by cytochrome P450)//hsa00982(Drug metabolism - cytochrome P450)//hsa00983(Drug metabolism - other enzymes)//hsa01100(Metabolic pathways)//hsa01524(Platinum drug resistance)//hsa05200(Pathways in cancer)//hsa05204(Chemical carcinogenesis)//hsa05225(Hepatocellular carcinoma)//hsa05418(Fluid shear stress and atherosclerosis)	GO:0006749(glutathione metabolic process)//GO:0010880(regulation of release of sequestered calcium ion into cytosol by sarcoplasmic reticulum)//GO:0010881(regulation of cardiac muscle contraction by regulation of the release of sequestered calcium ion)//GO:0098869(cellular oxidant detoxification)//GO:1901687(glutathione derivative biosynthetic process)//GO:0060315(negative regulation of ryanodine…	GO:0005829(cytosol)//GO:0045171(intercellular bridge)//GO:0005737(cytoplasm)//GO:0070062(extracellular exosome)//GO:0016529(sarcoplasmic reticulum)	GO:0005515(protein binding)//GO:0004364(glutathione transferase activity)//GO:0016740(transferase activity)//GO:0042803(protein homodimerization activity)//GO:0005102(signaling receptor binding)//GO:0019899(enzyme binding)//GO:0004602(glutathione peroxidase activity)//GO:0005504(fatty acid binding)//GO:0043295(glutathione binding)
chr1	109845596	109845978	383	4.67243	3.08706	1.58537	0.00031905	0.00053343	up	Intron (ENST00000453347/ENSG00000228420, intron 3 of 3)	chr1	109828355	109871436	43082	+	ENSG00000228420	ENST00000453347	17241	NA	NA	NA
chr1	110031099	110031391	293	4.61471	2.96693	1.64778	0.000134646	0.00023561	up	Promoter (<=1kb)	chr1	110031577	110054639	23063	+	ENSG00000143093	ENST00000369796	-186	85369	STRIP1	striatin interacting protein 1	FAM40A|FAR11A	MIM:617918|HGNC:HGNC:25916|Ensembl:ENSG00000143093	1p13.3		GO:0007010(cytoskeleton organization)//GO:0022604(regulation of cell morphogenesis)//GO:0030866(cortical actin cytoskeleton organization)	GO:0005634(nucleus)//GO:0005737(cytoplasm)//GO:0005829(cytosol)//GO:0070062(extracellular exosome)	GO:0005515(protein binding)//GO:0003674(molecular_function)//GO:0019901(protein kinase binding)//GO:0031267(small GTPase binding)
chr1	110081596	110081870	275	3.85798	1.97876	1.87922	2.25263e-11	6.89943e-11	up	Promoter (<=1kb)	chr1	110082688	110109719	27032	+	ENSG00000258673	ENST00000554808	-818	104355139	LINC01397	long intergenic non-protein coding RNA 1397	-	HGNC:HGNC:50677|Ensembl:ENSG00000258673	1p13.3
chr1	110114007	110114565	559	5.94251	2.69736	3.24515	8.67658e-12	2.72974e-11	up	Promoter (1-2kb)	chr1	110112443	110113947	1505	+	ENSG00000186150	ENST00000334179	1564	164153	UBL4B	ubiquitin like 4B	-	MIM:611127|HGNC:HGNC:32309|Ensembl:ENSG00000186150	1p13.3		GO:1903955(positive regulation of protein targeting to mitochondrion)	GO:0005737(cytoplasm)	GO:0005515(protein binding)
chr1	110155133	110155417	285	4.2854	1.97876	2.30664	4.92871e-12	1.57259e-11	up	Intron (ENST00000331565/ENSG00000197106, intron 1 of 11)	chr1	110150494	110202202	51709	+	ENSG00000197106	ENST00000331565	4639	388662	SLC6A17	solute carrier family 6 member 17	MRT48|NTT4	MIM:610299|HGNC:HGNC:31399|Ensembl:ENSG00000197106	1p13.3		GO:0006836(neurotransmitter transport)//GO:0035725(sodium ion transmembrane transport)//GO:0007420(brain development)//GO:0150104(transport across blood-brain barrier)//GO:0015804(neutral amino acid transport)//GO:0015824(proline transport)//GO:0015816(glycine transport)//GO:0015820(leucine transport)//GO:0032328(alanine transport)	GO:0016021(integral component of membrane)//GO:0005887(integral component of plasma membrane)//GO:0016020(membrane)//GO:0031410(cytoplasmic vesicle)//GO:0030054(cell junction)//GO:0042995(cell projection)//GO:0045202(synapse)//GO:0008021(synaptic vesicle)//GO:0030672(synaptic vesicle membrane)//GO:0098793(presynapse)//GO:0098794(postsynapse)//GO:0030285(integral component of synaptic vesicle memb…	GO:0015293(symporter activity)//GO:0005515(protein binding)
chr1	110277123	110277346	224	3.9542	-2.5739	6.5281	0	0	up	Intron (ENST00000412512/ENSG00000116396, intron 1 of 2)	chr1	110272484	110272607	124	+	ENSG00000200536	ENST00000363666	4639	NA	NA	NA
chr1	110390212	110390506	295	4.61471	2.54443	2.07028	3.72049e-07	8.44164e-07	up	Promoter (<=1kb)	chr1	110378944	110391022	12079	-	ENSG00000168679	ENST00000497687	516	9122	SLC16A4	solute carrier family 16 member 4	MCT4|MCT5	MIM:603878|HGNC:HGNC:10925|Ensembl:ENSG00000168679	1p13.3		GO:0055085(transmembrane transport)//GO:0015718(monocarboxylic acid transport)	GO:0016020(membrane)//GO:0016021(integral component of membrane)//GO:0005886(plasma membrane)//GO:0005887(integral component of plasma membrane)	GO:0022857(transmembrane transporter activity)//GO:0015293(symporter activity)//GO:0008028(monocarboxylic acid transmembrane transporter activity)//GO:0005515(protein binding)
chr1	110489811	110490303	493	5.30378	3.19918	2.1046	7.79407e-06	1.56097e-05	up	Promoter (<=1kb)	chr1	110487680	110490258	2579	-	ENSG00000235407	ENST00000457402	0	440602	CYMP-AS1	CYMP antisense RNA 1	-	HGNC:HGNC:52509|Ensembl:ENSG00000235407	1p13.3
chr1	110735476	110735798	323	4.20945	1.73819	2.47127	7.59115e-17	2.95082e-16	up	Distal Intergenic	chr1	110764408	110764506	99	-	ENSG00000199710	ENST00000362840	28708	NA	NA	NA
chr1	110933977	110934194	218	4.2854	1.45734	2.82806	2.80058e-26	1.27497e-25	up	Distal Intergenic	chr1	110936369	110942353	5985	-	ENSG00000261654	ENST00000562952	8159	NA	NA	NA
chr1	110963514	110964066	553	5.50779	4.03612	1.47167	0.00324939	0.00476253	up	Promoter (<=1kb)	chr1	110947190	110963922	16733	-	ENSG00000121931	ENST00000369763	0	55791	LRIF1	ligand dependent nuclear receptor interacting factor 1	C1orf103|HBiX1|RIF1	MIM:615354|HGNC:HGNC:30299|Ensembl:ENSG00000121931	1p13.3		GO:0006355(regulation of transcription, DNA-templated)//GO:0009048(dosage compensation by inactivation of X chromosome)	GO:0005634(nucleus)//GO:0005654(nucleoplasm)//GO:0005694(chromosome)//GO:0034451(centriolar satellite)//GO:0016363(nuclear matrix)//GO:0000781(chromosome, telomeric region)//GO:0001740(Barr body)	GO:0042974(retinoic acid receptor binding)//GO:0005515(protein binding)
chr1	111898783	111899011	229	4.42626	2.83754	1.58872	0.000123396	0.000216511	up	Intron (ENST00000369697/ENSG00000171385, intron 1 of 5)	chr1	111909336	111910161	826	+	ENSG00000237556	ENST00000441125	-10325	100873995	KCND3-AS1	KCND3 antisense RNA 1	-	HGNC:HGNC:40317|Ensembl:ENSG00000237556	1p13.2
chr1	112260479	112260791	313	4.78136	2.96693	1.81443	3.71688e-05	6.94539e-05	up	Intron (ENST00000427290/ENSG00000231246, intron 1 of 1)	chr1	112234567	112360506	125940	-	ENSG00000231246	ENST00000654472	99715	105378909	LINC02884	long intergenic non-protein coding RNA 2884	-	HGNC:HGNC:54808|Ensembl:ENSG00000231246	1p13.2
chr1	112497110	112497349	240	4.12928	1.11998	3.0093	3.67568e-79	2.50754e-78	up	Intron (ENST00000256640/ENSG00000134245, intron 1 of 4)	chr1	112508965	112530165	21201	+	ENSG00000134245	ENST00000369684	-11616	7482	WNT2B	Wnt family member 2B	WNT13	MIM:601968|HGNC:HGNC:12781|Ensembl:ENSG00000134245	1p13.2	hsa04150(mTOR signaling pathway)//hsa04310(Wnt signaling pathway)//hsa04390(Hippo signaling pathway)//hsa04550(Signaling pathways regulating pluripotency of stem cells)//hsa04916(Melanogenesis)//hsa04934(Cushing syndrome)//hsa05010(Alzheimer disease)//hsa05022(Pathways of neurodegeneration - multiple diseases)//hsa05165(Human papillomavirus infection)//hsa05200(Pathways in cancer)//hsa05205(Prote…	GO:0007275(multicellular organism development)//GO:0016055(Wnt signaling pathway)//GO:0008584(male gonad development)//GO:0030182(neuron differentiation)//GO:0060070(canonical Wnt signaling pathway)//GO:0002062(chondrocyte differentiation)//GO:0045165(cell fate commitment)//GO:0071425(hematopoietic stem cell proliferation)//GO:0061072(iris morphogenesis)//GO:0061303(cornea development in camera-t…	GO:0005576(extracellular region)//GO:0043231(intracellular membrane-bounded organelle)//GO:0005615(extracellular space)//GO:0062023(collagen-containing extracellular matrix)	GO:0005102(signaling receptor binding)//GO:0005125(cytokine activity)//GO:0005109(frizzled binding)
chr1	112626690	112626932	243	3.52356	2.18918	1.33438	3.45842e-07	7.88553e-07	up	Promoter (<=1kb)	chr1	112625906	112626224	319	-	ENSG00000235299	ENST00000414323	-466	359752	MRPL53P1	mitochondrial ribosomal protein L53 pseudogene 1	-	HGNC:HGNC:29725|Ensembl:ENSG00000235299	1p13.2
chr1	112787653	112788058	406	4.97728	2.18918	2.7881	8.07469e-12	2.542e-11	up	Distal Intergenic	chr1	112820178	112826268	6091	-	ENSG00000215866	ENST00000667852	38210	100996702	LINC01356	long intergenic non-protein coding RNA 1356	-	HGNC:HGNC:50587|Ensembl:ENSG00000215866	1p13.2
chr1	112853274	112853625	352	4.20945	2.18918	2.02027	6.14449e-09	1.60604e-08	up	Promoter (2-3kb)	chr1	112820174	112850643	30470	-	ENSG00000215866	ENST00000401018	-2631	100996702	LINC01356	long intergenic non-protein coding RNA 1356	-	HGNC:HGNC:50587|Ensembl:ENSG00000215866	1p13.2
chr1	112895209	112895670	462	5.06609	3.40321	1.66288	0.000398243	0.000659789	up	Distal Intergenic	chr1	112890767	112890922	156	-	ENSG00000228040	ENST00000416137	-4287	NA	NA	NA
chr1	112901343	112901594	252	4.55459	1.11998	3.4346	3.30604e-41	1.95528e-40	up	Distal Intergenic	chr1	112890767	112890922	156	-	ENSG00000228040	ENST00000416137	-10421	NA	NA	NA
chr1	113036503	113036880	378	6.09803	3.08706	3.01097	8.86403e-10	2.47479e-09	up	Promoter (2-3kb)	chr1	113033673	113047055	13383	+	ENSG00000226419	ENST00000451149	2830	100506392	SLC16A1-AS1	SLC16A1 antisense RNA 1	-	HGNC:HGNC:49445|Ensembl:ENSG00000226419	1p13.2
chr1	113165355	113165614	260	4.78136	1.11998	3.66138	1.64092e-36	9.37303e-36	up	Distal Intergenic	chr1	113168994	113169403	410	+	ENSG00000233839	ENST00000457967	-3380	85487	RPS19P2	ribosomal protein S19 pseudogene 2	RPS19_1_86	HGNC:HGNC:17047|Ensembl:ENSG00000233839	1p13.2
chr1	113170929	113171264	336	5.10852	3.08706	2.02146	1.0814e-05	2.14285e-05	up	Promoter (1-2kb)	chr1	113168994	113169403	410	+	ENSG00000233839	ENST00000457967	1935	85487	RPS19P2	ribosomal protein S19 pseudogene 2	RPS19_1_86	HGNC:HGNC:17047|Ensembl:ENSG00000233839	1p13.2
chr1	113389703	113390155	453	5.50779	3.89881	1.60898	0.00120187	0.00186544	up	Promoter (<=1kb)	chr1	113390515	113685923	295409	+	ENSG00000081026	ENST00000307546	-360	260425	MAGI3	membrane associated guanylate kinase, WW and PDZ domain containing 3	MAGI-3|dJ730K3.2	MIM:615943|HGNC:HGNC:29647|Ensembl:ENSG00000081026	1p13.2	hsa04015(Rap1 signaling pathway)	GO:0007165(signal transduction)//GO:0046328(regulation of JNK cascade)//GO:0006915(apoptotic process)//GO:0016032(viral process)//GO:0046037(GMP metabolic process)//GO:0046710(GDP metabolic process)//GO:0035556(intracellular signal transduction)	GO:0005911(cell-cell junction)//GO:0005634(nucleus)//GO:0016020(membrane)//GO:0005886(plasma membrane)//GO:0030054(cell junction)//GO:0005737(cytoplasm)//GO:0005923(bicellular tight junction)	GO:0005515(protein binding)//GO:0060090(molecular adaptor activity)//GO:0000166(nucleotide binding)//GO:0005524(ATP binding)//GO:0004385(guanylate kinase activity)
chr1	113488669	113489137	469	5.22882	3.82571	1.40311	0.00402163	0.00581867	up	Intron (ENST00000307546/ENSG00000081026, intron 1 of 20)	chr1	113449700	113450728	1029	+	ENSG00000232499	ENST00000424736	38969	100421402	LOC100421402	heterogeneous nuclear ribonucleoprotein A1 pseudogene	-	Ensembl:ENSG00000232499	1p13.2
chr1	113542092	113542337	246	3.9542	2.37617	1.57803	3.64668e-06	7.51143e-06	up	Intron (ENST00000307546/ENSG00000081026, intron 1 of 20)	chr1	113576757	113576899	143	-	ENSG00000238256	ENST00000448677	34562	100873269	MTND5P20	MT-ND5 pseudogene 20	-	HGNC:HGNC:42300|Ensembl:ENSG00000238256	1p13.2
chr1	113904639	113905182	544	5.71425	2.54443	3.16982	6.73021e-12	2.13638e-11	up	Promoter (<=1kb)	chr1	113894194	113904799	10606	-	ENSG00000134262	ENST00000369569	0	10717	AP4B1	adaptor related protein complex 4 subunit beta 1	BETA-4|CPSQ5|SPG47	MIM:607245|HGNC:HGNC:572|Ensembl:ENSG00000134262	1p13.2	hsa04142(Lysosome)	GO:0006886(intracellular protein transport)//GO:0016192(vesicle-mediated transport)//GO:0015031(protein transport)//GO:0006605(protein targeting)//GO:0008104(protein localization)	GO:0030117(membrane coat)//GO:0030131(clathrin adaptor complex)//GO:0016020(membrane)//GO:0005794(Golgi apparatus)//GO:0005829(cytosol)//GO:0005802(trans-Golgi network)//GO:0019898(extrinsic component of membrane)//GO:0030124(AP-4 adaptor complex)//GO:0031904(endosome lumen)//GO:0032588(trans-Golgi network membrane)	GO:0030276(clathrin binding)//GO:0005515(protein binding)
chr1	114117202	114117438	237	4.97728	1.97876	2.99852	2.6111e-14	8.92896e-14	up	Intron (ENST00000610121/ENSG00000134207, intron 3 of 6)	chr1	114089292	114152440	63149	-	ENSG00000134207	ENST00000607941	35002	148281	SYT6	synaptotagmin 6	sytVI	MIM:607718|HGNC:HGNC:18638|Ensembl:ENSG00000134207	1p13.2		GO:0007340(acrosome reaction)//GO:0016192(vesicle-mediated transport)//GO:0014059(regulation of dopamine secretion)//GO:0017156(calcium-ion regulated exocytosis)//GO:0017158(regulation of calcium ion-dependent exocytosis)//GO:0071277(cellular response to calcium ion)//GO:0060478(acrosomal vesicle exocytosis)//GO:0099525(presynaptic dense core vesicle exocytosis)	GO:0016021(integral component of membrane)//GO:0016020(membrane)//GO:0005737(cytoplasm)//GO:0005886(plasma membrane)//GO:0005829(cytosol)//GO:0031410(cytoplasmic vesicle)//GO:0030054(cell junction)//GO:0045202(synapse)//GO:0030672(synaptic vesicle membrane)//GO:0019898(extrinsic component of membrane)//GO:0070382(exocytic vesicle)//GO:0097038(perinuclear endoplasmic reticulum)//GO:0098978(glutama…	GO:0046872(metal ion binding)//GO:0005515(protein binding)//GO:0005509(calcium ion binding)//GO:0019905(syntaxin binding)//GO:0042803(protein homodimerization activity)//GO:0000149(SNARE binding)//GO:0001786(phosphatidylserine binding)//GO:0030276(clathrin binding)
chr1	114364952	114365270	319	4.49185	2.18918	2.30267	6.5174e-10	1.82751e-09	up	Distal Intergenic	chr1	114353986	114355178	1193	+	ENSG00000271419	ENST00000604963	10966	100421116	LOC100421116	trafficking kinesin protein 2 pseudogene	-	Ensembl:ENSG00000271419	1p13.2
chr1	114669970	114670622	653	5.76818	4.39137	1.37682	0.00721679	0.010056	up	Promoter (<=1kb)	chr1	114582848	114670111	87264	-	ENSG00000175984	ENST00000393276	0	163259	DENND2C	DENN domain containing 2C	dJ1156J9.1	HGNC:HGNC:24748|Ensembl:ENSG00000175984	1p13.2		GO:0050790(regulation of catalytic activity)	GO:0005654(nucleoplasm)	GO:0005085(guanyl-nucleotide exchange factor activity)
chr1	114699604	114699826	223	3.39232	-2.5739	5.96622	0	0	up	Promoter (1-2kb)	chr1	114697627	114697924	298	-	ENSG00000242769	ENST00000484057	-1680	106481041	RN7SL432P	RNA, 7SL, cytoplasmic 432, pseudogene	-	HGNC:HGNC:46448|Ensembl:ENSG00000242769	1p13.2
chr1	114970800	114971133	334	4.20945	3.08706	1.12239	0.00694291	0.0097035	up	Intron (ENST00000369522/ENSG00000198765, intron 27 of 31)	chr1	114977557	114995354	17798	+	ENSG00000198765	ENST00000477590	-6424	6847	SYCP1	synaptonemal complex protein 1	CT8|HOM-TES-14|SCP-1|SCP1	MIM:602162|HGNC:HGNC:11487|Ensembl:ENSG00000198765	1p13.2		GO:0007130(synaptonemal complex assembly)//GO:0007049(cell cycle)//GO:0051301(cell division)//GO:0000711(meiotic DNA repair synthesis)//GO:0007129(homologous chromosome pairing at meiosis)//GO:0007131(reciprocal meiotic recombination)//GO:0007283(spermatogenesis)//GO:0032880(regulation of protein localization)//GO:0035092(sperm chromatin condensation)//GO:0051026(chiasma assembly)//GO:0051878(lat…	GO:0000795(synaptonemal complex)//GO:0005634(nucleus)//GO:0005694(chromosome)//GO:0000794(condensed nuclear chromosome)//GO:0000801(central element)//GO:0000802(transverse filament)//GO:0001673(male germ cell nucleus)//GO:0000775(chromosome, centromeric region)	GO:0003677(DNA binding)//GO:0003690(double-stranded DNA binding)
chr1	115193516	115193757	242	4.20945	1.73819	2.47127	7.59115e-17	2.95082e-16	up	Distal Intergenic	chr1	115283034	115368072	85039	+	ENSG00000228035	ENST00000425449	-89277	112840934	NGF-AS1	NGF antisense RNA 1	-	HGNC:HGNC:53922|Ensembl:ENSG00000228035	1p13.2
chr1	116333432	116333906	475	4.35755	2.83754	1.52001	0.000206364	0.000353615	up	Distal Intergenic	chr1	116289237	116297621	8385	-	ENSG00000287217	ENST00000660713	-35811	NA	NA	NA
chr1	116343232	116343471	240	4.20945	2.54443	1.66503	1.09422e-05	2.16392e-05	up	Distal Intergenic	chr1	116372668	116388155	15488	+	ENSG00000163399	ENST00000418797	-29197	476	ATP1A1	ATPase Na+/K+ transporting subunit alpha 1	CMT2DD|HOMGSMR2	MIM:182310|HGNC:HGNC:799|Ensembl:ENSG00000163399	1p13.1	hsa04022(cGMP-PKG signaling pathway)//hsa04024(cAMP signaling pathway)//hsa04260(Cardiac muscle contraction)//hsa04261(Adrenergic signaling in cardiomyocytes)//hsa04911(Insulin secretion)//hsa04918(Thyroid hormone synthesis)//hsa04919(Thyroid hormone signaling pathway)//hsa04925(Aldosterone synthesis and secretion)//hsa04960(Aldosterone-regulated sodium reabsorption)//hsa04961(Endocrine and other…	GO:0006813(potassium ion transport)//GO:0006811(ion transport)//GO:0016311(dephosphorylation)//GO:0006814(sodium ion transport)//GO:0010248(establishment or maintenance of transmembrane electrochemical gradient)//GO:1990573(potassium ion import across plasma membrane)//GO:0034220(ion transmembrane transport)//GO:1903779(regulation of cardiac conduction)//GO:0002028(regulation of sodium ion transp…	GO:0016020(membrane)//GO:0016021(integral component of membrane)//GO:0005886(plasma membrane)//GO:0042383(sarcolemma)//GO:0042470(melanosome)//GO:0070062(extracellular exosome)//GO:0032991(protein-containing complex)//GO:0005783(endoplasmic reticulum)//GO:0005890(sodium:potassium-exchanging ATPase complex)//GO:0030315(T-tubule)//GO:1903561(extracellular vesicle)//GO:0016324(apical plasma membrane…	GO:0005524(ATP binding)//GO:0000166(nucleotide binding)//GO:0008556(potassium transmembrane transporter activity, phosphorylative mechanism)//GO:0046872(metal ion binding)//GO:0005515(protein binding)//GO:0046982(protein heterodimerization activity)//GO:0051087(chaperone binding)//GO:0005391(sodium:potassium-exchanging ATPase activity)//GO:0030955(potassium ion binding)//GO:0031402(sodium ion bin…
chr1	116398028	116398492	465	5.18982	2.96693	2.2229	1.20388e-06	2.60873e-06	up	Promoter (<=1kb)	chr1	116399471	116410261	10791	+	ENSG00000163399	ENST00000440951	-979	476	ATP1A1	ATPase Na+/K+ transporting subunit alpha 1	CMT2DD|HOMGSMR2	MIM:182310|HGNC:HGNC:799|Ensembl:ENSG00000163399	1p13.1	hsa04022(cGMP-PKG signaling pathway)//hsa04024(cAMP signaling pathway)//hsa04260(Cardiac muscle contraction)//hsa04261(Adrenergic signaling in cardiomyocytes)//hsa04911(Insulin secretion)//hsa04918(Thyroid hormone synthesis)//hsa04919(Thyroid hormone signaling pathway)//hsa04925(Aldosterone synthesis and secretion)//hsa04960(Aldosterone-regulated sodium reabsorption)//hsa04961(Endocrine and other…	GO:0006813(potassium ion transport)//GO:0006811(ion transport)//GO:0016311(dephosphorylation)//GO:0006814(sodium ion transport)//GO:0010248(establishment or maintenance of transmembrane electrochemical gradient)//GO:1990573(potassium ion import across plasma membrane)//GO:0034220(ion transmembrane transport)//GO:1903779(regulation of cardiac conduction)//GO:0002028(regulation of sodium ion transp…	GO:0016020(membrane)//GO:0016021(integral component of membrane)//GO:0005886(plasma membrane)//GO:0042383(sarcolemma)//GO:0042470(melanosome)//GO:0070062(extracellular exosome)//GO:0032991(protein-containing complex)//GO:0005783(endoplasmic reticulum)//GO:0005890(sodium:potassium-exchanging ATPase complex)//GO:0030315(T-tubule)//GO:1903561(extracellular vesicle)//GO:0016324(apical plasma membrane…	GO:0005524(ATP binding)//GO:0000166(nucleotide binding)//GO:0008556(potassium transmembrane transporter activity, phosphorylative mechanism)//GO:0046872(metal ion binding)//GO:0005515(protein binding)//GO:0046982(protein heterodimerization activity)//GO:0051087(chaperone binding)//GO:0005391(sodium:potassium-exchanging ATPase activity)//GO:0030955(potassium ion binding)//GO:0031402(sodium ion bin…
chr1	116613662	116614035	374	4.72792	3.08706	1.64086	0.000212821	0.000362611	up	Exon (ENST00000369483/ENSG00000143061, exon 4 of 12)	chr1	116616264	116646945	30682	-	ENSG00000143061	ENST00000481589	32910	3321	IGSF3	immunoglobulin superfamily member 3	EWI-3|LCDD|V8	MIM:603491|HGNC:HGNC:5950|Ensembl:ENSG00000143061	1p13.1		GO:0032808(lacrimal gland development)	GO:0016020(membrane)//GO:0016021(integral component of membrane)//GO:0009986(cell surface)	GO:0003674(molecular_function)
chr1	116937122	116937419	298	4.20945	2.18918	2.02027	6.14449e-09	1.60604e-08	up	Intron (ENST00000393203/ENSG00000134247, intron 1 of 8)	chr1	116962347	116962471	125	-	ENSG00000252510	ENST00000516701	25052	100873293	RNA5SP55	RNA, 5S ribosomal pseudogene 55	RN5S55	HGNC:HGNC:42832|Ensembl:ENSG00000252510	1p13.1
chr1	116958674	116958891	218	4.78136	2.69736	2.084	1.00604e-06	2.20089e-06	up	Intron (ENST00000393203/ENSG00000134247, intron 4 of 8)	chr1	116962347	116962471	125	-	ENSG00000252510	ENST00000516701	3580	100873293	RNA5SP55	RNA, 5S ribosomal pseudogene 55	RN5S55	HGNC:HGNC:42832|Ensembl:ENSG00000252510	1p13.1
chr1	117116853	117117133	281	4.61471	2.69736	1.91735	4.19697e-06	8.62094e-06	up	Promoter (1-2kb)	chr1	117111060	117115612	4553	-	ENSG00000134253	ENST00000497970	-1241	80263	TRIM45	tripartite motif containing 45	RNF99	MIM:609318|HGNC:HGNC:19018|Ensembl:ENSG00000134253	1p13.1		GO:0016567(protein ubiquitination)//GO:0045893(positive regulation of transcription, DNA-templated)//GO:0060348(bone development)	GO:0005634(nucleus)//GO:0005737(cytoplasm)//GO:0005654(nucleoplasm)//GO:0005829(cytosol)//GO:0045171(intercellular bridge)//GO:0000785(chromatin)	GO:0008270(zinc ion binding)//GO:0005515(protein binding)//GO:0046872(metal ion binding)//GO:0004842(ubiquitin-protein transferase activity)
chr1	117258665	117258908	244	4.42626	1.73819	2.68808	8.64935e-17	3.34337e-16	up	Distal Intergenic	chr1	117272182	117321330	49149	+	ENSG00000235202	ENST00000664471	-13274	104355292	LINC01525	long intergenic non-protein coding RNA 1525	lnc-MAN1A2-1	HGNC:HGNC:51264|Ensembl:ENSG00000235202	1p12
chr1	117358032	117358352	321	5.14975	3.66921	1.48054	0.00208277	0.00313343	up	Distal Intergenic	chr1	117364899	117365473	575	-	ENSG00000271427	ENST00000604156	7121	NA	NA	NA
chr1	117539348	117539629	282	3.85798	2.54443	1.31355	0.000159738	0.000276524	up	Distal Intergenic	chr1	117549415	117549922	508	+	ENSG00000226755	ENST00000455691	-9786	NA	NA	NA
chr1	117558229	117558563	335	4.78136	2.37617	2.40519	3.49586e-09	9.2926e-09	up	Distal Intergenic	chr1	117549415	117549922	508	+	ENSG00000226755	ENST00000455691	8814	NA	NA	NA
chr1	117654253	117654502	250	4.35755	0.131821	4.22573	0	0	up	Distal Intergenic	chr1	117640812	117641639	828	-	ENSG00000213262	ENST00000430995	-12614	NA	NA	NA
chr1	118018317	118018621	305	4.49185	1.73819	2.75367	7.58541e-17	2.95082e-16	up	Intron (ENST00000336338/ENSG00000155761, intron 28 of 48)	chr1	117965097	118008070	42974	-	ENSG00000155761	ENST00000437255	-10247	200162	SPAG17	sperm associated antigen 17	CT143|PF6	MIM:616554|HGNC:HGNC:26620|Ensembl:ENSG00000155761	1p12		GO:0030030(cell projection organization)//GO:0003351(epithelial cilium movement involved in extracellular fluid movement)//GO:1904158(axonemal central apparatus assembly)	GO:0005737(cytoplasm)//GO:0005856(cytoskeleton)//GO:0005929(cilium)//GO:0031514(motile cilium)//GO:0042995(cell projection)//GO:0005874(microtubule)//GO:0005576(extracellular region)//GO:1990716(axonemal central apparatus)
chr1	118852347	118852839	493	4.78136	1.73819	3.04317	2.25346e-17	9.18716e-17	up	Distal Intergenic	chr1	118883047	118914125	31079	-	ENSG00000092607	ENST00000449873	61286	6913	TBX15	T-box transcription factor 15	TBX14	MIM:604127|HGNC:HGNC:11594|Ensembl:ENSG00000092607	1p12		GO:0006355(regulation of transcription, DNA-templated)//GO:0006357(regulation of transcription by RNA polymerase II)//GO:0001708(cell fate specification)//GO:0000122(negative regulation of transcription by RNA polymerase II)//GO:0048701(embryonic cranial skeleton morphogenesis)//GO:0048704(embryonic skeletal system morphogenesis)	GO:0005634(nucleus)//GO:0000785(chromatin)//GO:0090571(RNA polymerase II transcription repressor complex)	GO:0003700(DNA-binding transcription factor activity)//GO:0003677(DNA binding)//GO:0005515(protein binding)//GO:0000981(DNA-binding transcription factor activity, RNA polymerase II-specific)//GO:0000978(RNA polymerase II cis-regulatory region sequence-specific DNA binding)//GO:1990837(sequence-specific double-stranded DNA binding)//GO:0000976(transcription regulatory region sequence-specific DNA …
chr1	119236449	119236886	438	4.72792	2.83754	1.89038	1.14166e-05	2.25071e-05	up	Exon (ENST00000667138/ENSG00000231365, exon 4 of 4)	chr1	119219314	119220096	783	-	ENSG00000227056	ENST00000425480	-16353	343495	RPL6P2	ribosomal protein L6 pseudogene 2	RPL6_1_93	HGNC:HGNC:35964|Ensembl:ENSG00000227056	1p12
chr1	119297117	119297445	329	4.20945	0.697484	3.51197	0	0	up	Intron (ENST00000655614/ENSG00000227712, intron 1 of 1)	chr1	119230313	119327216	96904	-	ENSG00000227712	ENST00000655614	29771	NA	NA	NA
chr1	119350537	119350805	269	4.2854	0.697484	3.58792	0	0	up	Intron (ENST00000457683/ENSG00000232650, intron 2 of 3)	chr1	119368779	119386694	17916	+	ENSG00000116882	ENST00000457318	-17974	51179	HAO2	hydroxyacid oxidase 2	GIG16|HAOX2	MIM:605176|HGNC:HGNC:4810|Ensembl:ENSG00000116882	1p12	hsa00630(Glyoxylate and dicarboxylate metabolism)//hsa01100(Metabolic pathways)//hsa01200(Carbon metabolism)//hsa04146(Peroxisome)	GO:0055114(oxidation-reduction process)//GO:0006625(protein targeting to peroxisome)//GO:0009062(fatty acid catabolic process)//GO:0019395(fatty acid oxidation)	GO:0005777(peroxisome)//GO:0005829(cytosol)//GO:0005782(peroxisomal matrix)	GO:0003824(catalytic activity)//GO:0016491(oxidoreductase activity)//GO:0010181(FMN binding)//GO:0005515(protein binding)//GO:0003973((S)-2-hydroxy-acid oxidase activity)//GO:0052852(very-long-chain-(S)-2-hydroxy-acid oxidase activity)//GO:0052853(long-chain-(S)-2-hydroxy-long-chain-acid oxidase activity)//GO:0052854(medium-chain-(S)-2-hydroxy-acid oxidase activity)
chr1	119358855	119359094	240	4.72792	1.45734	3.27058	8.95554e-24	3.91979e-23	up	Distal Intergenic	chr1	119368779	119386694	17916	+	ENSG00000116882	ENST00000457318	-9685	51179	HAO2	hydroxyacid oxidase 2	GIG16|HAOX2	MIM:605176|HGNC:HGNC:4810|Ensembl:ENSG00000116882	1p12	hsa00630(Glyoxylate and dicarboxylate metabolism)//hsa01100(Metabolic pathways)//hsa01200(Carbon metabolism)//hsa04146(Peroxisome)	GO:0055114(oxidation-reduction process)//GO:0006625(protein targeting to peroxisome)//GO:0009062(fatty acid catabolic process)//GO:0019395(fatty acid oxidation)	GO:0005777(peroxisome)//GO:0005829(cytosol)//GO:0005782(peroxisomal matrix)	GO:0003824(catalytic activity)//GO:0016491(oxidoreductase activity)//GO:0010181(FMN binding)//GO:0005515(protein binding)//GO:0003973((S)-2-hydroxy-acid oxidase activity)//GO:0052852(very-long-chain-(S)-2-hydroxy-acid oxidase activity)//GO:0052853(long-chain-(S)-2-hydroxy-long-chain-acid oxidase activity)//GO:0052854(medium-chain-(S)-2-hydroxy-acid oxidase activity)
chr1	119821263	119821492	230	3.9542	2.54443	1.40977	7.83892e-05	0.000141199	up	Distal Intergenic	chr1	119801172	119811580	10409	-	ENSG00000134193	ENST00000369401	-9683	83998	REG4	regenerating family member 4	GISP|REG-IV|RELP	MIM:609846|HGNC:HGNC:22977|Ensembl:ENSG00000134193	1p12	hsa05226(Gastric cancer)	GO:0009617(response to bacterium)	GO:0005737(cytoplasm)//GO:0005576(extracellular region)	GO:0030246(carbohydrate binding)//GO:0008201(heparin binding)//GO:0038023(signaling receptor activity)//GO:2001065(mannan binding)
chr1	119926807	119927074	268	4.42626	2.69736	1.7289	1.96794e-05	3.77625e-05	up	Promoter (2-3kb)	chr1	119922495	119923905	1411	-	ENSG00000134250	ENST00000493703	-2902	4853	NOTCH2	notch receptor 2	AGS2|HJCYS|hN2	MIM:600275|HGNC:HGNC:7882|Ensembl:ENSG00000134250	1p12	hsa01522(Endocrine resistance)//hsa04330(Notch signaling pathway)//hsa04658(Th1 and Th2 cell differentiation)//hsa04919(Thyroid hormone signaling pathway)//hsa05165(Human papillomavirus infection)//hsa05200(Pathways in cancer)//hsa05206(MicroRNAs in cancer)//hsa05224(Breast cancer)	GO:0006355(regulation of transcription, DNA-templated)//GO:0007275(multicellular organism development)//GO:0007219(Notch signaling pathway)//GO:0030154(cell differentiation)//GO:0050793(regulation of developmental process)//GO:0043066(negative regulation of apoptotic process)//GO:0006915(apoptotic process)//GO:0007399(nervous system development)//GO:0007050(cell cycle arrest)//GO:0070374(positive…	GO:0016021(integral component of membrane)//GO:0005634(nucleus)//GO:0005737(cytoplasm)//GO:0016020(membrane)//GO:0005654(nucleoplasm)//GO:0005886(plasma membrane)//GO:0009986(cell surface)//GO:0005576(extracellular region)//GO:0005887(integral component of plasma membrane)//GO:0005789(endoplasmic reticulum membrane)//GO:0043235(receptor complex)//GO:0000139(Golgi membrane)//GO:0005929(cilium)	GO:0005515(protein binding)//GO:0005509(calcium ion binding)//GO:0038023(signaling receptor activity)//GO:0019899(enzyme binding)//GO:0051059(NF-kappaB binding)
chr1	120995678	120995975	298	4.49185	2.83754	1.65431	7.48052e-05	0.000135054	up	Intron (ENST00000615424/ENSG00000226067, intron 1 of 2)	chr1	121008362	121008507	146	-	ENSG00000273516	ENST00000610293	12532	NA	NA	NA
chr1	121018177	121018484	308	4.88264	3.30429	1.57836	0.000585495	0.0009465	up	Intron (ENST00000612313/ENSG00000275585, intron 2 of 2)	chr1	121008362	121008507	146	-	ENSG00000273516	ENST00000610293	-9670	NA	NA	NA
chr1	121399494	121399855	362	4.83289	1.97876	2.85413	9.32308e-14	3.16376e-13	up	Promoter (<=1kb)	chr1	121397478	121398806	1329	-	ENSG00000230806	ENST00000429055	-688	100873165	SRGAP2-AS1	SRGAP2 antisense RNA 1	-	HGNC:HGNC:40902|Ensembl:ENSG00000230806	1p11.2
chr1	143698659	143698948	290	4.04439	0.697484	3.34691	0	0	up	Promoter (<=1kb)	chr1	143699456	143699619	164	-	ENSG00000207349	ENST00000384619	671	101954269	RNVU1-17	RNA, variant U1 small nuclear 17	RNU1-127|vU1.17	HGNC:HGNC:48322|Ensembl:ENSG00000207349	1q21.1
chr1	143728993	143729316	324	4.78136	2.37617	2.40519	3.49586e-09	9.2926e-09	up	Promoter (<=1kb)	chr1	143729407	143729570	164	-	ENSG00000206737	ENST00000384010	254	26863	RNVU1-18	RNA, variant U1 small nuclear 18	RNU1-25|RNU1-25P|RNU1-5|RNU1P1|RNU1P9|U1.15|U1P101|U1P15|vU1.18	HGNC:HGNC:37496|Ensembl:ENSG00000206737	1q21.1	hsa03013(RNA transport)//hsa03040(Spliceosome)
chr1	143972201	143972432	232	5.18982	3.74928	1.44055	0.0029486	0.00434717	up	Promoter (<=1kb)	chr1	143955287	143971986	16700	-	ENSG00000263513	ENST00000584486	-215	554282	FAM72C	family with sequence similarity 72 member C	-	MIM:616853|HGNC:HGNC:30602|Ensembl:ENSG00000263513	1q21.1			GO:0043231(intracellular membrane-bounded organelle)//GO:0005829(cytosol)//GO:0016020(membrane)
chr1	144528264	144528502	239	4.12928	0.131821	3.99746	0	0	up	Distal Intergenic	chr1	144523860	144524021	162	-	ENSG00000275291	ENST00000618578	-4243	NA	NA	NA
chr1	144546539	144546832	294	5.26679	1.73819	3.5286	6.35419e-19	2.69358e-18	up	Distal Intergenic	chr1	144551779	144551943	165	-	ENSG00000278099	ENST00000617626	5111	6063	RNVU1-2A	RNA, variant U1 small nuclear 2A	RNU1-12P|RNU1P2|RNVU1.2a|U1P2A|vU1.2a	HGNC:HGNC:54430|Ensembl:ENSG00000278099	1q21.1
chr1	144551263	144551577	315	5.14975	3.30429	1.84546	8.335e-05	0.000149339	up	Promoter (<=1kb)	chr1	144551779	144551943	165	-	ENSG00000278099	ENST00000617626	366	6063	RNVU1-2A	RNA, variant U1 small nuclear 2A	RNU1-12P|RNU1P2|RNVU1.2a|U1P2A|vU1.2a	HGNC:HGNC:54430|Ensembl:ENSG00000278099	1q21.1
chr1	144551802	144552178	377	5.14975	3.96887	1.18088	0.0158546	0.0210985	up	Promoter (<=1kb)	chr1	144551779	144551943	165	-	ENSG00000278099	ENST00000617626	0	6063	RNVU1-2A	RNA, variant U1 small nuclear 2A	RNU1-12P|RNU1P2|RNVU1.2a|U1P2A|vU1.2a	HGNC:HGNC:54430|Ensembl:ENSG00000278099	1q21.1
chr1	145062379	145062610	232	4.67243	2.54443	2.128	2.238e-07	5.16342e-07	up	Intron (ENST00000612199/ENSG00000196369, intron 2 of 9)	chr1	144892049	145093246	201198	-	ENSG00000196369	ENST00000619678	30636	647135	SRGAP2B	SLIT-ROBO Rho GTPase activating protein 2B	SRGAP2L|SRGAP2P2	MIM:614703|HGNC:HGNC:35237|Ensembl:ENSG00000196369	1q21.1		GO:0007399(nervous system development)//GO:0030336(negative regulation of cell migration)	GO:0005737(cytoplasm)	GO:0031267(small GTPase binding)//GO:0005515(protein binding)
chr1	145094976	145095763	788	6.82655	5.37359	1.45296	0.00691839	0.00967833	up	Promoter (<=1kb)	chr1	144887265	145095528	208264	-	ENSG00000196369	ENST00000612199	0	647135	SRGAP2B	SLIT-ROBO Rho GTPase activating protein 2B	SRGAP2L|SRGAP2P2	MIM:614703|HGNC:HGNC:35237|Ensembl:ENSG00000196369	1q21.1		GO:0007399(nervous system development)//GO:0030336(negative regulation of cell migration)	GO:0005737(cytoplasm)	GO:0031267(small GTPase binding)//GO:0005515(protein binding)
chr1	145237597	145237894	298	4.55459	1.73819	2.8164	6.32112e-17	2.48705e-16	up	Distal Intergenic	chr1	145241630	145242124	495	-	ENSG00000256374	ENST00000544708	4230	645142	PPIAL4D	peptidylprolyl isomerase A like 4D	-	HGNC:HGNC:33998|Ensembl:ENSG00000256374	1q21.1		GO:0006457(protein folding)//GO:0000413(protein peptidyl-prolyl isomerization)	GO:0005737(cytoplasm)//GO:0043231(intracellular membrane-bounded organelle)	GO:0003755(peptidyl-prolyl cis-trans isomerase activity)//GO:0016853(isomerase activity)//GO:0016018(cyclosporin A binding)
chr1	145281195	145281540	346	5.74147	2.54443	3.19704	4.96086e-12	1.5825e-11	up	Promoter (<=1kb)	chr1	145281116	145281462	347	+	ENSG00000276216	ENST00000618589	79	NA	NA	NA
chr1	145454004	145454340	337	4.61471	2.69736	1.91735	4.19697e-06	8.62094e-06	up	Distal Intergenic	chr1	145459798	145462007	2210	+	ENSG00000286620	ENST00000664012	-5458	NA	NA	NA
chr1	145465307	145465818	512	5.91886	3.96887	1.94999	0.000121257	0.000213248	up	Promoter (<=1kb)	chr1	145465617	145465780	164	-	ENSG00000270722	ENST00000605806	0	NA	NA	NA
chr1	145655856	145656079	224	4.49185	2.83754	1.65431	7.48052e-05	0.000135054	up	Intron (ENST00000313835/ENSG00000117262, intron 10 of 13)	chr1	145646244	145670463	24220	+	ENSG00000117262	ENST00000465185	9612	653519	GPR89A	G protein-coupled receptor 89A	GPHR|GPR89|GPR89B|SH120|UNQ192	MIM:612821|HGNC:HGNC:31984|Ensembl:ENSG00000117262	1q21.1		GO:0015031(protein transport)//GO:0006811(ion transport)//GO:0034220(ion transmembrane transport)//GO:0015698(inorganic anion transport)//GO:0034765(regulation of ion transmembrane transport)//GO:0030217(T cell differentiation)//GO:0043123(positive regulation of I-kappaB kinase/NF-kappaB signaling)//GO:0051452(intracellular pH reduction)	GO:0016020(membrane)//GO:0016021(integral component of membrane)//GO:0005794(Golgi apparatus)//GO:0000139(Golgi membrane)//GO:0032580(Golgi cisterna membrane)//GO:0030660(Golgi-associated vesicle membrane)	GO:0005244(voltage-gated ion channel activity)//GO:0008308(voltage-gated anion channel activity)
chr1	145919038	145919422	385	4.83289	3.82571	1.00718	0.0343336	0.0434811	up	Promoter (<=1kb)	chr1	145919190	145920918	1729	+	ENSG00000211451	ENST00000619161	0	114814	GNRHR2	gonadotropin releasing hormone receptor 2 (pseudogene)	GnRH-II-R	MIM:612875|HGNC:HGNC:16341|Ensembl:ENSG00000211451	1q21.1
chr1	145939017	145939298	282	4.04439	-2.5739	6.61829	0	0	up	Promoter (1-2kb)	chr1	145941128	145948814	7687	+	ENSG00000234222	ENST00000437207	-1830	105371260	LIX1L-AS1	LIX1L antisense RNA 1	-	HGNC:HGNC:41210|Ensembl:ENSG00000234222	1q21.1
chr1	145944546	145944830	285	4.49185	3.30429	1.18757	0.00724017	0.0100806	up	Exon (ENST00000595518/ENSG00000234222, exon 4 of 4)	chr1	145941196	145942249	1054	+	ENSG00000234222	ENST00000366105	3350	105371260	LIX1L-AS1	LIX1L antisense RNA 1	-	HGNC:HGNC:41210|Ensembl:ENSG00000234222	1q21.1
chr1	146051750	146052227	478	5.53916	2.83754	2.70162	6.8665e-09	1.78768e-08	up	Promoter (<=1kb)	chr1	146052081	146052244	164	-	ENSG00000201558	ENST00000364688	17	101954276	RNVU1-6	RNA, variant U1 small nuclear 6	RNU1-99|vU1.6	HGNC:HGNC:48314|Ensembl:ENSG00000201558	1q21.1
chr1	146057320	146057701	382	5.18982	3.08706	2.10276	5.46635e-06	1.11201e-05	up	Promoter (<=1kb)	chr1	146057694	146061706	4013	+	ENSG00000233396	ENST00000457465	0	NA	NA	NA
chr1	146376857	146377558	702	6.82655	4.28109	2.54546	1.34674e-06	2.91662e-06	up	Promoter (<=1kb)	chr1	146376807	146376970	164	+	ENSG00000273768	ENST00000615842	50	NA	NA	NA
chr1	146387231	146387861	631	6.13955	4.28109	1.85846	0.000323944	0.000541035	up	Promoter (<=1kb)	chr1	146387202	146388092	891	+	ENSG00000287978	ENST00000660431	29	100996756	LOC100996756	uncharacterized LOC100996756	-	Ensembl:ENSG00000287978	1q21.1
chr1	146814643	146814901	259	4.35755	1.11998	3.23757	7.69621e-50	4.78891e-49	up	Intron (ENST00000614586/ENSG00000276975, intron 48 of 78)	chr1	146862729	146862845	117	-	ENSG00000274450	ENST00000616025	47944	NA	NA	NA
chr1	147534629	147534865	237	3.39232	1.73819	1.65413	1.53077e-46	9.49136e-46	up	Distal Intergenic	chr1	147541501	147626180	84680	+	ENSG00000116128	ENST00000683836	-6636	607	BCL9	BCL9 transcription coactivator	LGS	MIM:602597|HGNC:HGNC:1008|Ensembl:ENSG00000116128	1q21.2		GO:0060070(canonical Wnt signaling pathway)//GO:0014908(myotube differentiation involved in skeletal muscle regeneration)//GO:0035019(somatic stem cell population maintenance)//GO:0035914(skeletal muscle cell differentiation)//GO:0045944(positive regulation of transcription by RNA polymerase II)//GO:0016055(Wnt signaling pathway)//GO:1904837(beta-catenin-TCF complex assembly)	GO:0005634(nucleus)//GO:0005737(cytoplasm)//GO:0005794(Golgi apparatus)//GO:0005801(cis-Golgi network)//GO:0005654(nucleoplasm)//GO:1990907(beta-catenin-TCF complex)	GO:0003713(transcription coactivator activity)//GO:0008013(beta-catenin binding)//GO:0005515(protein binding)
chr1	147542021	147542431	411	5.10852	3.40321	1.70532	0.000294321	0.000494337	up	Promoter (<=1kb)	chr1	147541501	147626216	84716	+	ENSG00000116128	ENST00000234739	520	607	BCL9	BCL9 transcription coactivator	LGS	MIM:602597|HGNC:HGNC:1008|Ensembl:ENSG00000116128	1q21.2		GO:0060070(canonical Wnt signaling pathway)//GO:0014908(myotube differentiation involved in skeletal muscle regeneration)//GO:0035019(somatic stem cell population maintenance)//GO:0035914(skeletal muscle cell differentiation)//GO:0045944(positive regulation of transcription by RNA polymerase II)//GO:0016055(Wnt signaling pathway)//GO:1904837(beta-catenin-TCF complex assembly)	GO:0005634(nucleus)//GO:0005737(cytoplasm)//GO:0005794(Golgi apparatus)//GO:0005801(cis-Golgi network)//GO:0005654(nucleoplasm)//GO:1990907(beta-catenin-TCF complex)	GO:0003713(transcription coactivator activity)//GO:0008013(beta-catenin binding)//GO:0005515(protein binding)
chr1	147563518	147563905	388	4.42626	2.37617	2.05009	8.26471e-08	1.98168e-07	up	Intron (ENST00000683836/ENSG00000116128, intron 1 of 9)	chr1	147541501	147626216	84716	+	ENSG00000116128	ENST00000234739	22017	607	BCL9	BCL9 transcription coactivator	LGS	MIM:602597|HGNC:HGNC:1008|Ensembl:ENSG00000116128	1q21.2		GO:0060070(canonical Wnt signaling pathway)//GO:0014908(myotube differentiation involved in skeletal muscle regeneration)//GO:0035019(somatic stem cell population maintenance)//GO:0035914(skeletal muscle cell differentiation)//GO:0045944(positive regulation of transcription by RNA polymerase II)//GO:0016055(Wnt signaling pathway)//GO:1904837(beta-catenin-TCF complex assembly)	GO:0005634(nucleus)//GO:0005737(cytoplasm)//GO:0005794(Golgi apparatus)//GO:0005801(cis-Golgi network)//GO:0005654(nucleoplasm)//GO:1990907(beta-catenin-TCF complex)	GO:0003713(transcription coactivator activity)//GO:0008013(beta-catenin binding)//GO:0005515(protein binding)
chr1	148038501	148039203	703	6.41785	4.39137	2.02648	0.000105966	0.000187845	up	Promoter (<=1kb)	chr1	148038753	148038916	164	-	ENSG00000206585	ENST00000383858	0	26864	RNVU1-7	RNA, variant U1 small nuclear 7	RNU1-26P|RNU1-6|RNU1-6P|RNU1-9|RNU1-9P|RNVU1-9|vU1.7|vU1.9	HGNC:HGNC:37500|Ensembl:ENSG00000206585	1q21.2	hsa03013(RNA transport)//hsa03040(Spliceosome)
chr1	148522839	148523113	275	5.82018	1.45734	4.36284	6.82922e-26	3.10854e-25	up	Promoter (<=1kb)	chr1	148522601	148522765	165	+	ENSG00000274210	ENST00000622285	238	NA	NA	NA
chr1	148951600	148951914	315	4.88264	2.37617	2.50647	1.34838e-09	3.71439e-09	up	Promoter (<=1kb)	chr1	148951937	148981746	29810	+	ENSG00000178104	ENST00000479408	-23	9659	PDE4DIP	phosphodiesterase 4D interacting protein	CMYA2|MMGL	MIM:608117|HGNC:HGNC:15580|Ensembl:ENSG00000178104	1q21.2		GO:0034622(cellular protein-containing complex assembly)//GO:1903358(regulation of Golgi organization)//GO:0030953(astral microtubule organization)//GO:0090063(positive regulation of microtubule nucleation)	GO:0005815(microtubule organizing center)//GO:0005634(nucleus)//GO:0005737(cytoplasm)//GO:0005856(cytoskeleton)//GO:0005794(Golgi apparatus)//GO:0005813(centrosome)//GO:0030016(myofibril)//GO:1903754(cortical microtubule plus-end)	GO:0005515(protein binding)//GO:0019899(enzyme binding)//GO:0060090(molecular adaptor activity)
chr1	148991344	148991707	364	4.93074	3.08706	1.84368	4.54508e-05	8.3922e-05	up	Intron (ENST00000524974/ENSG00000178104, intron 24 of 45)	chr1	148979795	148993882	14088	+	ENSG00000178104	ENST00000491426	11549	9659	PDE4DIP	phosphodiesterase 4D interacting protein	CMYA2|MMGL	MIM:608117|HGNC:HGNC:15580|Ensembl:ENSG00000178104	1q21.2		GO:0034622(cellular protein-containing complex assembly)//GO:1903358(regulation of Golgi organization)//GO:0030953(astral microtubule organization)//GO:0090063(positive regulation of microtubule nucleation)	GO:0005815(microtubule organizing center)//GO:0005634(nucleus)//GO:0005737(cytoplasm)//GO:0005856(cytoskeleton)//GO:0005794(Golgi apparatus)//GO:0005813(centrosome)//GO:0030016(myofibril)//GO:1903754(cortical microtubule plus-end)	GO:0005515(protein binding)//GO:0019899(enzyme binding)//GO:0060090(molecular adaptor activity)
chr1	149040765	149041012	248	3.9542	0.697484	3.25671	0	0	up	Intron (ENST00000525630/ENSG00000178104, intron 5 of 6)	chr1	149046593	149048286	1694	+	ENSG00000178104	ENST00000469668	-5581	9659	PDE4DIP	phosphodiesterase 4D interacting protein	CMYA2|MMGL	MIM:608117|HGNC:HGNC:15580|Ensembl:ENSG00000178104	1q21.2		GO:0034622(cellular protein-containing complex assembly)//GO:1903358(regulation of Golgi organization)//GO:0030953(astral microtubule organization)//GO:0090063(positive regulation of microtubule nucleation)	GO:0005815(microtubule organizing center)//GO:0005634(nucleus)//GO:0005737(cytoplasm)//GO:0005856(cytoskeleton)//GO:0005794(Golgi apparatus)//GO:0005813(centrosome)//GO:0030016(myofibril)//GO:1903754(cortical microtubule plus-end)	GO:0005515(protein binding)//GO:0019899(enzyme binding)//GO:0060090(molecular adaptor activity)
chr1	149832210	149832905	696	5.94251	3.96887	1.97365	0.000101654	0.000180589	up	Promoter (<=1kb)	chr1	149832659	149833241	583	+	ENSG00000270882	ENST00000578186	0	8370	H4C14	H4 clustered histone 14	FO108|H4|H4-16|H4/n|H4C1|H4C11|H4C12|H4C13|H4C15|H4C2|H4C3|H4C4|H4C5|H4C6|H4C8|H4C9|H4F2|H4FN|HIST2H4|HIST2H4A	MIM:142750|HGNC:HGNC:4794|Ensembl:ENSG00000270882	1q21.2	hsa04613(Neutrophil extracellular trap formation)//hsa05034(Alcoholism)//hsa05203(Viral carcinogenesis)//hsa05322(Systemic lupus erythematosus)	GO:0006352(DNA-templated transcription, initiation)//GO:0006334(nucleosome assembly)//GO:0044267(cellular protein metabolic process)//GO:0060964(regulation of gene silencing by miRNA)//GO:0034080(CENP-A containing nucleosome assembly)//GO:0045652(regulation of megakaryocyte differentiation)//GO:0006335(DNA replication-dependent nucleosome assembly)//GO:0006336(DNA replication-independent nucleoso…	GO:0000786(nucleosome)//GO:0042025(host cell nucleus)//GO:0005634(nucleus)//GO:0016020(membrane)//GO:0005694(chromosome)//GO:0005576(extracellular region)//GO:0005654(nucleoplasm)//GO:0070062(extracellular exosome)//GO:0032991(protein-containing complex)//GO:0000781(chromosome, telomeric region)//GO:0000228(nuclear chromosome)	GO:0003677(DNA binding)//GO:0046982(protein heterodimerization activity)//GO:0003723(RNA binding)//GO:0005515(protein binding)//GO:0019904(protein domain specific binding)
chr1	149887049	149887287	239	3.75489	1.11998	2.6349	0	0	up	Promoter (<=1kb)	chr1	149886918	149887411	494	+	ENSG00000184260	ENST00000331380	131	8338	H2AC20	H2A clustered histone 20	H2A|H2A-GL101|H2A/q|H2AFQ|HIST2H2AC	MIM:602797|HGNC:HGNC:4738|Ensembl:ENSG00000184260	1q21.2	hsa04217(Necroptosis)//hsa04613(Neutrophil extracellular trap formation)//hsa05034(Alcoholism)//hsa05322(Systemic lupus erythematosus)	GO:0006342(chromatin silencing)//GO:0008150(biological_process)	GO:0000786(nucleosome)//GO:0005634(nucleus)//GO:0005694(chromosome)//GO:0000785(chromatin)//GO:0070062(extracellular exosome)	GO:0003677(DNA binding)//GO:0046982(protein heterodimerization activity)//GO:0003674(molecular_function)
chr1	150017177	150017536	360	4.83289	2.18918	2.64371	3.18507e-11	9.68647e-11	up	Distal Intergenic	chr1	149937812	150010726	72915	-	ENSG00000264522	ENST00000581312	-6451	56957	OTUD7B	OTU deubiquitinase 7B	CEZANNE|ZA20D1	MIM:611748|HGNC:HGNC:16683|Ensembl:ENSG00000264522	1q21.2		GO:0006508(proteolysis)//GO:0018215(protein phosphopantetheinylation)//GO:0002376(immune system process)//GO:0002250(adaptive immune response)//GO:0070536(protein K63-linked deubiquitination)//GO:0016579(protein deubiquitination)//GO:0071108(protein K48-linked deubiquitination)//GO:0002385(mucosal immune response)//GO:0000122(negative regulation of transcription by RNA polymerase II)//GO:0043124(…	GO:0005634(nucleus)//GO:0005737(cytoplasm)//GO:0005829(cytosol)	GO:0003677(DNA binding)//GO:0008270(zinc ion binding)//GO:0046872(metal ion binding)//GO:0004843(thiol-dependent ubiquitin-specific protease activity)//GO:0008233(peptidase activity)//GO:0008234(cysteine-type peptidase activity)//GO:0016787(hydrolase activity)//GO:0005515(protein binding)//GO:0070530(K63-linked polyubiquitin modification-dependent protein binding)//GO:1990380(Lys48-specific deubi…
chr1	150143558	150143917	360	4.49185	-2.5739	7.06575	0	0	up	Intron (ENST00000643970/ENSG00000136631, intron 14 of 14)	chr1	150149183	150159630	10448	+	ENSG00000023902	ENST00000369126	-5266	51177	PLEKHO1	pleckstrin homology domain containing O1	CKIP-1|CKIP1|JBP|OC120	MIM:608335|HGNC:HGNC:24310|Ensembl:ENSG00000023902	1q21.2		GO:0007520(myoblast fusion)//GO:0008360(regulation of cell shape)//GO:0051451(myoblast migration)//GO:0072673(lamellipodium morphogenesis)	GO:0005634(nucleus)//GO:0005737(cytoplasm)//GO:0016020(membrane)//GO:0005886(plasma membrane)//GO:0032587(ruffle membrane)//GO:0036195(muscle cell projection membrane)	GO:0005515(protein binding)
chr1	150163097	150163344	248	4.67243	0.131821	4.5406	0	0	up	Intron (ENST00000502767/ENSG00000023902, intron 1 of 2)	chr1	150159405	150164720	5316	+	ENSG00000023902	ENST00000502767	3692	51177	PLEKHO1	pleckstrin homology domain containing O1	CKIP-1|CKIP1|JBP|OC120	MIM:608335|HGNC:HGNC:24310|Ensembl:ENSG00000023902	1q21.2		GO:0007520(myoblast fusion)//GO:0008360(regulation of cell shape)//GO:0051451(myoblast migration)//GO:0072673(lamellipodium morphogenesis)	GO:0005634(nucleus)//GO:0005737(cytoplasm)//GO:0016020(membrane)//GO:0005886(plasma membrane)//GO:0032587(ruffle membrane)//GO:0036195(muscle cell projection membrane)	GO:0005515(protein binding)
[truncated: 9,946 more rows]

## Sheet: significative peaks in S9.6
Title: Differentially enriched regions for S9.6_vs_IgG.up
[truncated: 10,678 more rows]

## Sheet: significative peaks in RNH1
Title: Differentially enriched regions for RNH1_vs_IgG.up
[truncated: 8,307 more rows]

[truncated: 1 more sheets: co-localized peaks in 6C]
